# Supplementary material for: Coverage-Dependent Hydrogen Adsorption, Spillover, and Vacancy Formation in Ni/ZrO2 Systems: A First-Principles DFT Investigation
Source: ACS Omega. 2026 Apr 24;11(18):27143–58. doi: 10.1021/acsomega.6c00781 (PMC13177261; doi:10.1021/acsomega.6c00781)
Supplement: Supplementary file 2 [file ao6c00781_si_002.zip]

Archive with 143 entries (102 files):
- XYZ_Structures/
- XYZ_Structures/Figure_1/
- XYZ_Structures/Figure_1/H2@ZrO2_1_Figure_1.xyz
- XYZ_Structures/Figure_1/H2@ZrO2_2_Figure_1.xyz
- XYZ_Structures/Figure_1/H2@ZrO2_3_Figure_1.xyz
- XYZ_Structures/Figure_2/
- XYZ_Structures/Figure_2/step_1_FS.xyz
- XYZ_Structures/Figure_2/step_1_IS.xyz
- XYZ_Structures/Figure_2/step_1_TS.xyz
- XYZ_Structures/Figure_2/step_2_FS.xyz
- XYZ_Structures/Figure_2/step_2_TS.xyz
- XYZ_Structures/Figure_2/vacancy/
- XYZ_Structures/Figure_2/vacancy/1H2@Ni10_ZrO2_vacancy.xyz
- XYZ_Structures/Figure_3/
- XYZ_Structures/Figure_3/1H2@Ni10_ZrO2_1.xyz
- XYZ_Structures/Figure_3/1H2@Ni10_ZrO2_10.xyz
- XYZ_Structures/Figure_3/1H2@Ni10_ZrO2_11.xyz
- XYZ_Structures/Figure_3/1H2@Ni10_ZrO2_12.xyz
- XYZ_Structures/Figure_3/1H2@Ni10_ZrO2_2.xyz
- XYZ_Structures/Figure_3/1H2@Ni10_ZrO2_3.xyz
- XYZ_Structures/Figure_3/1H2@Ni10_ZrO2_4.xyz
- XYZ_Structures/Figure_3/1H2@Ni10_ZrO2_5.xyz
- XYZ_Structures/Figure_3/1H2@Ni10_ZrO2_6.xyz
- XYZ_Structures/Figure_3/1H2@Ni10_ZrO2_7.xyz
- XYZ_Structures/Figure_3/1H2@Ni10_ZrO2_8.xyz
- XYZ_Structures/Figure_3/1H2@Ni10_ZrO2_9.xyz
- XYZ_Structures/Figure_4/
- XYZ_Structures/Figure_4/2-H2/
- XYZ_Structures/Figure_4/2-H2/2H2@Ni10_ZrO2.xyz
- XYZ_Structures/Figure_4/2-H2/2H2@Ni10_ZrO2_spillover - Transition state.xyz
- XYZ_Structures/Figure_4/2-H2/2H2@Ni10_ZrO2_spillover.xyz
- XYZ_Structures/Figure_4/2-H2/vacancy/
- XYZ_Structures/Figure_4/2-H2/vacancy/2H2@Ni10_ZrO2_vacancy.xyz
- XYZ_Structures/Figure_4/3-H2/
- XYZ_Structures/Figure_4/3-H2/3H2@Ni10_ZrO2.xyz
- XYZ_Structures/Figure_4/3-H2/3H2@Ni10_ZrO2_spillover - Transition_state.xyz
- XYZ_Structures/Figure_4/3-H2/3H2@Ni10_ZrO2_spillover.xyz
- XYZ_Structures/Figure_4/3-H2/vacancy/
- XYZ_Structures/Figure_4/3-H2/vacancy/3H2@Ni10_ZrO2_vacancy.xyz
- XYZ_Structures/Figure_4/4-H2/
- XYZ_Structures/Figure_4/4-H2/4H2@Ni10_ZrO2.xyz
- XYZ_Structures/Figure_4/4-H2/4H2@Ni10_ZrO2_spillover - Transition state.xyz
- XYZ_Structures/Figure_4/4-H2/4H2@Ni10_ZrO2_spillover.xyz
- XYZ_Structures/Figure_4/4-H2/vacancy/
- XYZ_Structures/Figure_4/4-H2/vacancy/4H2@Ni10_ZrO2_vacancy.xyz
- XYZ_Structures/Figure_4/5-H2/
- XYZ_Structures/Figure_4/5-H2/5H2@Ni10_ZrO2 - Spillover.xyz
- XYZ_Structures/Figure_4/5-H2/5H2@Ni10_ZrO2.xyz
- XYZ_Structures/Figure_4/5-H2/5H2@Ni10_ZrO2_spillover - Transition state.xyz
- XYZ_Structures/Figure_4/5-H2/vacancy/
- XYZ_Structures/Figure_4/5-H2/vacancy/5H2@Ni10_ZrO2_vacancy.xyz
- XYZ_Structures/Figure_5/
- XYZ_Structures/Figure_5/6-H2/
- XYZ_Structures/Figure_5/6-H2/6H2@Ni10_ZrO2.xyz
- XYZ_Structures/Figure_5/6-H2/6H2@Ni10_ZrO2_spillover - Transition state.xyz
- XYZ_Structures/Figure_5/6-H2/6H2@Ni10_ZrO2_spillover.xyz
- XYZ_Structures/Figure_5/6-H2/vacancy/
- XYZ_Structures/Figure_5/6-H2/vacancy/6H2@Ni10_ZrO2_vacancy.xyz
- XYZ_Structures/Figure_5/7-H2/
- XYZ_Structures/Figure_5/7-H2/7H2@Ni10_ZrO2.xyz
- XYZ_Structures/Figure_5/7-H2/7H2@Ni10_ZrO2_spillover - Transition state.xyz
- XYZ_Structures/Figure_5/7-H2/7H2@Ni10_ZrO2_spillover.xyz
- XYZ_Structures/Figure_5/7-H2/vacancy/
- XYZ_Structures/Figure_5/7-H2/vacancy/7H2@Ni10_ZrO2_vacancy.xyz
- XYZ_Structures/Figure_5/8-H2/
- XYZ_Structures/Figure_5/8-H2/8H2@Ni10_ZrO2.xyz
- XYZ_Structures/Figure_5/8-H2/8H2@Ni10_ZrO2_spillover - Transition state.xyz
- XYZ_Structures/Figure_5/8-H2/8H2@Ni10_ZrO2_spillover.xyz
- XYZ_Structures/Figure_5/8-H2/vacancy/
- XYZ_Structures/Figure_5/8-H2/vacancy/8H2@Ni10_ZrO2_vacancy.xyz
- XYZ_Structures/Figure_5/9-H2/
- XYZ_Structures/Figure_5/9-H2/9H2@Ni10_ZrO2.xyz
- XYZ_Structures/Figure_5/9-H2/9H2@Ni10_ZrO2_spillover - Transition state.xyz
- XYZ_Structures/Figure_5/9-H2/9H2@Ni10_ZrO2_spillover.xyz
- XYZ_Structures/Figure_5/9-H2/vacancy/
- XYZ_Structures/Figure_5/9-H2/vacancy/9H2@Ni10_ZrO2_vacancy.xyz
- XYZ_Structures/Figure_6/
- XYZ_Structures/Figure_6/10-H2/
- XYZ_Structures/Figure_6/10-H2/10H2@Ni10_ZrO2.xyz
- XYZ_Structures/Figure_6/10-H2/10H2@Ni10_ZrO2_spillover - Transition state.xyz
- XYZ_Structures/Figure_6/10-H2/10H2@Ni10_ZrO2_spillover.xyz
- XYZ_Structures/Figure_6/10-H2/vacancy/
- XYZ_Structures/Figure_6/10-H2/vacancy/10H2@Ni10_ZrO2_vacancy.xyz
- XYZ_Structures/Figure_6/11-H2/
- XYZ_Structures/Figure_6/11-H2/11H2@Ni10_ZrO2.xyz
- XYZ_Structures/Figure_6/11-H2/11H2@Ni10_ZrO2_spillover - Transition state.xyz
- XYZ_Structures/Figure_6/11-H2/11H2@Ni10_ZrO2_spillover.xyz
- XYZ_Structures/Figure_6/11-H2/vacancy/
- XYZ_Structures/Figure_6/11-H2/vacancy/11H2@Ni10_ZrO2_vacancy.xyz
- XYZ_Structures/Figure_6/12-H2/
- XYZ_Structures/Figure_6/12-H2/12H2@Ni10_ZrO2.xyz
- XYZ_Structures/Figure_6/12-H2/12H2@Ni10_ZrO2_spillover - Transition state.xyz
- XYZ_Structures/Figure_6/12-H2/12H2@Ni10_ZrO2_spillover.xyz
- XYZ_Structures/Figure_6/12-H2/vacancy/
- XYZ_Structures/Figure_6/12-H2/vacancy/12H2@Ni10_ZrO2.xyz
- XYZ_Structures/H2@ZrO2_stoich/
- XYZ_Structures/H2@ZrO2_stoich/H+H@ZrO2/
- XYZ_Structures/H2@ZrO2_stoich/H+H@ZrO2/H+H@ZrO2_1.xyz
- XYZ_Structures/H2@ZrO2_stoich/H+H@ZrO2/H+H@ZrO2_10.xyz
- XYZ_Structures/H2@ZrO2_stoich/H+H@ZrO2/H+H@ZrO2_11.xyz
- XYZ_Structures/H2@ZrO2_stoich/H+H@ZrO2/H+H@ZrO2_12.xyz
- XYZ_Structures/H2@ZrO2_stoich/H+H@ZrO2/H+H@ZrO2_13.xyz
- XYZ_Structures/H2@ZrO2_stoich/H+H@ZrO2/H+H@ZrO2_14.xyz
- XYZ_Structures/H2@ZrO2_stoich/H+H@ZrO2/H+H@ZrO2_15.xyz
- XYZ_Structures/H2@ZrO2_stoich/H+H@ZrO2/H+H@ZrO2_2.xyz
- XYZ_Structures/H2@ZrO2_stoich/H+H@ZrO2/H+H@ZrO2_3.xyz
- XYZ_Structures/H2@ZrO2_stoich/H+H@ZrO2/H+H@ZrO2_4.xyz
- XYZ_Structures/H2@ZrO2_stoich/H+H@ZrO2/H+H@ZrO2_5.xyz
- XYZ_Structures/H2@ZrO2_stoich/H+H@ZrO2/H+H@ZrO2_6.xyz
- XYZ_Structures/H2@ZrO2_stoich/H+H@ZrO2/H+H@ZrO2_7.xyz
- XYZ_Structures/H2@ZrO2_stoich/H+H@ZrO2/H+H@ZrO2_8.xyz
- XYZ_Structures/H2@ZrO2_stoich/H+H@ZrO2/H+H@ZrO2_9.xyz
- XYZ_Structures/H2@ZrO2_stoich/H2@ZrO2_1.xyz
- XYZ_Structures/H2@ZrO2_stoich/H2@ZrO2_2.xyz
- XYZ_Structures/H2@ZrO2_stoich/H2@ZrO2_3.xyz
- XYZ_Structures/H2@ZrO2_stoich/H2@ZrO2_6.xyz
- XYZ_Structures/H2@ZrO2_stoich/H2_break/
- XYZ_Structures/H2@ZrO2_stoich/H2_break/farther apart/
- XYZ_Structures/H2@ZrO2_stoich/H2_break/farther apart/ZrO2_h2_BREAK_steps.xyz
- XYZ_Structures/H2@ZrO2_stoich/H2_break/vicinal Zr-HO-H/
- XYZ_Structures/H2@ZrO2_stoich/H2_break/vicinal Zr-HO-H/ZrO2_h2_BREAK_steps.xyz
- XYZ_Structures/H2O_gas-phase.xyz
- XYZ_Structures/H2_gas-phase.xyz
- XYZ_Structures/Ni10@ZrO2.xyz
- XYZ_Structures/SI/
- XYZ_Structures/SI/Figure_S1/
- XYZ_Structures/SI/Figure_S1/H2@ZrO2.xyz
- XYZ_Structures/SI/Figure_S2/
- XYZ_Structures/SI/Figure_S2/H2@ZrO2_1.xyz
- XYZ_Structures/SI/Figure_S2/H2@ZrO2_2.xyz
- XYZ_Structures/SI/Figure_S3/
- XYZ_Structures/SI/Figure_S3/H2@ZrO2_1.xyz
- XYZ_Structures/SI/Figure_S3/H2@ZrO2_2.xyz
- XYZ_Structures/SI/Figure_S3/H2@ZrO2_3.xyz
- XYZ_Structures/SI/Figure_S3/H2@ZrO2_4.xyz
- XYZ_Structures/SI/Figure_S4/
- XYZ_Structures/SI/Figure_S4/H2@ZrO2_vac.xyz
- XYZ_Structures/SI/Figure_S5/
- XYZ_Structures/SI/Figure_S5/H2@ZrO2_vac_1.xyz
- XYZ_Structures/SI/Figure_S5/H2@ZrO2_vac_2.xyz
- XYZ_Structures/SI/Figure_S5/H2@ZrO2_vac_3.xyz
- XYZ_Structures/SI/Figure_S5/H2@ZrO2_vac_4.xyz
- XYZ_Structures/ZrO2_surface.xyz
