# Supplementary material for: Coverage-Dependent Hydrogen Adsorption, Spillover, and Vacancy Formation in Ni/ZrO2 Systems: A First-Principles DFT Investigation
Source: ACS Omega. 2026 Apr 24;11(18):27143–58. doi: 10.1021/acsomega.6c00781 (PMC13177261; doi:10.1021/acsomega.6c00781)
Supplement: Supplementary file 2 [file ao6c00781_si_002.zip › XYZ_Structures/Figure_1/H2@ZrO2_1_Figure_1.xyz]

146
Lattice="13.54170000 0.0 0.0; 6.58994766 13.19546665 0.0; 0.0 0.0 23.05410000"!    total energy =    -7907.76968020 Ry
Zr       8.257829110   5.146295258   4.319542457
Zr       4.755704470   7.625924090   1.169007660    0   0   0
Zr      11.804025183   2.727466520   7.372057367
Zr       8.231580640   1.028190760   1.169007660    0   0   0
Zr       8.330776666   9.324470901   7.392095078
Zr      18.322838318  11.743328188   4.319859641
Zr       5.030876169   2.725723741   7.373900974
Zr      11.526554470   7.625924090   1.169007660    0   0   0
Zr      15.026169490   5.148095411   4.321466712
Zr      11.551533041  11.745430067   4.318301958
Zr       1.460730640   1.028190760   1.169007660    0   0   0
Zr      15.098257271   9.326071738   7.377361592
O        8.014408217   5.603512503   6.306321263
O       14.604542700  10.463741140   0.000000000    0   0   0
O        4.575582796   7.981780460   3.143975980
O        8.051902450   1.387478967   3.143973731
O        4.538718870   3.866007820   0.000000000    0   0   0
O       18.079111606  12.194348252   6.312509394
O       11.342726787   7.988937893   3.146597652
O        7.833692700  10.463741140   0.000000000    0   0   0
O       14.765497278   5.659327026   6.301045635
O       11.309568870   3.866007820   0.000000000    0   0   0
O       11.297836402  12.259205618   6.295206016
O        1.278484567   1.392217735   3.143489119
O        9.779269304   7.873698954   6.865445891
O       16.311098170  12.777830130   0.589779380    0   0   0
O        6.281149411  10.329713169   3.800660080
O        9.756605040   3.735670603   3.798882301
O        6.245274340   6.180096810   0.589779380    0   0   0
O       13.254299521   1.271581544   6.854364763
O       13.051031762  10.329729746   3.800795387
O        9.540248170  12.777830130   0.589779380    0   0   0
O       16.550127542   7.875983654   6.853516987
O        6.488640767   1.279675230   6.851369594
O       13.016124340   6.180096810   0.589779380    0   0   0
O        2.984666926   3.732741477   3.800789769
Zr      10.024481978   8.120759127   4.739935726
Zr       6.523748220  10.596223630   1.599167850    0   0   0
Zr      13.584472128   5.706121965   7.914926696
Zr       9.999624390   3.998490300   1.599167850    0   0   0
Zr      10.116249540  12.302351047   7.907454229
Zr      13.502378333   1.520524962   4.734194850
Zr       6.809528547   5.694210165   7.904531296
Zr      13.294598220  10.596223630   1.599167850    0   0   0
Zr      16.793797287   8.122043121   4.731218528
Zr       6.730730581   1.524986338   4.732271824
Zr       3.228774390   3.998490300   1.599167850    0   0   0
Zr      16.882420926  12.293824592   7.917189602
O       10.246512651  10.182878557   4.639204045
O        6.740616200  12.646007420   1.462003560    0   0   0
O       13.773550340   7.853790290   7.961245154
O        3.708252469   1.261666109   7.958486941
O       10.216492370   6.048274090   1.462003560    0   0   0
O       13.723013281   3.585528618   4.641742277
O        6.992063659   7.818062631   7.874654074
O       13.511466200  12.646007420   1.462003560    0   0   0
O       17.012311442  10.179611308   4.617359230
O        6.946056902   3.583254004   4.621570922
O        3.445642370   6.048274090   1.462003560    0   0   0
O       10.480406644   1.237549059   7.909241415
O        8.505609378   7.222830293   3.450128852
O        5.034242750   9.656838360   0.356843580    0   0   0
O       11.971365887   4.735735840   6.665642218
O        8.510118920   3.059105030   0.356843580    0   0   0
O        8.489814617  11.326027126   6.667914855
O       11.982389488   0.622441759   3.448986473
O        5.203569789   4.738467251   6.665722938
O       11.805092750   9.656838360   0.356843580    0   0   0
O       15.276103119   7.221802767   3.447846991
O        5.212063568   0.623850242   3.447494956
O        1.739268920   3.059105030   0.356843580    0   0   0
O       15.274475028  11.333688725   6.664746903
Zr      11.737519100   0.357069330   1.337554700    0   0   0
Zr      11.755862841   8.642210499   7.639517105
Zr       8.265703068  11.145683122   4.512074333
Zr      11.742880365   4.552058472   4.507676254
Zr       1.686075179   2.039676709   7.638442260
Zr       8.261642930   6.954802650   1.337554700    0   0   0
Zr      15.037138353  11.146630538   4.509425977
Zr       4.966669100   0.357069330   1.337554700    0   0   0
Zr       4.983797003   8.629949431   7.640184286
Zr       8.461047523   2.038289360   7.641301121
Zr      15.032492930   6.954802650   1.337554700    0   0   0
Zr       4.970220594   4.548783762   4.508057628
O       12.002976672   8.305780936   5.672263314
O        8.478559010  10.714850870   2.506562370    0   0   0
O       15.365592796   5.756126153   8.808208941
O       11.954435180   4.117117550   2.506562370    0   0   0
O       11.898802569  12.370233731   8.801046610
O        1.937308521   1.706774952   5.669857506
O        8.589533024   5.770445260   8.812012357
O       15.249409010  10.714850870   2.506562370    0   0   0
O        5.224601545   8.329705702   5.667431086
O        8.707776372   1.730950236   5.669085289
O        5.183585180   4.117117550   2.506562370    0   0   0
O       18.662833117  12.373879871   8.813696990
O       10.225742123   5.948977654   5.056514874
O        6.772138950   8.400761890   1.916782990    0   0   0
O       13.596134120   3.424719046   8.272728655
O       10.248015120   1.803028560   1.916782990    0   0   0
O       10.154011110  10.053985505   8.248448428
O        6.746106326  12.542964327   5.051398177
O        6.823667371   3.421781267   8.276550062
O       13.542988950   8.400761890   1.916782990    0   0   0
O        3.451234304   5.944848638   5.052705003
O       13.521174616  12.544213630   5.050056087
O        3.477165120   1.803028560   1.916782990    0   0   0
O       16.886917644  10.023087242   8.283799282
Zr       9.980321917   5.706688784   7.377267341
Zr      16.559423010  10.582236430   0.907394510    0   0   0
Zr       6.541470806   8.134761070   4.045706848
Zr      10.017734837   1.537124066   4.043201812
Zr       6.493599180   3.984503110   0.907394510    0   0   0
Zr       6.501628740  12.302051287   7.381113402
Zr      13.310872015   8.134473155   4.043043535
Zr       3.202682766   5.713439046   7.371186205
Zr       9.788573010  10.582236430   0.907394510    0   0   0
Zr      13.264449180   3.984503110   0.907394510    0   0   0
Zr      13.275891833  12.313821922   7.367357435
Zr       3.246332988   1.534609819   4.042571899
O        9.847335022   3.629260948   7.625451277
O       16.342555030   8.532452650   1.044558800    0   0   0
O        6.295377543   6.106228143   4.213620770
O       16.362644872  12.704599238   4.215164792
O        6.276731200   1.934719320   1.044558800    0   0   0
O        6.377535669  10.220183248   7.647626674
O       13.063290354   6.102974723   4.196819225
O        3.061414469   3.634006926   7.559742541
O        9.571705030   8.532452650   1.044558800    0   0   0
O       13.047581200   1.934719320   1.044558800    0   0   0
O       13.134465388  10.233055477   7.568667464
O        9.587818730  12.699024796   4.199463076
O       11.588199575   6.666142615   8.372989364
O       18.048928480  11.521621710   2.149718790    0   0   0
O        8.050165258   9.030868515   5.296699179
O       11.527877504   2.435951324   5.282247592
O        1.528720515   0.066188098   8.366359692
O        7.983104650   4.923888380   2.149718790    0   0   0
O       14.820127862   9.030900591   5.286866940
O        4.810879086   6.666029314   8.378113778
O       11.278078480  11.521621710   2.149718790    0   0   0
O        8.295770834   0.070403307   8.372540884
O       14.753954650   4.923888380   2.149718790    0   0   0
O        4.755764249   2.432542821   5.285277937
H        9.023263211   8.520731571  10.049551068
H        8.800133124   7.834895602   9.814098243
