# Supplementary material for: Coverage-Dependent Hydrogen Adsorption, Spillover, and Vacancy Formation in Ni/ZrO2 Systems: A First-Principles DFT Investigation
Source: ACS Omega. 2026 Apr 24;11(18):27143–58. doi: 10.1021/acsomega.6c00781 (PMC13177261; doi:10.1021/acsomega.6c00781)
Supplement: Supplementary file 2 [file ao6c00781_si_002.zip › XYZ_Structures/Figure_1/H2@ZrO2_2_Figure_1.xyz]

146
Lattice="13.54170000 0.0 0.0; 6.58994766 13.19546665 0.0; 0.0 0.0 23.05410000"!    total energy =    -7907.76434106 Ry
Zr       8.256360291   5.160149380   4.319176297
Zr       4.755704470   7.625924090   1.169007660    0   0   0
Zr      11.801119944   2.752135244   7.373201650
Zr       8.231580640   1.028190760   1.169007660    0   0   0
Zr       8.323941895   9.349643664   7.369934563
Zr      18.321012251  11.757566086   4.319733148
Zr       5.033687138   2.751900299   7.368260934
Zr      11.526554470   7.625924090   1.169007660    0   0   0
Zr      15.026952733   5.160069788   4.319741247
Zr      11.551352905  11.756451823   4.319426951
Zr       1.460730640   1.028190760   1.169007660    0   0   0
Zr      15.095283400   9.348639978   7.370679323
O        7.993310784   5.695113564   6.292174448
O       14.604542700  10.463741140   0.000000000    0   0   0
O        4.570869337   8.004729292   3.141297837
O        8.047444056   1.404992843   3.141182118
O        4.538718870   3.866007820   0.000000000    0   0   0
O       18.057026360  12.281437861   6.295262649
O       11.343045726   7.999323554   3.142765217
O        7.833692700  10.463741140   0.000000000    0   0   0
O       14.771580354   5.662843959   6.300386072
O       11.309568870   3.866007820   0.000000000    0   0   0
O       11.295969320  12.260352489   6.299566423
O        1.278163809   1.401835552   3.142058021
O        9.778771140   7.899797965   6.852987553
O       16.311098170  12.777830130   0.589779380    0   0   0
O        6.279347418  10.343725491   3.800906419
O        9.754674877   3.744920791   3.800996621
O        6.245274340   6.180096810   0.589779380    0   0   0
O       13.253409072   1.301984066   6.850124133
O       13.049794741  10.342569065   3.799571843
O        9.540248170  12.777830130   0.589779380    0   0   0
O       16.547478268   7.898253172   6.850821013
O        6.483487915   1.296809091   6.849960589
O       13.016124340   6.180096810   0.589779380    0   0   0
O        2.983778727   3.745868412   3.799966256
Zr      10.022929025   8.135624307   4.731539756
Zr       6.523748220  10.596223630   1.599167850    0   0   0
Zr      13.586418016   5.726820959   7.909709218
Zr       9.999624390   3.998490300   1.599167850    0   0   0
Zr      10.109020821  12.325397198   7.909883928
Zr      13.499043530   1.540056045   4.729616950
Zr       6.812589761   5.733606866   7.905600619
Zr      13.294598220  10.596223630   1.599167850    0   0   0
Zr      16.794022181   8.136791459   4.729790782
Zr       6.728709275   1.538430919   4.728957750
Zr       3.228774390   3.998490300   1.599167850    0   0   0
Zr      16.878829433  12.328222582   7.910179008
O       10.244363194  10.195970212   4.638849370
O        6.740616200  12.646007420   1.462003560    0   0   0
O       13.775425967   7.871552498   7.941378548
O        3.710034602   1.274045761   7.933049627
O       10.216492370   6.048274090   1.462003560    0   0   0
O       13.719087706   3.600592396   4.635810353
O        7.000665263   7.883631290   7.959223102
O       13.511466200  12.646007420   1.462003560    0   0   0
O       17.016235134  10.198167703   4.644401411
O        6.954219855   3.601297331   4.643972789
O        3.445642370   6.048274090   1.462003560    0   0   0
O       10.476508915   1.284052801   7.957158023
O        8.509003157   7.231222395   3.447670164
O        5.034242750   9.656838360   0.356843580    0   0   0
O       11.975321343   4.760385737   6.664511474
O        8.510118920   3.059105030   0.356843580    0   0   0
O        8.498333449  11.359638908   6.663341466
O       11.983596383   0.632987180   3.447820248
O        5.206057928   4.759717544   6.660261993
O       11.805092750   9.656838360   0.356843580    0   0   0
O       15.275352260   7.229104197   3.448098331
O        5.210952085   0.632166468   3.447676559
O        1.739268920   3.059105030   0.356843580    0   0   0
O       15.266896699  11.357521247   6.662797541
Zr      11.737519100   0.357069330   1.337554700    0   0   0
Zr      11.751240263   8.662291056   7.638447636
Zr       8.264149044  11.163289899   4.506853704
Zr      11.740069161   4.564784744   4.507689473
Zr       1.688354147   2.065090564   7.634897081
Zr       8.261642930   6.954802650   1.337554700    0   0   0
Zr      15.033954830  11.164644981   4.506134252
Zr       4.966669100   0.357069330   1.337554700    0   0   0
Zr       4.977423229   8.666299082   7.634661077
Zr       8.455170789   2.064464831   7.633051813
Zr      15.032492930   6.954802650   1.337554700    0   0   0
Zr       4.969131004   4.567789175   4.504730269
O       12.001419599   8.324497451   5.670812600
O        8.478559010  10.714850870   2.506562370    0   0   0
O       15.368012389   5.791383167   8.805355496
O       11.954435180   4.117117550   2.506562370    0   0   0
O       11.890571405  12.387096008   8.806245861
O        1.935031746   1.734568631   5.665737225
O        8.593356367   5.784729519   8.799047625
O       15.249409010  10.714850870   2.506562370    0   0   0
O        5.231140083   8.316513243   5.668015770
O        8.706532451   1.717769317   5.666194258
O        5.183585180   4.117117550   2.506562370    0   0   0
O       18.663408474  12.385156962   8.800761159
O       10.223620545   5.960913682   5.053922959
O        6.772138950   8.400761890   1.916782990    0   0   0
O       13.599639166   3.451113023   8.269188150
O       10.248015120   1.803028560   1.916782990    0   0   0
O       10.117045982  10.048780809   8.272852006
O        6.745371074  12.559490019   5.051340708
O        6.828511253   3.449427122   8.266950653
O       13.542988950   8.400761890   1.916782990    0   0   0
O        3.451322891   5.961255335   5.050141631
O       13.516206103  12.559645168   5.048673661
O        3.477165120   1.803028560   1.916782990    0   0   0
O       16.891261461  10.049489228   8.271313933
Zr       9.977310586   5.738829398   7.368374910
Zr      16.559423010  10.582236430   0.907394510    0   0   0
Zr       6.541144051   8.145037680   4.043455367
Zr      10.017363155   1.547023542   4.042947557
Zr       6.493599180   3.984503110   0.907394510    0   0   0
Zr       6.499710682  12.338194246   7.364191225
Zr      13.310626879   8.145047611   4.043533328
Zr       3.206202546   5.735945916   7.371141471
Zr       9.788573010  10.582236430   0.907394510    0   0   0
Zr      13.264449180   3.984503110   0.907394510    0   0   0
Zr      13.270662506  12.332707073   7.371588380
Zr       3.246453493   1.547982574   4.042051467
O        9.827176181   3.656877958   7.548351282
O       16.342555030   8.532452650   1.044558800    0   0   0
O        6.290455489   6.114677237   4.180515057
O       16.356806457  12.711731121   4.186300071
O        6.276731200   1.934719320   1.044558800    0   0   0
O        6.350645502  10.256760596   7.544672330
O       13.063533738   6.115986769   4.197452408
O        3.069428018   3.655955098   7.583709186
O        9.571705030   8.532452650   1.044558800    0   0   0
O       13.047581200   1.934719320   1.044558800    0   0   0
O       13.130864592  10.251017453   7.583373948
O        9.587030681  12.713485954   4.196266411
O       11.588847472   6.693927955   8.367828037
O       18.048928480  11.521621710   2.149718790    0   0   0
O        8.048457698   9.047488824   5.283397506
O       11.524700315   2.449961578   5.283295028
O        1.523420761   0.095834256   8.365576525
O        7.983104650   4.923888380   2.149718790    0   0   0
O       14.819137531   9.048382513   5.282365639
O        4.818596339   6.692543831   8.362841595
O       11.278078480  11.521621710   2.149718790    0   0   0
O        8.293502861   0.092501218   8.368400082
O       14.753954650   4.923888380   2.149718790    0   0   0
O        4.755202837   2.451287548   5.281019332
H       10.589832698   4.553064816  10.618636353
H       11.178021503   5.009538313  10.518836252
