# Supplementary material for: Coverage-Dependent Hydrogen Adsorption, Spillover, and Vacancy Formation in Ni/ZrO2 Systems: A First-Principles DFT Investigation
Source: ACS Omega. 2026 Apr 24;11(18):27143–58. doi: 10.1021/acsomega.6c00781 (PMC13177261; doi:10.1021/acsomega.6c00781)
Supplement: Supplementary file 2 [file ao6c00781_si_002.zip › XYZ_Structures/Figure_1/H2@ZrO2_3_Figure_1.xyz]

146
Lattice="13.54170000 0.0 0.0; 6.58994766 13.19546665 0.0; 0.0 0.0 23.05410000"!    total energy =    -7907.76541183 Ry
Zr       8.256732856   5.152310341   4.321960510
Zr       4.755704470   7.625924090   1.169007660    0   0   0
Zr      11.802105130   2.740021519   7.373267079
Zr       8.231580640   1.028190760   1.169007660    0   0   0
Zr       8.327801766   9.338741892   7.369287594
Zr      18.323127126  11.751623280   4.320400237
Zr       5.032071671   2.740504205   7.375401788
Zr      11.526554470   7.625924090   1.169007660    0   0   0
Zr      15.028504732   5.154526387   4.321038691
Zr      11.550752021  11.753087738   4.321654688
Zr       1.460730640   1.028190760   1.169007660    0   0   0
Zr      15.098886512   9.338223622   7.374114996
O        8.001530415   5.646256693   6.303808501
O       14.604542700  10.463741140   0.000000000    0   0   0
O        4.572609986   7.992672355   3.143376399
O        8.050508271   1.391856661   3.144210467
O        4.538718870   3.866007820   0.000000000    0   0   0
O       18.065113703  12.257227863   6.299528393
O       11.343404006   7.997864873   3.142854857
O        7.833692700  10.463741140   0.000000000    0   0   0
O       14.769301097   5.658837988   6.300691333
O       11.309568870   3.866007820   0.000000000    0   0   0
O       11.291512681  12.258825455   6.302955902
O        1.279265592   1.397101677   3.143856609
O        9.781170224   7.887521462   6.853525149
O       16.311098170  12.777830130   0.589779380    0   0   0
O        6.279313817  10.337109374   3.799683193
O        9.756582208   3.739221863   3.802095330
O        6.245274340   6.180096810   0.589779380    0   0   0
O       13.255925288   1.287938979   6.854189244
O       13.049177661  10.338919446   3.800871078
O        9.540248170  12.777830130   0.589779380    0   0   0
O       16.551410060   7.888138371   6.852752685
O        6.484516240   1.290471876   6.855090364
O       13.016124340   6.180096810   0.589779380    0   0   0
O        2.985543060   3.739827976   3.801834287
Zr      10.025844650   8.130645505   4.731737996
Zr       6.523748220  10.596223630   1.599167850    0   0   0
Zr      13.586935356   5.717692956   7.913241243
Zr       9.999624390   3.998490300   1.599167850    0   0   0
Zr      10.109686294  12.314208449   7.915643865
Zr      13.502340344   1.532647829   4.733824064
Zr       6.816327910   5.715274663   7.916998543
Zr      13.294598220  10.596223630   1.599167850    0   0   0
Zr      16.794808893   8.130582538   4.731357061
Zr       6.730996290   1.528990225   4.733304250
Zr       3.228774390   3.998490300   1.599167850    0   0   0
Zr      16.880555365  12.311291659   7.912345732
O       10.246619240  10.192387206   4.641076559
O        6.740616200  12.646007420   1.462003560    0   0   0
O       13.774929509   7.864743762   7.947761869
O        3.707720463   1.266750087   7.951026393
O       10.216492370   6.048274090   1.462003560    0   0   0
O       13.720712946   3.593834995   4.635791031
O        7.004082585   7.858631038   7.922938663
O       13.511466200  12.646007420   1.462003560    0   0   0
O       17.015244784  10.191289442   4.633996629
O        6.951009625   3.589271607   4.633707686
O        3.445642370   6.048274090   1.462003560    0   0   0
O       10.480323620   1.264872157   7.948786080
O        8.505592604   7.224847770   3.448790522
O        5.034242750   9.656838360   0.356843580    0   0   0
O       11.973502109   4.750106323   6.664977434
O        8.510118920   3.059105030   0.356843580    0   0   0
O        8.499213093  11.345921489   6.664278330
O       11.984922518   0.630042427   3.447964189
O        5.202985215   4.747580645   6.665408065
O       11.805092750   9.656838360   0.356843580    0   0   0
O       15.277812153   7.226827995   3.449242358
O        5.211604357   0.628496549   3.448814256
O        1.739268920   3.059105030   0.356843580    0   0   0
O       15.269390239  11.344629555   6.664560009
Zr      11.737519100   0.357069330   1.337554700    0   0   0
Zr      11.753883394   8.650337717   7.640201583
Zr       8.265062900  11.157430904   4.507999989
Zr      11.741619406   4.558842652   4.507770005
Zr       1.687196054   2.053164338   7.641762398
Zr       8.261642930   6.954802650   1.337554700    0   0   0
Zr      15.035339610  11.156008623   4.508179751
Zr       4.966669100   0.357069330   1.337554700    0   0   0
Zr       4.983071208   8.648502863   7.636112767
Zr       8.458891200   2.053287197   7.639814023
Zr      15.032492930   6.954802650   1.337554700    0   0   0
Zr       4.971077861   4.556592016   4.509680826
O       12.003654141   8.318696876   5.670506287
O        8.478559010  10.714850870   2.506562370    0   0   0
O       15.369735260   5.780853244   8.806497976
O       11.954435180   4.117117550   2.506562370    0   0   0
O       11.892422916  12.375457792   8.808625728
O        1.936721856   1.724752829   5.672001940
O        8.600979184   5.783278523   8.807032587
O       15.249409010  10.714850870   2.506562370    0   0   0
O        5.229651122   8.321875280   5.667134842
O        8.708592826   1.718564508   5.671739086
O        5.183585180   4.117117550   2.506562370    0   0   0
O       18.663019084  12.370277696   8.804422676
O       10.223385292   5.954945962   5.053221020
O        6.772138950   8.400761890   1.916782990    0   0   0
O       13.597668453   3.440506834   8.272904676
O       10.248015120   1.803028560   1.916782990    0   0   0
O       10.119952191  10.036391262   8.278443798
O        6.749340193  12.552988043   5.052427386
O        6.827380652   3.438776845   8.275085542
O       13.542988950   8.400761890   1.916782990    0   0   0
O        3.453109241   5.953949224   5.052862312
O       13.515785851  12.549969049   5.054468504
O        3.477165120   1.803028560   1.916782990    0   0   0
O       16.889612138  10.037518852   8.277334513
Zr       9.979544953   5.725403315   7.367710690
Zr      16.559423010  10.582236430   0.907394510    0   0   0
Zr       6.541153093   8.138453701   4.042121996
Zr      10.019133940   1.541108367   4.043580559
Zr       6.493599180   3.984503110   0.907394510    0   0   0
Zr       6.501418497  12.321957047   7.370576960
Zr      13.311953478   8.140729491   4.043532722
Zr       3.206791473   5.725752798   7.370514903
Zr       9.788573010  10.582236430   0.907394510    0   0   0
Zr      13.264449180   3.984503110   0.907394510    0   0   0
Zr      13.271068710  12.322664945   7.373427405
Zr       3.246879642   1.542837972   4.044219040
O        9.836927507   3.645083295   7.576857422
O       16.342555030   8.532452650   1.044558800    0   0   0
O        6.293394484   6.108777452   4.198745129
O       16.359706788  12.707643333   4.196548429
O        6.276731200   1.934719320   1.044558800    0   0   0
O        6.359437145  10.240753055   7.573807433
O       13.063338702   6.111404716   4.196996559
O        3.064178764   3.645969343   7.579003940
O        9.571705030   8.532452650   1.044558800    0   0   0
O       13.047581200   1.934719320   1.044558800    0   0   0
O       13.129860526  10.242413104   7.577431431
O        9.587273029  12.708825463   4.197416938
O       11.591598952   6.678425871   8.368913627
O       18.048928480  11.521621710   2.149718790    0   0   0
O        8.052720598   9.039060713   5.281147764
O       11.526799875   2.442785472   5.285902702
O        1.522881954   0.079406698   8.370045867
O        7.983104650   4.923888380   2.149718790    0   0   0
O       14.820634387   9.040896149   5.284830297
O        4.819900694   6.679402857   8.365671698
O       11.278078480  11.521621710   2.149718790    0   0   0
O        8.295254614   0.080473297   8.368702818
O       14.753954650   4.923888380   2.149718790    0   0   0
O        4.756026998   2.440248597   5.286773521
H        7.060574970   7.076458224  10.709725140
H        6.383504089   7.109000997  11.037439791
