# Supplementary material for: Coverage-Dependent Hydrogen Adsorption, Spillover, and Vacancy Formation in Ni/ZrO2 Systems: A First-Principles DFT Investigation
Source: ACS Omega. 2026 Apr 24;11(18):27143–58. doi: 10.1021/acsomega.6c00781 (PMC13177261; doi:10.1021/acsomega.6c00781)
Supplement: Supplementary file 2 [file ao6c00781_si_002.zip › XYZ_Structures/Figure_2/step_1_FS.xyz]

156
Lattice="13.54170000 0.0 0.0; 6.58994766 13.19546665 0.0; 0.0 0.0 23.05410000"!    total energy =  -8912.8688904652 Ry
Zr       8.252463545   5.156915788   4.319995061
Zr       4.755704470   7.625924090   1.169007660    0   0   0
Zr      11.796368295   2.759035636   7.370191699
Zr       8.231580640   1.028190760   1.169007660    0   0   0
Zr       8.378156809   9.413813151   7.377026356
Zr      18.326451079  11.753217494   4.327392281
Zr       4.997907806   2.708338888   7.370155786
Zr      11.526554470   7.625924090   1.169007660    0   0   0
Zr      15.031745613   5.168937841   4.323627445
Zr      11.552654763  11.780558311   4.355827335
Zr       1.460730640   1.028190760   1.169007660    0   0   0
Zr      15.122249969   9.358626016   7.374825966
O        8.058371877   5.532457785   6.370621580
O       14.604542700  10.463741140   0.000000000    0   0   0
O        4.571128093   7.993266601   3.141519221
O        8.056112607   1.410070340   3.147556503
O        4.538718870   3.866007820   0.000000000    0   0   0
O       18.067608829  12.358659564   6.300402235
O       11.346527313   7.999338990   3.137386571
O        7.833692700  10.463741140   0.000000000    0   0   0
O       14.755419668   5.670630711   6.316669135
O       11.309568870   3.866007820   0.000000000    0   0   0
O       11.335818696  12.383168279   6.292014896
O        1.270814340   1.415029286   3.143270444
O        9.802471614   7.853998500   6.842286442
O       16.311098170  12.777830130   0.589779380    0   0   0
O        6.269809776  10.344300862   3.792036698
O        9.758729137   3.753105423   3.791668560
O        6.245274340   6.180096810   0.589779380    0   0   0
O       13.241751169   1.301998377   6.856588344
O       13.059258084  10.348806061   3.815961633
O        9.540248170  12.777830130   0.589779380    0   0   0
O       16.580226909   7.905560431   6.896346115
O        6.511873210   1.348762234   6.854406061
O       13.016124340   6.180096810   0.589779380    0   0   0
O        2.982147655   3.745683481   3.795990403
Zr      10.038537944   8.172162897   4.731733806
Zr       6.523748220  10.596223630   1.599167850    0   0   0
Zr      13.618378470   5.725002034   7.962303573
Zr       9.999624390   3.998490300   1.599167850    0   0   0
Zr      10.093355229  12.351341560   8.025826178
Zr      13.493719098   1.535737027   4.731371044
Zr       6.656135948   5.640985616   7.817836231
Zr      13.294598220  10.596223630   1.599167850    0   0   0
Zr      16.828600330   8.131957377   4.748489532
Zr       6.726510128   1.535400066   4.726617569
Zr       3.228774390   3.998490300   1.599167850    0   0   0
Zr      16.827385218  12.332828227   7.854395319
O       10.261623670  10.219414031   4.650087526
O        6.740616200  12.646007420   1.462003560    0   0   0
O       13.801827149   7.841809110   7.944603787
O        3.666650861   1.325155948   8.004881576
O       10.216492370   6.048274090   1.462003560    0   0   0
O       13.716749056   3.605284110   4.662419907
O        7.061408960   7.762541246   7.774502231
O       13.511466200  12.646007420   1.462003560    0   0   0
O       17.035156600  10.199191933   4.661965735
O        6.936649118   3.592598117   4.621268599
O        3.445642370   6.048274090   1.462003560    0   0   0
O       10.496272839   1.290562858   7.944474757
O        8.515181001   7.199098417   3.453755393
O        5.034242750   9.656838360   0.356843580    0   0   0
O       11.936301626   4.810243656   6.669692808
O        8.510118920   3.059105030   0.356843580    0   0   0
O        8.485286267  11.491571052   6.660193742
O       11.980205182   0.647452687   3.448343745
O        5.192627058   4.739033362   6.642885940
O       11.805092750   9.656838360   0.356843580    0   0   0
O       15.287857967   7.225618806   3.453822969
O        5.218573499   0.646836006   3.446506544
O        1.739268920   3.059105030   0.356843580    0   0   0
O       15.307192604  11.375702558   6.646800362
Zr      11.737519100   0.357069330   1.337554700    0   0   0
Zr      11.833746337   8.667780614   7.664256194
Zr       8.260948579  11.160804733   4.501391694
Zr      11.760433931   4.566218002   4.474856563
Zr       1.660323743   2.120097654   7.623722279
Zr       8.261642930   6.954802650   1.337554700    0   0   0
Zr      15.040748326  11.158818529   4.498895727
Zr       4.966669100   0.357069330   1.337554700    0   0   0
Zr       5.017184659   8.707098381   7.692376060
Zr       8.465157959   2.081198056   7.636936103
Zr      15.032492930   6.954802650   1.337554700    0   0   0
Zr       4.965298455   4.551787380   4.482198829
O       12.017281153   8.270690736   5.647381600
O        8.478559010  10.714850870   2.506562370    0   0   0
O       15.388161272   5.766631394   8.830296378
O       11.954435180   4.117117550   2.506562370    0   0   0
O       11.950326072  12.478653512   8.810415161
O        1.927975777   1.708820766   5.672240050
O        8.495098611   5.758069632   9.003210829
O       15.249409010  10.714850870   2.506562370    0   0   0
O        5.221572236   8.215741701   5.670258815
O        8.734444956   1.775174481   5.684708416
O        5.183585180   4.117117550   2.506562370    0   0   0
O       18.611225701  12.289412778   8.857443086
O       10.223903366   5.943087914   5.071953426
O        6.772138950   8.400761890   1.916782990    0   0   0
O       13.579752769   3.473093590   8.266671992
O       10.248015120   1.803028560   1.916782990    0   0   0
O       10.455123379  10.235806521   7.736570825
O        6.737787605  12.569711358   5.033618713
O        6.781611604   3.490419244   8.310799980
O       13.542988950   8.400761890   1.916782990    0   0   0
O        3.440658665   5.944378913   5.068866951
O       13.559964180  12.580744214   5.035790489
O        3.477165120   1.803028560   1.916782990    0   0   0
O       16.893592533  10.084079447   8.258743090
Zr      10.072519460   5.743750033   7.252086601
Zr      16.559423010  10.582236430   0.907394510    0   0   0
Zr       6.547860233   8.152392622   4.062670338
Zr      10.020691834   1.546706426   4.038864699
Zr       6.493599180   3.984503110   0.907394510    0   0   0
Zr       6.528775992  12.282070830   7.320334112
Zr      13.319437758   8.152760896   4.049280290
Zr       3.199726340   5.753193001   7.355292849
Zr       9.788573010  10.582236430   0.907394510    0   0   0
Zr      13.264449180   3.984503110   0.907394510    0   0   0
Zr      13.252049094  12.344496221   7.355409274
Zr       3.239689798   1.535874550   4.043252612
O        9.841397519   3.714446070   7.754172905
O       16.342555030   8.532452650   1.044558800    0   0   0
O        6.309014834   6.098602852   4.232202980
O       16.363806221  12.716773128   4.189288289
O        6.276731200   1.934719320   1.044558800    0   0   0
O        6.258708791  10.232211215   7.100461187
O       13.073021472   6.106106806   4.175248440
O        3.048365537   3.679629666   7.509454839
O        9.571705030   8.532452650   1.044558800    0   0   0
O       13.047581200   1.934719320   1.044558800    0   0   0
O       13.216343797  10.269018955   7.611141839
O        9.588182415  12.715053346   4.167315584
O       11.555973674   6.580609257   8.547632817
O       18.048928480  11.521621710   2.149718790    0   0   0
O        8.078831225   9.068252754   5.201397936
O       11.516183876   2.476915936   5.294694268
O        1.418246839   0.229074960   8.479384385
O        7.983104650   4.923888380   2.149718790    0   0   0
O       14.841563782   9.046635281   5.296416694
O        4.836936716   6.639627054   8.356839677
O       11.278078480  11.521621710   2.149718790    0   0   0
O        8.309993507   0.126432326   8.339583508
O       14.753954650   4.923888380   2.149718790    0   0   0
O        4.743676501   2.446065862   5.288440729
Ni       7.933038553  10.191229248   9.622222353
Ni       9.600343673  11.361729624  11.337365463
Ni       7.377635568  10.887858436  11.836177385
Ni       7.975797789  12.430778106  10.087877691
Ni       5.812247625  11.037643879  10.025818299
Ni       9.012510902   9.026552134  11.342827978
Ni      10.243206010   9.989541561   9.605947088
Ni      10.510779703   7.612558059   9.828561085
Ni       6.417923124   8.952718131  10.830706473
Ni       8.031194282   7.742530049   9.518647944
H        8.723010680   5.116068847   9.694528677
H        9.143810883   7.514860793  10.872712235
