# Supplementary material for: Coverage-Dependent Hydrogen Adsorption, Spillover, and Vacancy Formation in Ni/ZrO2 Systems: A First-Principles DFT Investigation
Source: ACS Omega. 2026 Apr 24;11(18):27143–58. doi: 10.1021/acsomega.6c00781 (PMC13177261; doi:10.1021/acsomega.6c00781)
Supplement: Supplementary file 2 [file ao6c00781_si_002.zip › XYZ_Structures/Figure_2/step_1_TS.xyz]

156
Lattice="13.54170000 0.0 0.0; 6.58994766 13.19546665 0.0; 0.0 0.0 23.05410000"!    total energy =  -8912.792402 Ry
   Zr      8.2521699232      5.1558097618      4.3194115023
   Zr      4.7557044700      7.6259240900      1.1690076600
   Zr     11.7958063488      2.7560742833      7.3709451755
   Zr      8.2315806400      1.0281907600      1.1690076600
   Zr      8.3741012317      9.4080444177      7.3647140208
   Zr     18.3258100315     11.7525437029      4.3281133644
   Zr      4.9981469354      2.7098835142      7.3733344822
   Zr     11.5265544700      7.6259240900      1.1690076600
   Zr     15.0313039477      5.1676595085      4.3225076170
   Zr     11.5517136567     11.7807915602      4.3573444348
   Zr      1.4607306400      1.0281907600      1.1690076600
   Zr     15.1249546448      9.3575109835      7.3750028199
    O      8.0618131777      5.5165391608      6.3726907214
    O     14.6045427000     10.4637411400      0.0000000000
    O      4.5716690750      7.9932778015      3.1404961504
    O      8.0556665695      1.4090774295      3.1481189661
    O      4.5387188700      3.8660078200      0.0000000000
    O     18.0666373543     12.3566139160      6.3014655107
    O     11.3462807469      8.0001531745      3.1352292954
    O      7.8336927000     10.4637411400      0.0000000000
    O     14.7561127379      5.6678743173      6.3145665997
    O     11.3095688700      3.8660078200      0.0000000000
    O     11.3345283753     12.3759825309      6.2954059882
    O      1.2707568647      1.4149397339      3.1430716597
    O      9.8041993616      7.8490831982      6.8364870452
    O     16.3110981700     12.7778301300      0.5897793800
    O      6.2695628114     10.3440422300      3.7923632012
    O      9.7586788973      3.7516764923      3.7926006335
    O      6.2452743400      6.1800968100      0.5897793800
    O     13.2414801611      1.2999754387      6.8565847255
    O     13.0579243784     10.3487205577      3.8163750812
    O      9.5402481700     12.7778301300      0.5897793800
    O     16.5808975171      7.9042249005      6.8942973516
    O      6.5104379638      1.3496897821      6.8563095738
    O     13.0161243400      6.1800968100      0.5897793800
    O      2.9818452120      3.7452500137      3.7962629131
   Zr     10.0376910800      8.1703614085      4.7266413164
   Zr      6.5237482200     10.5962236300      1.5991678500
   Zr     13.6215162007      5.7201797098      7.9586026349
   Zr      9.9996243900      3.9984903000      1.5991678500
   Zr     10.0915255838     12.3481673918      8.0293555664
   Zr     13.4934728661      1.5332298629      4.7323082340
   Zr      6.6586403713      5.6490848164      7.8214259939
   Zr     13.2945982200     10.5962236300      1.5991678500
   Zr     16.8266039211      8.1330363521      4.7462662131
   Zr      6.7265806431      1.5365260011      4.7279507103
   Zr      3.2287743900      3.9984903000      1.5991678500
   Zr     16.8260714563     12.3320527796      7.8551596058
    O     10.2609123176     10.2183881539      4.6531120590
    O      6.7406162000     12.6460074200      1.4620035600
    O     13.8071797676      7.8456506108      7.9422098792
    O      3.6661771198      1.3227741161      8.0030679946
    O     10.2164923700      6.0482740900      1.4620035600
    O     13.7170072545      3.6033660216      4.6605517733
    O      7.0643821051      7.7553354327      7.7590117219
    O     13.5114662000     12.6460074200      1.4620035600
    O     17.0327495849     10.1995798023      4.6601717669
    O      6.9357281467      3.5922495219      4.6177217379
    O      3.4456423700      6.0482740900      1.4620035600
    O     10.4943862625      1.2886689810      7.9431833560
    O      8.5140790626      7.1991651310      3.4545899294
    O      5.0342427500      9.6568383600      0.3568435800
    O     11.9333362132      4.7969415810      6.6612487348
    O      8.5101189200      3.0591050300      0.3568435800
    O      8.4869349711     11.4931357425      6.6560189157
    O     11.9799080609      0.6454834878      3.4485240910
    O      5.1951991440      4.7401988619      6.6445214748
    O     11.8050927500      9.6568383600      0.3568435800
    O     15.2863403801      7.2249808331      3.4534616035
    O      5.2178636745      0.6473185721      3.4476945163
    O      1.7392689200      3.0591050300      0.3568435800
    O     15.3060351303     11.3758422800      6.6468575583
   Zr     11.7375191000      0.3570693300      1.3375547000
   Zr     11.8388017414      8.6729038674      7.6494010531
   Zr      8.2606843295     11.1624733015      4.5006664522
   Zr     11.7615587387      4.5622614856      4.4742959344
   Zr      1.6602708198      2.1179922057      7.6232530282
   Zr      8.2616429300      6.9548026500      1.3375547000
   Zr     15.0386818862     11.1587230749      4.5002845402
   Zr      4.9666691000      0.3570693300      1.3375547000
   Zr      5.0183313233      8.7048443009      7.6876603404
   Zr      8.4636246411      2.0808896181      7.6402002995
   Zr     15.0324929300      6.9548026500      1.3375547000
   Zr      4.9651080357      4.5511985740      4.4834524936
    O     12.0176268070      8.2696517668      5.6413195115
    O      8.4785590100     10.7148508700      2.5065623700
    O     15.3911932436      5.7669788186      8.8288361169
    O     11.9544351800      4.1171175500      2.5065623700
    O     11.9498662380     12.4782242605      8.8136625010
    O      1.9277114442      1.7089514010      5.6716418660
    O      8.4961999981      5.7896504568      9.0190737133
    O     15.2494090100     10.7148508700      2.5065623700
    O      5.2163268894      8.2197963685      5.6653235952
    O      8.7335647836      1.7781819640      5.6865301979
    O      5.1835851800      4.1171175500      2.5065623700
    O     18.6108123355     12.2913840569      8.8594419552
    O     10.2246205228      5.9425084454      5.0686589423
    O      6.7721389500      8.4007618900      1.9167829900
    O     13.5801061204      3.4703452728      8.2663357140
    O     10.2480151200      1.8030285600      1.9167829900
    O     10.4531424593     10.2310049794      7.7476942308
    O      6.7370699534     12.5686956365      5.0337026021
    O      6.7850465160      3.4930154472      8.3138538250
    O     13.5429889500      8.4007618900      1.9167829900
    O      3.4408511214      5.9444990412      5.0670465849
    O     13.5575616355     12.5810980290      5.0375685779
    O      3.4771651200      1.8030285600      1.9167829900
    O     16.8916502698     10.0836258184      8.2590504678
   Zr     10.0718320016      5.7371944527      7.2441420774
   Zr     16.5594230100     10.5822364300      0.9073945100
   Zr      6.5462231495      8.1522737729      4.0616839299
   Zr     10.0201411866      1.5455933875      4.0397264931
   Zr      6.4935991800      3.9845031100      0.9073945100
   Zr      6.5291484314     12.2788805512      7.3206925153
   Zr     13.3215692767      8.1516057958      4.0451512647
   Zr      3.2010243783      5.7521735437      7.3546612294
   Zr      9.7885730100     10.5822364300      0.9073945100
   Zr     13.2644491800      3.9845031100      0.9073945100
   Zr     13.2500375403     12.3463364028      7.3570251963
   Zr      3.2395345132      1.5364428999      4.0429460126
    O      9.8410593776      3.7151227592      7.7667546837
    O     16.3425550300      8.5324526500      1.0445588000
    O      6.3099740054      6.0991459915      4.2380538401
    O     16.3620295872     12.7166675305      4.1904303132
    O      6.2767312000      1.9347193200      1.0445588000
    O      6.2545369467     10.2315539569      7.0919675888
    O     13.0721264459      6.1054505698      4.1756646733
    O      3.0495449494      3.6781893363      7.5123999195
    O      9.5717050300      8.5324526500      1.0445588000
    O     13.0475812000      1.9347193200      1.0445588000
    O     13.2157247428     10.2706112534      7.6074410403
    O      9.5882505130     12.7153964520      4.1672860569
    O     11.5834592431      6.5684357177      8.5149858979
    O     18.0489284800     11.5216217100      2.1497187900
    O      8.0782687037      9.0683411286      5.1965660136
    O     11.5166185835      2.4729867192      5.2947213915
    O      1.4165390229      0.2286239971      8.4798454177
    O      7.9831046500      4.9238883800      2.1497187900
    O     14.8399222639      9.0457688143      5.2959106248
    O      4.8380820675      6.6402754473      8.3597227936
    O     11.2780784800     11.5216217100      2.1497187900
    O      8.3078510026      0.1261108521      8.3411786245
    O     14.7539546500      4.9238883800      2.1497187900
    O      4.7430232902      2.4466907619      5.2903544928
   Ni      7.9130382294     10.2166826372      9.6005780132
   Ni      9.6150092469     11.4290770359     11.3458301662
   Ni      7.3766940021     10.9013221210     11.8209203907
   Ni      7.9753553351     12.4388443081     10.0967521064
   Ni      5.7878465281     11.0251423057     10.0231243461
   Ni      8.9784848276      9.0612236861     11.3550430914
   Ni     10.2105593291     10.0041181789      9.6212541796
   Ni     10.5633087390      7.5885795387      9.7970142985
   Ni      6.4284216961      8.9501781720     10.8286405272
   Ni      8.0921835793      7.8060070261      9.5167955151
    H      8.7252795950      5.1344044874      9.6977843337
    H      9.4425959328      7.5980581632     11.0184580496
