# Supplementary material for: Coverage-Dependent Hydrogen Adsorption, Spillover, and Vacancy Formation in Ni/ZrO2 Systems: A First-Principles DFT Investigation
Source: ACS Omega. 2026 Apr 24;11(18):27143–58. doi: 10.1021/acsomega.6c00781 (PMC13177261; doi:10.1021/acsomega.6c00781)
Supplement: Supplementary file 2 [file ao6c00781_si_002.zip › XYZ_Structures/Figure_2/step_2_FS.xyz]

156
Lattice="13.54170000 0.0 0.0; 6.58994766 13.19546665 0.0; 0.0 0.0 23.05410000"!    total energy =  -8912.700159 Ry
Zr            8.2539664576        5.1595661103        4.3655031639
Zr            4.7557044700        7.6259240900        1.1690076600    0   0   0
Zr           11.8047048226        2.7732763444        7.3814805373
Zr            8.2315806400        1.0281907600        1.1690076600    0   0   0
Zr            8.3677789035        9.4083890344        7.3129171300
Zr           18.3291961513       11.7605231745        4.3297554598
Zr            5.0116179450        2.7040488929        7.3684031650
Zr           11.5265544700        7.6259240900        1.1690076600    0   0   0
Zr           15.0356107442        5.1711811802        4.3214578676
Zr           11.5585681005       11.7823836543        4.3590622288
Zr            1.4607306400        1.0281907600        1.1690076600    0   0   0
Zr           15.1261561952        9.3669726883        7.3682441835
O             8.1075066408        5.4260262720        6.4731455416
O            14.6045427000       10.4637411400        0.0000000000    0   0   0
O             4.5741386267        7.9813297088        3.1352194529
O             8.0590534903        1.4112656947        3.1474731483
O             4.5387188700        3.8660078200        0.0000000000    0   0   0
O            18.0688598680       12.3726006839        6.2986246771
O            11.3593277477        8.0050965176        3.1298552734
O             7.8336927000       10.4637411400        0.0000000000    0   0   0
O            14.7677452184        5.6671357699        6.3156290222
O            11.3095688700        3.8660078200        0.0000000000    0   0   0
O            11.3365432947       12.3309691988        6.3164778868
O             1.2738157355        1.4096314126        3.1457198421
O             9.8296374137        7.8759701637        6.7836796866
O            16.3110981700       12.7778301300        0.5897793800    0   0   0
O             6.2690542898       10.3584289070        3.7845910267
O             9.7598454429        3.7561460511        3.7988324688
O             6.2452743400        6.1800968100        0.5897793800    0   0   0
O            13.2559963384        1.3042290410        6.8709833542
O            13.0590872560       10.3509880836        3.8113957712
O             9.5402481700       12.7778301300        0.5897793800    0   0   0
O            16.5709268024        7.9148200570        6.8812395768
O             6.5039696017        1.3230807545        6.8384790242
O            13.0161243400        6.1800968100        0.5897793800    0   0   0
O             2.9852442660        3.7488977458        3.7966438524
Zr           10.0371371468        8.1794586056        4.6975624243
Zr            6.5237482200       10.5962236300        1.5991678500    0   0   0
Zr           13.6359940793        5.7131148649        7.9631680724
Zr            9.9996243900        3.9984903000        1.5991678500    0   0   0
Zr           10.1140716840       12.3229494563        8.0535321499
Zr           13.4986362324        1.5397010127        4.7398254654
Zr            6.6352587618        5.6658052720        7.9305009545
Zr           13.2945982200       10.5962236300        1.5991678500    0   0   0
Zr           16.8254526211        8.1465520066        4.7397354924
Zr            6.7319050758        1.5415562273        4.7235389813
Zr            3.2287743900        3.9984903000        1.5991678500    0   0   0
Zr           16.8272587054       12.3532904778        7.8504932090
O            10.2685774134       10.2249404046        4.6483648995
O             6.7406162000       12.6460074200        1.4620035600    0   0   0
O            13.8120426127        7.8498067902        7.9480519424
O             3.6783847051        1.2909088152        7.9718187988
O            10.2164923700        6.0482740900        1.4620035600    0   0   0
O            13.7250703986        3.6050710096        4.6471620379
O             7.0324887843        7.7196170389        7.5403736154
O            13.5114662000       12.6460074200        1.4620035600    0   0   0
O            17.0275396706       10.2149310757        4.6515969345
O             6.9346725827        3.5970623951        4.6212258374
O             3.4456423700        6.0482740900        1.4620035600    0   0   0
O            10.5043799989        1.3001983654        7.9310128546
O             8.5102621004        7.1946768819        3.4557076099
O             5.0342427500        9.6568383600        0.3568435800    0   0   0
O            11.9582246556        4.7986752890        6.6451471809
O             8.5101189200        3.0591050300        0.3568435800    0   0   0
O             8.5154882113       11.4948482174        6.6613164980
O            11.9858950030        0.6482851702        3.4512164267
O             5.1891635094        4.7446624153        6.6790180767
O            11.8050927500        9.6568383600        0.3568435800    0   0   0
O            15.2892407995        7.2271634162        3.4482883944
O             5.2196329064        0.6515167928        3.4501561394
O             1.7392689200        3.0591050300        0.3568435800    0   0   0
O            15.2996898253       11.3944864194        6.6505936288
Zr           11.7375191000        0.3570693300        1.3375547000    0   0   0
Zr           11.8505526083        8.6493932849        7.6201680363
Zr            8.2639361747       11.1789171022        4.4909373290
Zr           11.7660539155        4.5641069054        4.4692562237
Zr            1.6764371139        2.1030781813        7.6335843049
Zr            8.2616429300        6.9548026500        1.3375547000    0   0   0
Zr           15.0402640879       11.1685880844        4.4953442659
Zr            4.9666691000        0.3570693300        1.3375547000    0   0   0
Zr            5.0094802212        8.7235803577        7.6671890825
Zr            8.4699858303        2.1018110448        7.6394705454
Zr           15.0324929300        6.9548026500        1.3375547000    0   0   0
Zr            4.9718143799        4.5580784248        4.4919213760
O            12.0351281798        8.2818684327        5.6349126499
O             8.4785590100       10.7148508700        2.5065623700    0   0   0
O            15.4011893873        5.7742991176        8.8284029360
O            11.9544351800        4.1171175500        2.5065623700    0   0   0
O            11.9558720629       12.4619092905        8.8299158988
O             1.9342474228        1.7172971274        5.6758330728
O             6.6022054230        5.2991307201       10.2209632081
O            15.2494090100       10.7148508700        2.5065623700    0   0   0
O             5.1945496096        8.2598299877        5.6326456060
O             8.7373316922        1.8001575296        5.6836871400
O             5.1835851800        4.1171175500        2.5065623700    0   0   0
O            18.6153995010       12.2918023745        8.8584877920
O            10.2296612649        5.9555318924        5.0493155281
O             6.7721389500        8.4007618900        1.9167829900    0   0   0
O            13.5946580447        3.4782418517        8.2696211055
O            10.2480151200        1.8030285600        1.9167829900    0   0   0
O            10.4543672151       10.1973308783        7.8429900343
O             6.7468897107       12.5768160069        5.0449386371
O             6.8383047277        3.4297636509        8.2778515230
O            13.5429889500        8.4007618900        1.9167829900    0   0   0
O             3.4475172802        5.9493376872        5.0664208562
O            13.5536228624       12.5820949171        5.0347405182
O             3.4771651200        1.8030285600        1.9167829900    0   0   0
O            16.8896759139       10.1030925527        8.2464458976
Zr           10.0910401962        5.7446160765        7.2211524493
Zr           16.5594230100       10.5822364300        0.9073945100    0   0   0
Zr            6.5426640117        8.1591713063        4.0600629665
Zr           10.0255534723        1.5540270763        4.0421132481
Zr            6.4935991800        3.9845031100        0.9073945100    0   0   0
Zr            6.5369791725       12.2838973960        7.3233690789
Zr           13.3339600087        8.1558407428        4.0382428149
Zr            3.2095668721        5.7522774261        7.3470165425
Zr            9.7885730100       10.5822364300        0.9073945100    0   0   0
Zr           13.2644491800        3.9845031100        0.9073945100    0   0   0
Zr           13.2595201547       12.3485781425        7.3561216279
Zr            3.2426806604        1.5449504889        4.0420469591
O             9.8689028273        3.7527023979        7.8443614454
O            16.3425550300        8.5324526500        1.0445588000    0   0   0
O             6.3275024409        6.1046470042        4.2892364240
O            16.3614771947       12.7267948161        4.1919406048
O             6.2767312000        1.9347193200        1.0445588000    0   0   0
O             6.2623420517       10.2525799117        7.0525937829
O            13.0770528399        6.1111412511        4.1770777073
O             3.0583101448        3.6674015626        7.5448565038
O             9.5717050300        8.5324526500        1.0445588000    0   0   0
O            13.0475812000        1.9347193200        1.0445588000    0   0   0
O            13.2062360170       10.2650819194        7.5797714793
O             9.5990154812       12.7228635772        4.1733105774
O            11.5928610794        6.5827767137        8.5133826251
O            18.0489284800       11.5216217100        2.1497187900    0   0   0
O             8.0845484264        9.0908883966        5.1583189218
O            11.5260404452        2.4752108176        5.3013315561
O             1.4260508416        0.2115255786        8.5165993764
O             7.9831046500        4.9238883800        2.1497187900    0   0   0
O            14.8420803633        9.0603849041        5.2878401859
O             4.8125412104        6.6873115187        8.3362931130
O            11.2780784800       11.5216217100        2.1497187900    0   0   0
O             8.3094982645        0.1438517840        8.3457859267
O            14.7539546500        4.9238883800        2.1497187900    0   0   0
O             4.7465941709        2.4575289778        5.2908376791
Ni            7.8325408092       10.1626513643        9.5703558674
Ni            9.4531469715       10.9808727336       11.2741900529
Ni            7.2353502652       10.6432794802       11.8132016211
Ni            8.0081102575       12.3652214230       10.1018113945
Ni            5.7322950755       10.9857751038       10.0224459824
Ni            8.7515238262        8.5740123513       11.2029637107
Ni           10.0589693527        9.5486624670        9.5765596923
Ni           10.2102902033        7.2145325923        9.7414471584
Ni            6.3476169256        8.7831458688       10.5939262534
Ni            7.9733682874        7.6418919375        9.2268367349
H             7.1996113936        4.5510196121       10.4143589254
H             7.0243299635        6.1267197634       10.6057055902
