# Supplementary material for: Coverage-Dependent Hydrogen Adsorption, Spillover, and Vacancy Formation in Ni/ZrO2 Systems: A First-Principles DFT Investigation
Source: ACS Omega. 2026 Apr 24;11(18):27143–58. doi: 10.1021/acsomega.6c00781 (PMC13177261; doi:10.1021/acsomega.6c00781)
Supplement: Supplementary file 2 [file ao6c00781_si_002.zip › XYZ_Structures/Figure_2/step_2_TS.xyz]

156
Lattice="13.54170000 0.0 0.0; 6.58994766 13.19546665 0.0; 0.0 0.0 23.05410000"!    total energy =  -8912.670038 Ry
   Zr      8.2504547096      5.1564015420      4.3711595263
   Zr      4.7557044700      7.6259240900      1.1690076600
   Zr     11.7979608986      2.7655393245      7.3852944581
   Zr      8.2315806400      1.0281907600      1.1690076600
   Zr      8.3736730559      9.4086783444      7.3140495514
   Zr     18.3248185886     11.7558268079      4.3280421858
   Zr      5.0062727758      2.6981522656      7.3710037924
   Zr     11.5265544700      7.6259240900      1.1690076600
   Zr     15.0338138315      5.1653478316      4.3209905275
   Zr     11.5568600890     11.7806783778      4.3581568540
   Zr      1.4607306400      1.0281907600      1.1690076600
   Zr     15.1229159527      9.3583530302      7.3676147535
    O      8.1122866924      5.4009527445      6.4880573642
    O     14.6045427000     10.4637411400      0.0000000000
    O      4.5738996003      7.9795068286      3.1346829407
    O      8.0566168904      1.4065146497      3.1486070102
    O      4.5387188700      3.8660078200      0.0000000000
    O     18.0657771295     12.3641765265      6.2982798906
    O     11.3586167566      8.0012754763      3.1292889390
    O      7.8336927000     10.4637411400      0.0000000000
    O     14.7657955359      5.6500023226      6.3174950411
    O     11.3095688700      3.8660078200      0.0000000000
    O     11.3309055231     12.3266217216      6.3166438026
    O      1.2722468929      1.4065692061      3.1468517306
    O      9.8265899135      7.8736062078      6.7800174178
    O     16.3110981700     12.7778301300      0.5897793800
    O      6.2669230525     10.3549446190      3.7841018424
    O      9.7575481284      3.7533536380      3.7985282033
    O      6.2452743400      6.1800968100      0.5897793800
    O     13.2523795009      1.2976707280      6.8736251223
    O     13.0582108231     10.3497487930      3.8104166264
    O      9.5402481700     12.7778301300      0.5897793800
    O     16.5687680287      7.9053061848      6.8781292059
    O      6.4992341177      1.3136903585      6.8365310026
    O     13.0161243400      6.1800968100      0.5897793800
    O      2.9838196230      3.7445824989      3.7977416227
   Zr     10.0359499588      8.1775648358      4.6960559193
   Zr      6.5237482200     10.5962236300      1.5991678500
   Zr     13.6342401008      5.7038269765      7.9661420084
   Zr      9.9996243900      3.9984903000      1.5991678500
   Zr     10.1108896758     12.3239409548      8.0495060987
   Zr     13.4959148816      1.5329740919      4.7418558306
   Zr      6.6339542129      5.6354345499      7.9687857461
   Zr     13.2945982200     10.5962236300      1.5991678500
   Zr     16.8214895402      8.1414946028      4.7384746014
   Zr      6.7297041352      1.5379422404      4.7265643108
   Zr      3.2287743900      3.9984903000      1.5991678500
   Zr     16.8175987542     12.3482796246      7.8462446916
    O     10.2666025967     10.2220276506      4.6488242787
    O      6.7406162000     12.6460074200      1.4620035600
    O     13.8059289970      7.8383898305      7.9432265828
    O      3.6684105203      1.2811268559      7.9744911552
    O     10.2164923700      6.0482740900      1.4620035600
    O     13.7214895064      3.5991545116      4.6447061715
    O      7.0405358391      7.7195920917      7.5277216228
    O     13.5114662000     12.6460074200      1.4620035600
    O     17.0227003629     10.2103333292      4.6490266399
    O      6.9318273081      3.5934654131      4.6176177580
    O      3.4456423700      6.0482740900      1.4620035600
    O     10.4972122916      1.2940233747      7.9271627455
    O      8.5092537771      7.1935487067      3.4580171993
    O      5.0342427500      9.6568383600      0.3568435800
    O     11.9537726490      4.7893999247      6.6452008463
    O      8.5101189200      3.0591050300      0.3568435800
    O      8.5100141005     11.4912655247      6.6666002417
    O     11.9834833296      0.6449484869      3.4513504835
    O      5.1804069597      4.7325271911      6.6864831751
    O     11.8050927500      9.6568383600      0.3568435800
    O     15.2870991256      7.2219599495      3.4492159095
    O      5.2174780115      0.6503540753      3.4498828996
    O      1.7392689200      3.0591050300      0.3568435800
    O     15.2928244259     11.3858979009      6.6485417944
   Zr     11.7375191000      0.3570693300      1.3375547000
   Zr     11.8465300111      8.6418191183      7.6196828542
   Zr      8.2622934280     11.1773591713      4.4898582683
   Zr     11.7659268700      4.5567447290      4.4679077363
   Zr      1.6699740377      2.0951002364      7.6380635804
   Zr      8.2616429300      6.9548026500      1.3375547000
   Zr     15.0369795301     11.1649248332      4.4943648202
   Zr      4.9666691000      0.3570693300      1.3375547000
   Zr      5.0091014229      8.7081892369      7.6640958658
   Zr      8.4585354672      2.0999074169      7.6432085271
   Zr     15.0324929300      6.9548026500      1.3375547000
   Zr      4.9716222240      4.5520673741      4.4966331965
    O     12.0342617660      8.2820698794      5.6345267254
    O      8.4785590100     10.7148508700      2.5065623700
    O     15.3960233393      5.7671461914      8.8290433468
    O     11.9544351800      4.1171175500      2.5065623700
    O     11.9507562512     12.4519472157      8.8298633772
    O      1.9294509967      1.7111721707      5.6780409526
    O      6.9027718949      5.4776551882     10.1199661729
    O     15.2494090100     10.7148508700      2.5065623700
    O      5.1915981346      8.2631667375      5.6305419470
    O      8.7329353192      1.7990015236      5.6852348212
    O      5.1835851800      4.1171175500      2.5065623700
    O     18.6032443111     12.2949421564      8.8573083443
    O     10.2291956566      5.9513261834      5.0473512069
    O      6.7721389500      8.4007618900      1.9167829900
    O     13.5860313873      3.4691934255      8.2770611521
    O     10.2480151200      1.8030285600      1.9167829900
    O     10.4503269057     10.1915481018      7.8433095110
    O      6.7437952370     12.5704497918      5.0463995338
    O      6.8198334787      3.4069098349      8.2725462978
    O     13.5429889500      8.4007618900      1.9167829900
    O      3.4469006978      5.9444106567      5.0659322809
    O     13.5489532129     12.5780229032      5.0358883425
    O      3.4771651200      1.8030285600      1.9167829900
    O     16.8844450548     10.0944860665      8.2433457279
   Zr     10.0909182902      5.7330762569      7.2114296144
   Zr     16.5594230100     10.5822364300      0.9073945100
   Zr      6.5415497049      8.1564599745      4.0595639983
   Zr     10.0211190967      1.5510848556      4.0425715304
   Zr      6.4935991800      3.9845031100      0.9073945100
   Zr      6.5294251635     12.2795949742      7.3267488679
   Zr     13.3323438066      8.1511986603      4.0375768891
   Zr      3.2097731036      5.7410905717      7.3466682052
   Zr      9.7885730100     10.5822364300      0.9073945100
   Zr     13.2644491800      3.9845031100      0.9073945100
   Zr     13.2548670613     12.3411244305      7.3567077212
   Zr      3.2400328911      1.5429164090      4.0430902371
    O      9.8657355298      3.7506668665      7.8620771560
    O     16.3425550300      8.5324526500      1.0445588000
    O      6.3273980283      6.1013310699      4.2932822828
    O     16.3586694535     12.7231399500      4.1928528272
    O      6.2767312000      1.9347193200      1.0445588000
    O      6.2629896839     10.2473661019      7.0699977160
    O     13.0759678403      6.1077516127      4.1795272645
    O      3.0479756199      3.6582967802      7.5510800268
    O      9.5717050300      8.5324526500      1.0445588000
    O     13.0475812000      1.9347193200      1.0445588000
    O     13.2040534370     10.2564010050      7.5878616173
    O      9.5977495242     12.7203671124      4.1752135714
    O     11.5804407893      6.5783576349      8.5125911124
    O     18.0489284800     11.5216217100      2.1497187900
    O      8.0820207616      9.0924517397      5.1604739643
    O     11.5221241502      2.4688493702      5.3030758933
    O      1.4198967900      0.2034023240      8.5305231511
    O      7.9831046500      4.9238883800      2.1497187900
    O     14.8386789153      9.0532532597      5.2869248925
    O      4.8143560146      6.6800015520      8.3375465872
    O     11.2780784800     11.5216217100      2.1497187900
    O      8.3048085913      0.1382560040      8.3411585636
    O     14.7539546500      4.9238883800      2.1497187900
    O      4.7425565325      2.4520941281      5.2916765810
   Ni      7.8239495747     10.1512941921      9.5951014944
   Ni      9.4130980915     10.9504678661     11.3136631792
   Ni      7.1918648544     10.6633077817     11.8201673281
   Ni      7.9892080043     12.3486509981     10.1114242449
   Ni      5.7234391647     10.9942448594     10.0195396227
   Ni      8.7117761680      8.5396266731     11.1816565317
   Ni     10.0578691886      9.5912813113      9.5966593150
   Ni     10.1939475678      7.2449442093      9.6991140582
   Ni      6.3006200952      8.7983357302     10.6172143434
   Ni      7.8889974193      7.6107545676      9.2189931432
    H      7.4919584762      4.7499261933     10.4001792371
    H      7.5793677384      6.6495961039     10.5327185892
