# Supplementary material for: Coverage-Dependent Hydrogen Adsorption, Spillover, and Vacancy Formation in Ni/ZrO2 Systems: A First-Principles DFT Investigation
Source: ACS Omega. 2026 Apr 24;11(18):27143–58. doi: 10.1021/acsomega.6c00781 (PMC13177261; doi:10.1021/acsomega.6c00781)
Supplement: Supplementary file 2 [file ao6c00781_si_002.zip › XYZ_Structures/Figure_2/vacancy/1H2@Ni10_ZrO2_vacancy.xyz]

153
Lattice="13.54170000 0.0 0.0; 6.58994766 13.19546665 0.0; 0.0 0.0 23.05410000"!    total energy =  -8877.844882 Ry
Zr            8.2572152265        5.1594627950        4.3414277531
Zr            4.7557044700        7.6259240900        1.1690076600    0   0   0
Zr           11.8003329560        2.7685152525        7.3815124030
Zr            8.2315806400        1.0281907600        1.1690076600    0   0   0
Zr            8.3617905220        9.3856870791        7.3395698453
Zr           18.3267991278       11.7579592451        4.3292332397
Zr            4.9962539106        2.7138984403        7.3791867806
Zr           11.5265544700        7.6259240900        1.1690076600    0   0   0
Zr           15.0339900860        5.1693931346        4.3202678643
Zr           11.5570715750       11.7866110305        4.3618744110
Zr            1.4607306400        1.0281907600        1.1690076600    0   0   0
Zr           15.1263092257        9.3650679648        7.3711226271
O             8.1080555191        5.4409840791        6.4346791435
O            14.6045427000       10.4637411400        0.0000000000    0   0   0
O             4.5715560121        7.9913456604        3.1335546174
O             8.0555033296        1.4104288218        3.1523515109
O             4.5387188700        3.8660078200        0.0000000000    0   0   0
O            18.0647795403       12.3736341600        6.2994144416
O            11.3586507749        8.0083416807        3.1305453320
O             7.8336927000       10.4637411400        0.0000000000    0   0   0
O            14.7635261823        5.6557773367        6.3166782278
O            11.3095688700        3.8660078200        0.0000000000    0   0   0
O            11.3329351017       12.3433510628        6.3184810504
O             1.2724653184        1.4068428412        3.1468898453
O             9.8271976915        7.8715502466        6.7870143936
O            16.3110981700       12.7778301300        0.5897793800    0   0   0
O             6.2684897008       10.3549161076        3.7886171340
O             9.7592816998        3.7522537156        3.7968065471
O             6.2452743400        6.1800968100        0.5897793800    0   0   0
O            13.2496710309        1.3006570424        6.8729909587
O            13.0611371151       10.3584066151        3.8146953764
O             9.5402481700       12.7778301300        0.5897793800    0   0   0
O            16.5752585417        7.9083075911        6.8886186807
O             6.5074315275        1.3531033808        6.8679881454
O            13.0161243400        6.1800968100        0.5897793800    0   0   0
O             2.9842346700        3.7455239777        3.7977736496
Zr           10.0372930938        8.1805985136        4.7023262716
Zr            6.5237482200       10.5962236300        1.5991678500    0   0   0
Zr           13.6332484537        5.7082125264        7.9656622584
Zr            9.9996243900        3.9984903000        1.5991678500    0   0   0
Zr           10.1069581087       12.3206717460        8.0510741596
Zr           13.4966255940        1.5349678165        4.7411194358
Zr            6.6564155974        5.6501450053        7.8530109066
Zr           13.2945982200       10.5962236300        1.5991678500    0   0   0
Zr           16.8247366559        8.1433373474        4.7396530944
Zr            6.7308275393        1.5446179745        4.7354989950
Zr            3.2287743900        3.9984903000        1.5991678500    0   0   0
Zr           16.8217191409       12.3498286161        7.8514908095
O            10.2687407646       10.2257535169        4.6506004803
O             6.7406162000       12.6460074200        1.4620035600    0   0   0
O            13.8096873517        7.8461890604        7.9470328208
O             3.6691294791        1.2890305124        7.9704389030
O            10.2164923700        6.0482740900        1.4620035600    0   0   0
O            13.7228550312        3.6009578796        4.6458125743
O             7.0216775473        7.7177753563        7.5364078176
O            13.5114662000       12.6460074200        1.4620035600    0   0   0
O            17.0252459291       10.2147729353        4.6564890149
O             6.9338452939        3.5972022551        4.6194945430
O             3.4456423700        6.0482740900        1.4620035600    0   0   0
O            10.4922798941        1.3061527657        7.9399216285
O             8.5122286382        7.1972543175        3.4539207999
O             5.0342427500        9.6568383600        0.3568435800    0   0   0
O            11.9585148152        4.7933726499        6.6452092786
O             8.5101189200        3.0591050300        0.3568435800    0   0   0
O             8.5042622382       11.4733170125        6.6737359604
O            11.9833466789        0.6455139091        3.4514769636
O             5.1631805036        4.7346891344        6.6500163514
O            11.8050927500        9.6568383600        0.3568435800    0   0   0
O            15.2869837518        7.2276561316        3.4475422813
O             5.2200239942        0.6508534466        3.4517839280
O             1.7392689200        3.0591050300        0.3568435800    0   0   0
O            15.2989249736       11.3903793531        6.6496670609
Zr           11.7375191000        0.3570693300        1.3375547000    0   0   0
Zr           11.8535057333        8.6490516305        7.6235927816
Zr            8.2643766193       11.1697820352        4.4984586929
Zr           11.7672582172        4.5613949887        4.4693834833
Zr            1.6666840704        2.0947142779        7.6387951967
Zr            8.2616429300        6.9548026500        1.3375547000    0   0   0
Zr           15.0378270077       11.1687602894        4.4977420320
Zr            4.9666691000        0.3570693300        1.3375547000    0   0   0
Zr            5.0056651641        8.7014979746        7.6761174535
Zr            8.4680976576        2.1104957462        7.6555098888
Zr           15.0324929300        6.9548026500        1.3375547000    0   0   0
Zr            4.9674144993        4.5547345434        4.4863378554
O            12.0348935655        8.2875736035        5.6355685431
O             8.4785590100       10.7148508700        2.5065623700    0   0   0
O            15.3969736925        5.7747331880        8.8309606290
O            11.9544351800        4.1171175500        2.5065623700    0   0   0
O            11.9479530489       12.4587565041        8.8325540889
O             1.9288890372        1.7148054978        5.6786930356
O            15.2494090100       10.7148508700        2.5065623700    0   0   0
O             5.1929917159        8.2490959450        5.6337201884
O             8.7348533690        1.8011794997        5.6977176402
O             5.1835851800        4.1171175500        2.5065623700    0   0   0
O            18.6076910893       12.2907168159        8.8591931760
O            10.2339935972        5.9535813502        5.0450838430
O             6.7721389500        8.4007618900        1.9167829900    0   0   0
O            13.5852793870        3.4726886059        8.2765373640
O            10.2480151200        1.8030285600        1.9167829900    0   0   0
O            10.4598557762       10.1989729111        7.8376299166
O             6.7455527399       12.5698435004        5.0487773870
O             6.7996045664        3.5075730257        8.3154932478
O            13.5429889500        8.4007618900        1.9167829900    0   0   0
O             3.4407420933        5.9509202353        5.0600764346
O            13.5517188237       12.5884894554        5.0506903945
O             3.4771651200        1.8030285600        1.9167829900    0   0   0
O            16.8806303836       10.1005284481        8.2537079386
Zr           10.0984665922        5.7450324726        7.2195283174
Zr           16.5594230100       10.5822364300        0.9073945100    0   0   0
Zr            6.5415616437        8.1583159692        4.0618892317
Zr           10.0215975390        1.5518406664        4.0447623234
Zr            6.4935991800        3.9845031100        0.9073945100    0   0   0
Zr            6.5292658493       12.2739160727        7.3257927359
Zr           13.3329905833        8.1553709075        4.0386248626
Zr            3.2046705178        5.7456286883        7.3482306163
Zr            9.7885730100       10.5822364300        0.9073945100    0   0   0
Zr           13.2644491800        3.9845031100        0.9073945100    0   0   0
Zr           13.2557991756       12.3499403835        7.3654309088
Zr            3.2408680668        1.5420678061        4.0449498099
O             9.8544736629        3.7537417643        7.8193406790
O            16.3425550300        8.5324526500        1.0445588000    0   0   0
O             6.3232227350        6.1027855726        4.2715884851
O            16.3583798040       12.7261033269        4.1902075160
O             6.2767312000        1.9347193200        1.0445588000    0   0   0
O             6.2514124120       10.2406289283        7.0768802537
O            13.0768525452        6.1110101296        4.1785718862
O             3.0461678100        3.6640622976        7.5626843508
O             9.5717050300        8.5324526500        1.0445588000    0   0   0
O            13.0475812000        1.9347193200        1.0445588000    0   0   0
O            13.2102961531       10.2673898235        7.5933659510
O             9.5957247386       12.7206747824        4.1801672494
O            11.5925515641        6.5762191450        8.5074766239
O            18.0489284800       11.5216217100        2.1497187900    0   0   0
O             8.0837684262        9.0848274218        5.1688227469
O            11.5231518507        2.4708195637        5.3009242407
O             1.4172142347        0.2014649144        8.5189830259
O             7.9831046500        4.9238883800        2.1497187900    0   0   0
O            14.8414481802        9.0564490171        5.2903787953
O             4.8218369320        6.6468968283        8.3487952495
O            11.2780784800       11.5216217100        2.1497187900    0   0   0
O             8.3086364402        0.1442314392        8.3457159310
O            14.7539546500        4.9238883800        2.1497187900    0   0   0
O             4.7443779046        2.4487917457        5.2960941184
Ni            7.8467238317       10.1138987620        9.5900368518
Ni            9.4301195438       10.9658726121       11.2930361004
Ni            7.2009067659       10.6270377136       11.8081123929
Ni            7.9903860652       12.3326894019       10.0925546873
Ni            5.7389566807       10.9604599573        9.9928542709
Ni            8.7686005829        8.5524748043       11.1684184996
Ni           10.0919324168        9.5768399427        9.5844653961
Ni           10.1990455162        7.2253407733        9.7130498085
Ni            6.3259524228        8.7523354072       10.5701145506
Ni            7.9083473877        7.5113531062        9.2580503609
