# Supplementary material for: Coverage-Dependent Hydrogen Adsorption, Spillover, and Vacancy Formation in Ni/ZrO2 Systems: A First-Principles DFT Investigation
Source: ACS Omega. 2026 Apr 24;11(18):27143–58. doi: 10.1021/acsomega.6c00781 (PMC13177261; doi:10.1021/acsomega.6c00781)
Supplement: Supplementary file 2 [file ao6c00781_si_002.zip › XYZ_Structures/Figure_3/1H2@Ni10_ZrO2_1.xyz]

156
Lattice="13.54170000 0.0 0.0; 6.58994766 13.19546665 0.0; 0.0 0.0 23.05410000"!    total energy =  -8912.853071 Ry
Zr       8.251117299   5.152860842   4.310878508
Zr       4.755704470   7.625924090   1.169007660    0   0   0
Zr      11.782143230   2.763620111   7.366261104
Zr       8.231580640   1.028190760   1.169007660    0   0   0
Zr       8.365161065   9.421481126   7.355012569
Zr      18.322509759  11.750671554   4.326694600
Zr       5.001160475   2.715076064   7.360874442
Zr      11.526554470   7.625924090   1.169007660    0   0   0
Zr      15.027268482   5.162936645   4.323061243
Zr      11.547943995  11.767066863   4.352295431
Zr       1.460730640   1.028190760   1.169007660    0   0   0
Zr      15.122386653   9.355297663   7.371264326
O        8.010828796   5.572890950   6.317393890
O       14.604542700  10.463741140   0.000000000    0   0   0
O        4.563954131   8.007789746   3.136535034
O        8.052770634   1.404810361   3.144773240
O        4.538718870   3.866007820   0.000000000    0   0   0
O       18.055477226  12.373833169   6.296083154
O       11.347782171   8.000341887   3.136472067
O        7.833692700  10.463741140   0.000000000    0   0   0
O       14.765581430   5.650610465   6.317757874
O       11.309568870   3.866007820   0.000000000    0   0   0
O       11.318590631  12.318368583   6.315592736
O        1.270185352   1.409819108   3.143595251
O        9.803353528   7.887435063   6.834572255
O       16.311098170  12.777830130   0.589779380    0   0   0
O        6.269986490  10.347230754   3.789313600
O        9.755278710   3.745291708   3.793765937
O        6.245274340   6.180096810   0.589779380    0   0   0
O       13.238487681   1.303235449   6.851024915
O       13.054969150  10.341980101   3.810168259
O        9.540248170  12.777830130   0.589779380    0   0   0
O       16.577765288   7.902815309   6.897156567
O        6.490762773   1.315857598   6.847017530
O       13.016124340   6.180096810   0.589779380    0   0   0
O        2.980226433   3.745244370   3.798962069
Zr      10.024760276   8.147073755   4.721695341
Zr       6.523748220  10.596223630   1.599167850    0   0   0
Zr      13.621912002   5.708330544   7.953079494
Zr       9.999624390   3.998490300   1.599167850    0   0   0
Zr      10.112030817  12.353888672   8.024495757
Zr      13.489503226   1.543833613   4.728296070
Zr       6.725967671   5.642200446   7.872642702
Zr      13.294598220  10.596223630   1.599167850    0   0   0
Zr      16.821671270   8.129226652   4.743018231
Zr       6.724277063   1.533035521   4.723273707
Zr       3.228774390   3.998490300   1.599167850    0   0   0
Zr      16.824636943  12.340083348   7.858292790
O       10.255362014  10.207663705   4.657606509
O        6.740616200  12.646007420   1.462003560    0   0   0
O       13.795179491   7.835600179   7.925166666
O        3.663255363   1.293891762   7.974528564
O       10.216492370   6.048274090   1.462003560    0   0   0
O       13.711742997   3.605186690   4.661854940
O        7.032859020   7.814842185   7.756719163
O       13.511466200  12.646007420   1.462003560    0   0   0
O       17.030126800  10.201114481   4.668250279
O        6.935650708   3.585933147   4.624304700
O        3.445642370   6.048274090   1.462003560    0   0   0
O       10.491422686   1.290920959   7.973613636
O        8.509806671   7.204464997   3.446647388
O        5.034242750   9.656838360   0.356843580    0   0   0
O       11.934816594   4.815305919   6.697677755
O        8.510118920   3.059105030   0.356843580    0   0   0
O        8.506255548  11.477860350   6.674530065
O       11.979795666   0.641341116   3.451143239
O        5.181832676   4.729262868   6.648199642
O       11.805092750   9.656838360   0.356843580    0   0   0
O       15.283567439   7.224453855   3.451159540
O        5.213837510   0.637657398   3.447511382
O        1.739268920   3.059105030   0.356843580    0   0   0
O       15.296774926  11.374742723   6.648256153
Zr      11.737519100   0.357069330   1.337554700    0   0   0
Zr      11.833121376   8.647499454   7.614277324
Zr       8.261404268  11.157595885   4.493656913
Zr      11.741872198   4.575619196   4.497862386
Zr       1.654554826   2.115276052   7.624816785
Zr       8.261642930   6.954802650   1.337554700    0   0   0
Zr      15.037628347  11.159656202   4.497112192
Zr       4.966669100   0.357069330   1.337554700    0   0   0
Zr       5.008928538   8.696492430   7.672803604
Zr       8.446257374   2.075102292   7.636313007
Zr      15.032492930   6.954802650   1.337554700    0   0   0
Zr       4.966751626   4.556673357   4.491516079
O       12.019287428   8.278830254   5.638639712
O        8.478559010  10.714850870   2.506562370    0   0   0
O       15.391285296   5.764064343   8.824238632
O       11.954435180   4.117117550   2.506562370    0   0   0
O       11.944653204  12.456201644   8.823931957
O        1.924046453   1.715324761   5.670821421
O        8.525605161   5.805240839   8.853183519
O       15.249409010  10.714850870   2.506562370    0   0   0
O        5.213046609   8.219668711   5.657844998
O        8.718262619   1.735988259   5.679315138
O        5.183585180   4.117117550   2.506562370    0   0   0
O       18.622206024  12.294470410   8.851231052
O       10.209153634   5.949902934   5.065203303
O        6.772138950   8.400761890   1.916782990    0   0   0
O       13.581772017   3.463618841   8.270622197
O       10.248015120   1.803028560   1.916782990    0   0   0
O       10.438026994  10.189364432   7.902202689
O        6.741686437  12.564584693   5.044003643
O        6.789147756   3.451590007   8.278726016
O       13.542988950   8.400761890   1.916782990    0   0   0
O        3.439984017   5.950441638   5.066206027
O       13.537742758  12.563531290   5.042531990
O        3.477165120   1.803028560   1.916782990    0   0   0
O       16.885387907  10.092137195   8.263236226
Zr       9.960701607   5.742796603   7.326119132
Zr      16.559423010  10.582236430   0.907394510    0   0   0
Zr       6.539616421   8.145779260   4.056131645
Zr      10.016425996   1.545300333   4.041289725
Zr       6.493599180   3.984503110   0.907394510    0   0   0
Zr       6.524727481  12.294090178   7.301742834
Zr      13.324581835   8.148763778   4.037294850
Zr       3.221878314   5.743554519   7.359294454
Zr       9.788573010  10.582236430   0.907394510    0   0   0
Zr      13.264449180   3.984503110   0.907394510    0   0   0
Zr      13.257893605  12.333434680   7.354072493
Zr       3.238726002   1.537890988   4.041708173
O        9.812041810   3.678562301   7.620875343
O       16.342555030   8.532452650   1.044558800    0   0   0
O        6.296081162   6.098816039   4.197723402
O       16.358190352  12.710281459   4.178996201
O        6.276731200   1.934719320   1.044558800    0   0   0
O        6.250834330  10.253881229   7.092548559
O       13.068211971   6.108788516   4.185091419
O        3.048526288   3.665619704   7.546970151
O        9.571705030   8.532452650   1.044558800    0   0   0
O       13.047581200   1.934719320   1.044558800    0   0   0
O       13.199896580  10.253808265   7.584983278
O        9.589434664  12.711747198   4.179765761
O       11.543580360   6.645966786   8.560619312
O       18.048928480  11.521621710   2.149718790    0   0   0
O        8.069468005   9.065844471   5.198899668
O       11.512402772   2.475340214   5.291994050
O        1.413393489   0.215014818   8.488953729
O        7.983104650   4.923888380   2.149718790    0   0   0
O       14.839070757   9.043983232   5.293033028
O        4.849623985   6.648031439   8.364702649
O       11.278078480  11.521621710   2.149718790    0   0   0
O        8.302588296   0.107082840   8.343948083
O       14.753954650   4.923888380   2.149718790    0   0   0
O        4.740602326   2.437185132   5.284361388
Ni       7.939391462  10.114482627   9.658247955
Ni       9.536062581  11.295500059  11.286821656
Ni       7.326630998  10.699358566  11.864151792
Ni       7.898755303  12.375106140  10.102360098
Ni       5.810149564  10.995452883   9.998969397
Ni       8.857085903   8.869394931  11.483003363
Ni      10.200391123   9.742620896   9.753657748
Ni      10.404459479   7.412604444   9.913599301
Ni       6.348538188   8.852077657  10.710080675
Ni       8.042387988   7.660402426   9.471996373
H        8.098328376   9.603745640  12.779929026
H        9.096182943   7.382272299  10.930513703
