# Supplementary material for: Coverage-Dependent Hydrogen Adsorption, Spillover, and Vacancy Formation in Ni/ZrO2 Systems: A First-Principles DFT Investigation
Source: ACS Omega. 2026 Apr 24;11(18):27143–58. doi: 10.1021/acsomega.6c00781 (PMC13177261; doi:10.1021/acsomega.6c00781)
Supplement: Supplementary file 2 [file ao6c00781_si_002.zip › XYZ_Structures/Figure_3/1H2@Ni10_ZrO2_10.xyz]

156
Lattice="13.54170000 0.0 0.0; 6.58994766 13.19546665 0.0; 0.0 0.0 23.05410000"!    total energy =  -8912.856227 Ry
Zr            8.2529223567        5.1447666325        4.3133782689
Zr            4.7557044700        7.6259240900        1.1690076600    0   0   0
Zr           11.7854856981        2.7437415912        7.3738491664
Zr            8.2315806400        1.0281907600        1.1690076600    0   0   0
Zr            8.3659535337        9.4006260576        7.3454724429
Zr           18.3211198114       11.7454955199        4.3268028266
Zr            5.0063987196        2.7098646889        7.3691634162
Zr           11.5265544700        7.6259240900        1.1690076600    0   0   0
Zr           15.0286684061        5.1565145598        4.3253701367
Zr           11.5497478584       11.7625280270        4.3520810048
Zr            1.4607306400        1.0281907600        1.1690076600    0   0   0
Zr           15.1211952141        9.3395433860        7.3791203055
O             8.0254084174        5.5109583674        6.3322924189
O            14.6045427000       10.4637411400        0.0000000000    0   0   0
O             4.5653504020        7.9956064927        3.1383129271
O             8.0545193985        1.3919199359        3.1491009376
O             4.5387188700        3.8660078200        0.0000000000    0   0   0
O            18.0607705422       12.3458063964        6.3022248880
O            11.3506461421        7.9921405488        3.1368492010
O             7.8336927000       10.4637411400        0.0000000000    0   0   0
O            14.7677247353        5.6354989862        6.3202538226
O            11.3095688700        3.8660078200        0.0000000000    0   0   0
O            11.3208865559       12.3222851816        6.3120185181
O             1.2725542665        1.4037392160        3.1464011721
O             9.8029501968        7.8692092334        6.8219574863
O            16.3110981700       12.7778301300        0.5897793800    0   0   0
O             6.2684294254       10.3432626527        3.7875911256
O             9.7564534083        3.7352132017        3.7956835374
O             6.2452743400        6.1800968100        0.5897793800    0   0   0
O            13.2457162442        1.2836224791        6.8603080334
O            13.0563273829       10.3363639717        3.8120991540
O             9.5402481700       12.7778301300        0.5897793800    0   0   0
O            16.5820123274        7.8905519537        6.9018929629
O             6.4944796643        1.3090400065        6.8572932919
O            13.0161243400        6.1800968100        0.5897793800    0   0   0
O             2.9822414957        3.7388897633        3.8013348149
Zr           10.0286326870        8.1413574856        4.7189464918
Zr            6.5237482200       10.5962236300        1.5991678500    0   0   0
Zr           13.6193236482        5.6935207539        7.9532947928
Zr            9.9996243900        3.9984903000        1.5991678500    0   0   0
Zr           10.1049562155       12.3494827731        8.0106360115
Zr           13.4927346759        1.5324728588        4.7332043272
Zr            6.7387028088        5.6324396669        7.8861062753
Zr           13.2945982200       10.5962236300        1.5991678500    0   0   0
Zr           16.8216296299        8.1222733514        4.7465982554
Zr            6.7270104360        1.5245731610        4.7311605767
Zr            3.2287743900        3.9984903000        1.5991678500    0   0   0
Zr           16.8242551645       12.3141284386        7.8594403205
O            10.2578555863       10.2029346141        4.6550927621
O             6.7406162000       12.6460074200        1.4620035600    0   0   0
O            13.7940204187        7.8209661538        7.9289045211
O             3.6659511131        1.2844037307        7.9753474651
O            10.2164923700        6.0482740900        1.4620035600    0   0   0
O            13.7148243521        3.5933787978        4.6570705370
O             7.0144828414        7.7836910938        7.6936248728
O            13.5114662000       12.6460074200        1.4620035600    0   0   0
O            17.0266990576       10.1936705661        4.6594387915
O             6.9335638376        3.5745771275        4.6110200470
O             3.4456423700        6.0482740900        1.4620035600    0   0   0
O            10.4983614092        1.2613372519        7.9733019271
O             8.5089740811        7.1985866066        3.4483693310
O             5.0342427500        9.6568383600        0.3568435800    0   0   0
O            11.9375131624        4.7881571109        6.6901413720
O             8.5101189200        3.0591050300        0.3568435800    0   0   0
O             8.5022950887       11.4723837276        6.6720577200
O            11.9792097630        0.6370432661        3.4518496071
O             5.1872171161        4.7213267915        6.6571018677
O            11.8050927500        9.6568383600        0.3568435800    0   0   0
O            15.2828660380        7.2192277074        3.4521303591
O             5.2152571435        0.6351147571        3.4496221960
O             1.7392689200        3.0591050300        0.3568435800    0   0   0
O            15.3001145310       11.3601051481        6.6530695160
Zr           11.7375191000        0.3570693300        1.3375547000    0   0   0
Zr           11.8275299834        8.6326983601        7.6234346140
Zr            8.2629076943       11.1536354038        4.4914992361
Zr           11.7465309389        4.5626436422        4.4986717819
Zr            1.6585143604        2.0986194084        7.6347609905
Zr            8.2616429300        6.9548026500        1.3375547000    0   0   0
Zr           15.0392000308       11.1492676171        4.4990545777
Zr            4.9666691000        0.3570693300        1.3375547000    0   0   0
Zr            5.0182011978        8.6756698797        7.6760027575
Zr            8.4522309852        2.0585268144        7.6476243033
Zr           15.0324929300        6.9548026500        1.3375547000    0   0   0
Zr            4.9692029097        4.5481729960        4.4961172535
O            12.0209231785        8.2709809624        5.6420139751
O             8.4785590100       10.7148508700        2.5065623700    0   0   0
O            15.3897845506        5.7511293401        8.8267490727
O            11.9544351800        4.1171175500        2.5065623700    0   0   0
O            11.9370130230       12.4345107437        8.8248181477
O             1.9267042705        1.7037772151        5.6785881300
O             8.5507500477        5.8539119265        8.8664502921
O            15.2494090100       10.7148508700        2.5065623700    0   0   0
O             5.2074278613        8.2314150342        5.6551702569
O             8.7213548783        1.7370426136        5.6876123152
O             5.1835851800        4.1171175500        2.5065623700    0   0   0
O            18.6432927457       12.2621348697        8.8471279308
O            10.2120444601        5.9385224768        5.0622216779
O             6.7721389500        8.4007618900        1.9167829900    0   0   0
O            13.5839094257        3.4455215270        8.2755037924
O            10.2480151200        1.8030285600        1.9167829900    0   0   0
O            10.4332820151       10.1901589245        7.8607150885
O             6.7401911798       12.5554031573        5.0429587228
O             6.7970852651        3.4435011097        8.2938206446
O            13.5429889500        8.4007618900        1.9167829900    0   0   0
O             3.4419795983        5.9426214537        5.0700173016
O            13.5415879812       12.5542123975        5.0490308858
O             3.4771651200        1.8030285600        1.9167829900    0   0   0
O            16.8825376062       10.0762587959        8.2738247230
Zr            9.9756151055        5.7214442719        7.3208033869
Zr           16.5594230100       10.5822364300        0.9073945100    0   0   0
Zr            6.5390086709        8.1420929493        4.0566215750
Zr           10.0164127247        1.5392861093        4.0429249150
Zr            6.4935991800        3.9845031100        0.9073945100    0   0   0
Zr            6.5323528708       12.2769970990        7.3053054716
Zr           13.3252593120        8.1415477075        4.0406329548
Zr            3.2231389194        5.7321595133        7.3662486018
Zr            9.7885730100       10.5822364300        0.9073945100    0   0   0
Zr           13.2644491800        3.9845031100        0.9073945100    0   0   0
Zr           13.2543403793       12.3192957905        7.3604355484
Zr            3.2408231111        1.5341868424        4.0437953361
O             9.8248973466        3.6617791868        7.6652697185
O            16.3425550300        8.5324526500        1.0445588000    0   0   0
O             6.3014918675        6.0947091343        4.2174252881
O            16.3591372563       12.7052502671        4.1904129980
O             6.2767312000        1.9347193200        1.0445588000    0   0   0
O             6.2630352050       10.2374786645        7.1154125713
O            13.0704405015        6.1005252419        4.1907634862
O             3.0495772456        3.6532229612        7.5542817823
O             9.5717050300        8.5324526500        1.0445588000    0   0   0
O            13.0475812000        1.9347193200        1.0445588000    0   0   0
O            13.2013349931       10.2408237414        7.5991473324
O             9.5907846075       12.7077385527        4.1808316561
O            11.5493016476        6.6097337955        8.5444715371
O            18.0489284800       11.5216217100        2.1497187900    0   0   0
O             8.0711542259        9.0645727055        5.1930846274
O            11.5167546894        2.4582675349        5.2979567149
O             1.4210553977        0.1914782318        8.5142690782
O             7.9831046500        4.9238883800        2.1497187900    0   0   0
O            14.8402923716        9.0335151992        5.2979649612
O             4.8531325381        6.6329339142        8.3762633725
O            11.2780784800       11.5216217100        2.1497187900    0   0   0
O             8.3032126459        0.0910498139        8.3496935727
O            14.7539546500        4.9238883800        2.1497187900    0   0   0
O             4.7425120710        2.4308078204        5.2920782823
Ni            7.8718742397       10.1485751699        9.6490010234
Ni            9.5494753411       11.2801230772       11.3159197215
Ni            7.3615172900       10.7197459846       11.8964013259
Ni            7.8906914950       12.3796492332       10.1500599541
Ni            5.6948419928       11.0405851642       10.1132131821
Ni            8.8700208653        8.8101005988       11.3717162920
Ni           10.1539759851        9.7987709709        9.7138548832
Ni           10.3717843557        7.5054869329        9.8549240275
Ni            6.4338876570        8.8273906179       10.8348631023
Ni            8.0531447128        7.7121617797        9.4158891166
H             7.4608108813        8.9720921257       12.2915087510
H             5.6859448539       10.2070023819       11.5071901011
