# Supplementary material for: Coverage-Dependent Hydrogen Adsorption, Spillover, and Vacancy Formation in Ni/ZrO2 Systems: A First-Principles DFT Investigation
Source: ACS Omega. 2026 Apr 24;11(18):27143–58. doi: 10.1021/acsomega.6c00781 (PMC13177261; doi:10.1021/acsomega.6c00781)
Supplement: Supplementary file 2 [file ao6c00781_si_002.zip › XYZ_Structures/Figure_3/1H2@Ni10_ZrO2_11.xyz]

156
Lattice="13.54170000 0.0 0.0; 6.58994766 13.19546665 0.0; 0.0 0.0 23.05410000"!    total energy =  -8912.878941 Ry
Zr            8.2508954506        5.1564981090        4.3135793758
Zr            4.7557044700        7.6259240900        1.1690076600    0   0   0
Zr           11.7811371694        2.7669200598        7.3701125661
Zr            8.2315806400        1.0281907600        1.1690076600    0   0   0
Zr            8.3552710399        9.4332833304        7.3336497949
Zr           18.3189057730       11.7546085364        4.3262378469
Zr            4.9963961315        2.7305826494        7.3626936517
Zr           11.5265544700        7.6259240900        1.1690076600    0   0   0
Zr           15.0241362218        5.1656240148        4.3230466943
Zr           11.5453548885       11.7744702671        4.3494056017
Zr            1.4607306400        1.0281907600        1.1690076600    0   0   0
Zr           15.1112358699        9.3612623419        7.3707220270
O             8.0134833707        5.5468450207        6.3289127975
O            14.6045427000       10.4637411400        0.0000000000    0   0   0
O             4.5621621513        8.0102292046        3.1335426351
O             8.0509942827        1.4091836874        3.1458837655
O             4.5387188700        3.8660078200        0.0000000000    0   0   0
O            18.0475131666       12.3910325624        6.2920996355
O            11.3470774087        8.0052633222        3.1347532955
O             7.8336927000       10.4637411400        0.0000000000    0   0   0
O            14.7548897539        5.6776570592        6.3121954547
O            11.3095688700        3.8660078200        0.0000000000    0   0   0
O            11.3123305485       12.3613027857        6.3030430454
O             1.2668502943        1.4188528344        3.1437837191
O             9.7968202315        7.8853945622        6.8221707507
O            16.3110981700       12.7778301300        0.5897793800    0   0   0
O             6.2662931119       10.3516393488        3.7862665551
O             9.7562425297        3.7475244076        3.7946835875
O             6.2452743400        6.1800968100        0.5897793800    0   0   0
O            13.2424747850        1.3017500762        6.8633820317
O            13.0543445840       10.3472464836        3.8105979501
O             9.5402481700       12.7778301300        0.5897793800    0   0   0
O            16.5738946731        7.9112707634        6.8939335748
O             6.4877043295        1.3350778539        6.8520798884
O            13.0161243400        6.1800968100        0.5897793800    0   0   0
O             2.9785434610        3.7476033199        3.7986834527
Zr           10.0262405296        8.1560799947        4.7193169384
Zr            6.5237482200       10.5962236300        1.5991678500    0   0   0
Zr           13.6123476273        5.7170560678        7.9496599543
Zr            9.9996243900        3.9984903000        1.5991678500    0   0   0
Zr           10.1004496786       12.3667740962        8.0105217129
Zr           13.4885142119        1.5433497548        4.7317152019
Zr            6.7263632874        5.6584864799        7.8800899803
Zr           13.2945982200       10.5962236300        1.5991678500    0   0   0
Zr           16.8147379363        8.1352336555        4.7383095711
Zr            6.7213150211        1.5399955753        4.7258799839
Zr            3.2287743900        3.9984903000        1.5991678500    0   0   0
Zr           16.8077630759       12.3450749669        7.8452597328
O            10.2547056248       10.2183547951        4.6600164961
O             6.7406162000       12.6460074200        1.4620035600    0   0   0
O            13.7875454233        7.8459400567        7.9393476754
O             3.6515921265        1.3143594229        7.9842343758
O            10.2164923700        6.0482740900        1.4620035600    0   0   0
O            13.7125865955        3.6076314302        4.6703932656
O             7.0061624239        7.8202816329        7.6865201013
O            13.5114662000       12.6460074200        1.4620035600    0   0   0
O            17.0247221537       10.2068296454        4.6686207177
O             6.9326910584        3.5901510999        4.6199920246
O             3.4456423700        6.0482740900        1.4620035600    0   0   0
O            10.4890774871        1.2918989747        7.9749765835
O             8.5096726933        7.2057227228        3.4474929438
O             5.0342427500        9.6568383600        0.3568435800    0   0   0
O            11.9315509456        4.8109664521        6.6901599089
O             8.5101189200        3.0591050300        0.3568435800    0   0   0
O             8.4911103422       11.5029930913        6.6614693362
O            11.9778260187        0.6458312040        3.4500983762
O             5.1797210957        4.7420280220        6.6512876877
O            11.8050927500        9.6568383600        0.3568435800    0   0   0
O            15.2807657966        7.2273386558        3.4494773526
O             5.2131862795        0.6451311609        3.4467992843
O             1.7392689200        3.0591050300        0.3568435800    0   0   0
O            15.2891790591       11.3840402585        6.6442475016
Zr           11.7375191000        0.3570693300        1.3375547000    0   0   0
Zr           11.8237889611        8.6502363571        7.6257597076
Zr            8.2558481933       11.1688317364        4.4880707297
Zr           11.7412062887        4.5758343149        4.4967399514
Zr            1.6523637120        2.1178027580        7.6315048890
Zr            8.2616429300        6.9548026500        1.3375547000    0   0   0
Zr           15.0325792093       11.1638723328        4.4946756112
Zr            4.9666691000        0.3570693300        1.3375547000    0   0   0
Zr            5.0041028398        8.7017958225        7.6582566340
Zr            8.4433898904        2.0867809800        7.6405054252
Zr           15.0324929300        6.9548026500        1.3375547000    0   0   0
Zr            4.9642004477        4.5618465550        4.4915781204
O            12.0170608918        8.2795731760        5.6418780623
O             8.4785590100       10.7148508700        2.5065623700    0   0   0
O            15.3838911126        5.7683023250        8.8207164355
O            11.9544351800        4.1171175500        2.5065623700    0   0   0
O            11.9290019157       12.4633111409        8.8188526819
O             1.9219281409        1.7061803938        5.6771983814
O             8.5311949867        5.8877625156        8.8695988016
O            15.2494090100       10.7148508700        2.5065623700    0   0   0
O             5.1995181761        8.2284770724        5.6453421308
O             8.7187796539        1.7483347366        5.6838622309
O             5.1835851800        4.1171175500        2.5065623700    0   0   0
O            18.6174684116       12.2640704058        8.8414167028
O            10.2082956501        5.9512569655        5.0657166820
O             6.7721389500        8.4007618900        1.9167829900    0   0   0
O            13.5792945831        3.4686448470        8.2715868244
O            10.2480151200        1.8030285600        1.9167829900    0   0   0
O            10.4383940353       10.2213807567        7.8197420141
O             6.7327179293       12.5711165148        5.0383724048
O             6.7871307515        3.4704050660        8.2891679372
O            13.5429889500        8.4007618900        1.9167829900    0   0   0
O             3.4352200369        5.9544266524        5.0635067844
O            13.5353987963       12.5709026261        5.0431356040
O             3.4771651200        1.8030285600        1.9167829900    0   0   0
O            16.8689489068       10.1001521830        8.2579545972
Zr            9.9691106366        5.7483641055        7.3214289073
Zr           16.5594230100       10.5822364300        0.9073945100    0   0   0
Zr            6.5370786413        8.1507249655        4.0543300780
Zr           10.0145974794        1.5474010218        4.0413192659
Zr            6.4935991800        3.9845031100        0.9073945100    0   0   0
Zr            6.5183805003       12.2921451957        7.3057097154
Zr           13.3210306185        8.1501024971        4.0400675078
Zr            3.2136255948        5.7554881847        7.3570980103
Zr            9.7885730100       10.5822364300        0.9073945100    0   0   0
Zr           13.2644491800        3.9845031100        0.9073945100    0   0   0
Zr           13.2454593943       12.3435437812        7.3527387281
Zr            3.2370179545        1.5425270150        4.0429064880
O             9.8131641935        3.6907216405        7.6604735963
O            16.3425550300        8.5324526500        1.0445588000    0   0   0
O             6.2970723687        6.1041032557        4.2045324478
O            16.3542432092       12.7139195794        4.1736068135
O             6.2767312000        1.9347193200        1.0445588000    0   0   0
O             6.2401201052       10.2625787869        7.0646912637
O            13.0639944293        6.1098107811        4.1777561079
O             3.0335546694        3.6762626071        7.5250800835
O             9.5717050300        8.5324526500        1.0445588000    0   0   0
O            13.0475812000        1.9347193200        1.0445588000    0   0   0
O            13.1924015158       10.2645054399        7.5864779661
O             9.5849942754       12.7173210939        4.1639709513
O            11.5396373318        6.6292581727        8.5516617984
O            18.0489284800       11.5216217100        2.1497187900    0   0   0
O             8.0698222067        9.0776343943        5.1872735169
O            11.5121933123        2.4735528745        5.2972948657
O             1.4072657616        0.2055724886        8.5213801870
O             7.9831046500        4.9238883800        2.1497187900    0   0   0
O            14.8337693899        9.0488372064        5.2931615165
O             4.8440259737        6.6587741907        8.3667168001
O            11.2780784800       11.5216217100        2.1497187900    0   0   0
O             8.2923435969        0.1173380611        8.3414580681
O            14.7539546500        4.9238883800        2.1497187900    0   0   0
O             4.7379885840        2.4460166857        5.2861196404
Ni            7.8302619578       10.2427403242        9.6157185055
Ni            9.4550348012       11.1927785849       11.3077007925
Ni            7.1922833135       10.8137648103       11.8199733120
Ni            7.9027837165       12.5109921680       10.1745363303
Ni            5.6136262687       10.9809849780       10.0597806470
Ni            8.8697392737        8.8545328372       11.3193605479
Ni           10.1032669792        9.7947579494        9.6266691367
Ni           10.3673406918        7.5132433271        9.8717321847
Ni            6.4120673716        8.8333352239       10.7197734870
Ni            8.0491674447        7.7524888867        9.3887390040
H             5.6372340068       10.1030091639       11.5154318826
H             8.1244268971       12.1903761313       11.8550079416
