# Supplementary material for: Coverage-Dependent Hydrogen Adsorption, Spillover, and Vacancy Formation in Ni/ZrO2 Systems: A First-Principles DFT Investigation
Source: ACS Omega. 2026 Apr 24;11(18):27143–58. doi: 10.1021/acsomega.6c00781 (PMC13177261; doi:10.1021/acsomega.6c00781)
Supplement: Supplementary file 2 [file ao6c00781_si_002.zip › XYZ_Structures/Figure_3/1H2@Ni10_ZrO2_12.xyz]

156
Lattice="13.54170000 0.0 0.0; 6.58994766 13.19546665 0.0; 0.0 0.0 23.05410000"!    total energy = -8912.851670 Ry
Zr            8.2534032797        5.1602055505        4.3131781568
Zr            4.7557044700        7.6259240900        1.1690076600    0   0   0
Zr           11.7855261479        2.7692009074        7.3667730448
Zr            8.2315806400        1.0281907600        1.1690076600    0   0   0
Zr            8.3666851496        9.4361689432        7.3749496397
Zr           18.3229391730       11.7565951775        4.3255219646
Zr            5.0067957267        2.7359464003        7.3634606282
Zr           11.5265544700        7.6259240900        1.1690076600    0   0   0
Zr           15.0287883867        5.1687196229        4.3237752847
Zr           11.5491705520       11.7778381182        4.3508583939
Zr            1.4607306400        1.0281907600        1.1690076600    0   0   0
Zr           15.1204144059        9.3654425434        7.3662989212
O             8.0175462474        5.5746616225        6.3220198710
O            14.6045427000       10.4637411400        0.0000000000    0   0   0
O             4.5663118456        8.0144686949        3.1340788973
O             8.0524460984        1.4119890323        3.1447186242
O             4.5387188700        3.8660078200        0.0000000000    0   0   0
O            18.0557230126       12.3825857849        6.2964331961
O            11.3446314883        8.0051637818        3.1361214211
O             7.8336927000       10.4637411400        0.0000000000    0   0   0
O            14.7622422856        5.6826710166        6.3114565970
O            11.3095688700        3.8660078200        0.0000000000    0   0   0
O            11.3151536075       12.3576745708        6.3048564654
O             1.2706373592        1.4166139774        3.1429989379
O             9.8057446323        7.9097103776        6.8409532704
O            16.3110981700       12.7778301300        0.5897793800    0   0   0
O             6.2725060684       10.3518894678        3.7910685268
O             9.7556845852        3.7524572581        3.7954530795
O             6.2452743400        6.1800968100        0.5897793800    0   0   0
O            13.2383705520        1.3170868568        6.8443738701
O            13.0544173909       10.3499270618        3.8100046143
O             9.5402481700       12.7778301300        0.5897793800    0   0   0
O            16.5787670494        7.9129930428        6.8930504612
O             6.4955853950        1.3349486305        6.8514658376
O            13.0161243400        6.1800968100        0.5897793800    0   0   0
O             2.9811424895        3.7490259372        3.8003294705
Zr           10.0266147537        8.1581496260        4.7260834745
Zr            6.5237482200       10.5962236300        1.5991678500    0   0   0
Zr           13.6169170633        5.7210472601        7.9462510144
Zr            9.9996243900        3.9984903000        1.5991678500    0   0   0
Zr           10.1198513272       12.3882723062        8.0193670798
Zr           13.4903454320        1.5513933044        4.7257666634
Zr            6.7342408702        5.6622860340        7.8764363708
Zr           13.2945982200       10.5962236300        1.5991678500    0   0   0
Zr           16.8224237784        8.1370221323        4.7374695158
Zr            6.7268030832        1.5434980829        4.7251007949
Zr            3.2287743900        3.9984903000        1.5991678500    0   0   0
Zr           16.8289084651       12.3403424075        7.8623585600
O            10.2589298608       10.2180906621        4.6629552329
O             6.7406162000       12.6460074200        1.4620035600    0   0   0
O            13.7920127589        7.8545048886        7.9407668622
O             3.6628902566        1.3265339320        7.9953359461
O            10.2164923700        6.0482740900        1.4620035600    0   0   0
O            13.7143412653        3.6112975716        4.6689245331
O             7.0239765368        7.8179159011        7.7154294398
O            13.5114662000       12.6460074200        1.4620035600    0   0   0
O            17.0315404306       10.2086857547        4.6690134215
O             6.9392538205        3.5939255795        4.6277318943
O             3.4456423700        6.0482740900        1.4620035600    0   0   0
O            10.4987170661        1.2981764632        7.9847931713
O             8.5125044130        7.2101686265        3.4487295049
O             5.0342427500        9.6568383600        0.3568435800    0   0   0
O            11.9387702101        4.8119248481        6.6851557309
O             8.5101189200        3.0591050300        0.3568435800    0   0   0
O             8.5075287238       11.4836149135        6.6845666327
O            11.9813688951        0.6450298792        3.4519621074
O             5.1918476275        4.7498633016        6.6525589453
O            11.8050927500        9.6568383600        0.3568435800    0   0   0
O            15.2827628203        7.2278316081        3.4508072352
O             5.2150910779        0.6444006813        3.4479921194
O             1.7392689200        3.0591050300        0.3568435800    0   0   0
O            15.3049995782       11.3880689663        6.6442283808
Zr           11.7375191000        0.3570693300        1.3375547000    0   0   0
Zr           11.8307279402        8.6615044358        7.6212297032
Zr            8.2642569591       11.1606533245        4.4957782782
Zr           11.7423228669        4.5800409557        4.4961464357
Zr            1.6551613151        2.1307585541        7.6227738672
Zr            8.2616429300        6.9548026500        1.3375547000    0   0   0
Zr           15.0374332123       11.1652148661        4.4949631105
Zr            4.9666691000        0.3570693300        1.3375547000    0   0   0
Zr            5.0113964513        8.7000350616        7.6659611868
Zr            8.4508821499        2.0847688577        7.6409961280
Zr           15.0324929300        6.9548026500        1.3375547000    0   0   0
Zr            4.9681296914        4.5638132984        4.4921472274
O            12.0205712027        8.2805720822        5.6395974889
O             8.4785590100       10.7148508700        2.5065623700    0   0   0
O            15.3892433185        5.7717076294        8.8194877331
O            11.9544351800        4.1171175500        2.5065623700    0   0   0
O            11.9537322634       12.4675847728        8.8131992634
O             1.9274375778        1.7138138702        5.6718831101
O             8.5448996761        5.8388704507        8.8670685490
O            15.2494090100       10.7148508700        2.5065623700    0   0   0
O             5.2116081542        8.2362216703        5.6512102543
O             8.7235117293        1.7428871756        5.6833396120
O             5.1835851800        4.1171175500        2.5065623700    0   0   0
O            18.6391378926       12.2812250668        8.8484387401
O            10.2119843261        5.9593460409        5.0703705582
O             6.7721389500        8.4007618900        1.9167829900    0   0   0
O            13.5851362386        3.4753213795        8.2677112202
O            10.2480151200        1.8030285600        1.9167829900    0   0   0
O            10.4455209443       10.2247948823        7.9126624248
O             6.7437555167       12.5681052764        5.0438071771
O             6.7961081876        3.4699645299        8.2842108249
O            13.5429889500        8.4007618900        1.9167829900    0   0   0
O             3.4419189467        5.9564546148        5.0641654568
O            13.5410364030       12.5731468104        5.0430521892
O             3.4771651200        1.8030285600        1.9167829900    0   0   0
O            16.8771981010       10.1009387826        8.2610426916
Zr            9.9762195952        5.7464689783        7.3190050041
Zr           16.5594230100       10.5822364300        0.9073945100    0   0   0
Zr            6.5451845968        8.1526815796        4.0579083148
Zr           10.0178988669        1.5493119144        4.0419767926
Zr            6.4935991800        3.9845031100        0.9073945100    0   0   0
Zr            6.5287145861       12.3128033700        7.2934098044
Zr           13.3224227032        8.1516536970        4.0387872472
Zr            3.2204165162        5.7595190150        7.3593693034
Zr            9.7885730100       10.5822364300        0.9073945100    0   0   0
Zr           13.2644491800        3.9845031100        0.9073945100    0   0   0
Zr           13.2642812664       12.3485805676        7.3442307900
Zr            3.2402233728        1.5434572028        4.0432386984
O             9.8160766411        3.6902407709        7.6313776442
O            16.3425550300        8.5324526500        1.0445588000    0   0   0
O             6.2984709416        6.1055004808        4.1971434500
O            16.3599015772       12.7147703597        4.1716027165
O             6.2767312000        1.9347193200        1.0445588000    0   0   0
O             6.2731346840       10.2587415687        7.1172122014
O            13.0676894119        6.1109936261        4.1767361289
O             3.0456742154        3.6833813014        7.5187811749
O             9.5717050300        8.5324526500        1.0445588000    0   0   0
O            13.0475812000        1.9347193200        1.0445588000    0   0   0
O            13.1971774649       10.2691556180        7.5577175942
O             9.5863167918       12.7167041584        4.1735192979
O            11.5515850701        6.6242665280        8.5344730054
O            18.0489284800       11.5216217100        2.1497187900    0   0   0
O             8.0737536845        9.0736774208        5.2071613182
O            11.5120313089        2.4797466351        5.2901057772
O             1.3955845260        0.2254536507        8.4659223619
O             7.9831046500        4.9238883800        2.1497187900    0   0   0
O            14.8414455493        9.0525353131        5.2874258052
O             4.8505402376        6.6625263167        8.3752780904
O            11.2780784800       11.5216217100        2.1497187900    0   0   0
O             8.3079847062        0.1147920323        8.3401456744
O            14.7539546500        4.9238883800        2.1497187900    0   0   0
O             4.7443850931        2.4497628588        5.2870691976
Ni            8.0220763089       10.0422095340        9.7644533421
Ni            9.4333005309       11.1153026980       11.5061034509
Ni            7.1846655281       10.6740607896       11.8749157015
Ni            8.0358802260       12.3562252763       10.0580711512
Ni            5.8888394019       10.9850475221        9.9347179132
Ni            9.0017102447        8.7075263611       11.3936782435
Ni           10.3085550213        9.8460076765        9.7832146292
Ni           10.4425383963        7.5408733780        9.8808830522
Ni            6.3528211106        8.8013159219       10.6626400325
Ni            8.1024862593        7.6723163553        9.4318097374
H             8.4508795567       11.0612635121       12.8213644398
H             9.4780653859       12.5375856671       10.7271406697
