# Supplementary material for: Coverage-Dependent Hydrogen Adsorption, Spillover, and Vacancy Formation in Ni/ZrO2 Systems: A First-Principles DFT Investigation
Source: ACS Omega. 2026 Apr 24;11(18):27143–58. doi: 10.1021/acsomega.6c00781 (PMC13177261; doi:10.1021/acsomega.6c00781)
Supplement: Supplementary file 2 [file ao6c00781_si_002.zip › XYZ_Structures/Figure_3/1H2@Ni10_ZrO2_2.xyz]

156
Lattice="13.54170000 0.0 0.0; 6.58994766 13.19546665 0.0; 0.0 0.0 23.05410000"!    total energy =  -8912.862619 Ry
Zr       8.252356952   5.153148245   4.312625946
Zr       4.755704470   7.625924090   1.169007660    0   0   0
Zr      11.782908921   2.762555497   7.367194595
Zr       8.231580640   1.028190760   1.169007660    0   0   0
Zr       8.363257778   9.418783001   7.352318775
Zr      18.322317046  11.751228809   4.326201945
Zr       5.001536873   2.717511914   7.360220792
Zr      11.526554470   7.625924090   1.169007660    0   0   0
Zr      15.027191802   5.162587309   4.323257695
Zr      11.548066977  11.768142802   4.352431153
Zr       1.460730640   1.028190760   1.169007660    0   0   0
Zr      15.122360095   9.354382138   7.371148924
O        8.010978043   5.575965866   6.320418599
O       14.604542700  10.463741140   0.000000000    0   0   0
O        4.565280684   8.007398177   3.137194976
O        8.053627974   1.405004526   3.144950131
O        4.538718870   3.866007820   0.000000000    0   0   0
O       18.055962778  12.372223279   6.297431118
O       11.347356201   7.999920791   3.136446358
O        7.833692700  10.463741140   0.000000000    0   0   0
O       14.764888286   5.654770286   6.316638416
O       11.309568870   3.866007820   0.000000000    0   0   0
O       11.322415623  12.328056720   6.310778139
O        1.270501384   1.410203768   3.144002737
O        9.802841513   7.883675901   6.835731413
O       16.311098170  12.777830130   0.589779380    0   0   0
O        6.270075433  10.346593156   3.789548979
O        9.756035805   3.744417695   3.794397535
O        6.245274340   6.180096810   0.589779380    0   0   0
O       13.240747612   1.301046427   6.853001292
O       13.055088630  10.342175900   3.810942427
O        9.540248170  12.777830130   0.589779380    0   0   0
O       16.579250334   7.901856784   6.896021494
O        6.492490118   1.319697715   6.848370638
O       13.016124340   6.180096810   0.589779380    0   0   0
O        2.980214195   3.744191624   3.799008165
Zr      10.026843290   8.146665446   4.723832961
Zr       6.523748220  10.596223630   1.599167850    0   0   0
Zr      13.621854960   5.706248031   7.952459042
Zr       9.999624390   3.998490300   1.599167850    0   0   0
Zr      10.109186528  12.359222042   8.023420855
Zr      13.490441800   1.542642423   4.729956972
Zr       6.727456736   5.642317619   7.875849156
Zr      13.294598220  10.596223630   1.599167850    0   0   0
Zr      16.823067303   8.128680265   4.743570773
Zr       6.725472920   1.532545072   4.724545340
Zr       3.228774390   3.998490300   1.599167850    0   0   0
Zr      16.821245815  12.338305043   7.857124404
O       10.254969878  10.208478498   4.659526481
O        6.740616200  12.646007420   1.462003560    0   0   0
O       13.798675019   7.834359873   7.926324240
O        3.661197935   1.299484790   7.976958829
O       10.216492370   6.048274090   1.462003560    0   0   0
O       13.712282962   3.604581652   4.664229290
O        7.030618674   7.817255397   7.769637220
O       13.511466200  12.646007420   1.462003560    0   0   0
O       17.031492974  10.200300166   4.668545590
O        6.937281229   3.586183774   4.625172498
O        3.445642370   6.048274090   1.462003560    0   0   0
O       10.492611164   1.288149240   7.973753683
O        8.510396464   7.204802275   3.447369814
O        5.034242750   9.656838360   0.356843580    0   0   0
O       11.935022704   4.812320273   6.697441609
O        8.510118920   3.059105030   0.356843580    0   0   0
O        8.499838651  11.483120807   6.674151641
O       11.979794000   0.642531917   3.450718468
O        5.182636342   4.730624699   6.648877457
O       11.805092750   9.656838360   0.356843580    0   0   0
O       15.283883060   7.224369929   3.451165015
O        5.214196309   0.638278431   3.447290786
O        1.739268920   3.059105030   0.356843580    0   0   0
O       15.297729519  11.374465473   6.647876087
Zr      11.737519100   0.357069330   1.337554700    0   0   0
Zr      11.837903541   8.644517191   7.619976878
Zr       8.261413435  11.158382638   4.494143985
Zr      11.741749165   4.574770856   4.499317678
Zr       1.656249285   2.115306916   7.626362085
Zr       8.261642930   6.954802650   1.337554700    0   0   0
Zr      15.037953652  11.158486051   4.497127580
Zr       4.966669100   0.357069330   1.337554700    0   0   0
Zr       5.008379925   8.694410265   7.675495713
Zr       8.447488928   2.074974673   7.637262372
Zr      15.032492930   6.954802650   1.337554700    0   0   0
Zr       4.967591182   4.556728397   4.491409515
O       12.019499076   8.277553261   5.640169396
O        8.478559010  10.714850870   2.506562370    0   0   0
O       15.392508580   5.762611710   8.824010440
O       11.954435180   4.117117550   2.506562370    0   0   0
O       11.943670370  12.460745819   8.822844727
O        1.925179640   1.711782344   5.672472731
O        8.524649194   5.812589790   8.859829087
O       15.249409010  10.714850870   2.506562370    0   0   0
O        5.215855229   8.220197613   5.660596873
O        8.720343149   1.736414824   5.680319113
O        5.183585180   4.117117550   2.506562370    0   0   0
O       18.620428021  12.285099783   8.852253246
O       10.209502797   5.948947581   5.065656200
O        6.772138950   8.400761890   1.916782990    0   0   0
O       13.583896549   3.462662857   8.271033481
O       10.248015120   1.803028560   1.916782990    0   0   0
O       10.442106093  10.202805843   7.868246217
O        6.739495250  12.563823326   5.042244859
O        6.789770016   3.454340585   8.281053411
O       13.542988950   8.400761890   1.916782990    0   0   0
O        3.440151665   5.949762340   5.064792985
O       13.541034567  12.564446668   5.041339785
O        3.477165120   1.803028560   1.916782990    0   0   0
O       16.882809452  10.088738990   8.262449994
Zr       9.961503873   5.744976813   7.333001222
Zr      16.559423010  10.582236430   0.907394510    0   0   0
Zr       6.540758054   8.145806796   4.056260889
Zr      10.017180327   1.545220337   4.041156614
Zr       6.493599180   3.984503110   0.907394510    0   0   0
Zr       6.522203537  12.291505960   7.303545551
Zr      13.324294118   8.147789764   4.038102030
Zr       3.221537666   5.744561443   7.358896083
Zr       9.788573010  10.582236430   0.907394510    0   0   0
Zr      13.264449180   3.984503110   0.907394510    0   0   0
Zr      13.255484332  12.333766449   7.354358595
Zr       3.239154820   1.537936104   4.041910011
O        9.813710910   3.678561290   7.626963777
O       16.342555030   8.532452650   1.044558800    0   0   0
O        6.297253864   6.098649689   4.197168793
O       16.358937368  12.710049814   4.179885503
O        6.276731200   1.934719320   1.044558800    0   0   0
O        6.252922207  10.250727400   7.097238249
O       13.068500217   6.107594937   4.183790537
O        3.046137847   3.667082558   7.541200993
O        9.571705030   8.532452650   1.044558800    0   0   0
O       13.047581200   1.934719320   1.044558800    0   0   0
O       13.202366363  10.254543568   7.593947352
O        9.588468719  12.711748240   4.178030625
O       11.549523624   6.642343759   8.558533850
O       18.048928480  11.521621710   2.149718790    0   0   0
O        8.069495574   9.065626675   5.200524020
O       11.513797528   2.473543195   5.293687774
O        1.406840460   0.216383325   8.499321731
O        7.983104650   4.923888380   2.149718790    0   0   0
O       14.839802071   9.043514018   5.292476723
O        4.849726434   6.647708243   8.365192938
O       11.278078480  11.521621710   2.149718790    0   0   0
O        8.301544054   0.107538266   8.344392670
O       14.753954650   4.923888380   2.149718790    0   0   0
O        4.741906253   2.438408984   5.284148757
Ni       7.913445036  10.131705248   9.639276122
Ni       9.553870108  11.263924899  11.311878011
Ni       7.292663748  10.788076814  11.838770474
Ni       7.946380568  12.370972105  10.077523610
Ni       5.780753615  10.994582716  10.013385423
Ni       8.900525045   8.906866061  11.435515689
Ni      10.189103872   9.779370136   9.684625729
Ni      10.419059300   7.443996299   9.906317759
Ni       6.361491050   8.871076868  10.740463770
Ni       8.043500105   7.668424928   9.489996432
H        8.856265553  10.288651663  12.469094852
H        9.102210246   7.398991049  10.932042946
