# Supplementary material for: Coverage-Dependent Hydrogen Adsorption, Spillover, and Vacancy Formation in Ni/ZrO2 Systems: A First-Principles DFT Investigation
Source: ACS Omega. 2026 Apr 24;11(18):27143–58. doi: 10.1021/acsomega.6c00781 (PMC13177261; doi:10.1021/acsomega.6c00781)
Supplement: Supplementary file 2 [file ao6c00781_si_002.zip › XYZ_Structures/Figure_3/1H2@Ni10_ZrO2_3.xyz]

156
Lattice="13.54170000 0.0 0.0; 6.58994766 13.19546665 0.0; 0.0 0.0 23.05410000"!    total energy =  -8912.862918 Ry
Zr       8.250681220   5.157472410   4.315025394
Zr       4.755704470   7.625924090   1.169007660    0   0   0
Zr      11.780523455   2.763110899   7.367031365
Zr       8.231580640   1.028190760   1.169007660    0   0   0
Zr       8.364993411   9.424314867   7.377180574
Zr      18.320676520  11.753282458   4.325754677
Zr       5.002708631   2.726910979   7.360741747
Zr      11.526554470   7.625924090   1.169007660    0   0   0
Zr      15.024959821   5.163709852   4.321324597
Zr      11.547065720  11.772022860   4.352357663
Zr       1.460730640   1.028190760   1.169007660    0   0   0
Zr      15.114559561   9.352995526   7.369908324
O        8.007235857   5.562101397   6.326973818
O       14.604542700  10.463741140   0.000000000    0   0   0
O        4.565944921   8.009284609   3.136336055
O        8.052088824   1.406070435   3.145658535
O        4.538718870   3.866007820   0.000000000    0   0   0
O       18.058443607  12.368524227   6.298071301
O       11.343405352   8.006079661   3.135139341
O        7.833692700  10.463741140   0.000000000    0   0   0
O       14.757988766   5.667271776   6.310600191
O       11.309568870   3.866007820   0.000000000    0   0   0
O       11.311667762  12.337049322   6.313411386
O        1.269699941   1.411569254   3.144229009
O        9.797928908   7.898476709   6.833777208
O       16.311098170  12.777830130   0.589779380    0   0   0
O        6.270036636  10.349454657   3.790092218
O        9.755114775   3.747460445   3.795898446
O        6.245274340   6.180096810   0.589779380    0   0   0
O       13.241025798   1.302669246   6.858273690
O       13.053656517  10.346927460   3.810297340
O        9.540248170  12.777830130   0.589779380    0   0   0
O       16.572904690   7.902393435   6.886837185
O        6.491252026   1.326923625   6.851654481
O       13.016124340   6.180096810   0.589779380    0   0   0
O        2.979644276   3.745065163   3.798738497
Zr      10.024803979   8.152924208   4.727736593
Zr       6.523748220  10.596223630   1.599167850    0   0   0
Zr      13.612389450   5.708991281   7.946002965
Zr       9.999624390   3.998490300   1.599167850    0   0   0
Zr      10.100122401  12.379973590   8.016414915
Zr      13.490182091   1.543305864   4.730250476
Zr       6.729905257   5.645308501   7.883684534
Zr      13.294598220  10.596223630   1.599167850    0   0   0
Zr      16.816177904   8.132232915   4.737254824
Zr       6.725053100   1.537672556   4.726062602
Zr       3.228774390   3.998490300   1.599167850    0   0   0
Zr      16.816742300  12.331893347   7.854545673
O       10.255268034  10.214567710   4.665880786
O        6.740616200  12.646007420   1.462003560    0   0   0
O       13.790597052   7.839873968   7.938807563
O        3.660941391   1.315024211   7.988504111
O       10.216492370   6.048274090   1.462003560    0   0   0
O       13.712094597   3.604290111   4.663622525
O        7.027351298   7.821928345   7.739813222
O       13.511466200  12.646007420   1.462003560    0   0   0
O       17.027330265  10.203979714   4.665305609
O        6.934805585   3.589221242   4.622667183
O        3.445642370   6.048274090   1.462003560    0   0   0
O       10.490976573   1.281861034   7.965431030
O        8.508124804   7.208237244   3.449410580
O        5.034242750   9.656838360   0.356843580    0   0   0
O       11.934549936   4.798714204   6.683245313
O        8.510118920   3.059105030   0.356843580    0   0   0
O        8.501960738  11.482248676   6.680408832
O       11.980532663   0.641060817   3.450127198
O        5.181442025   4.736852788   6.650919261
O       11.805092750   9.656838360   0.356843580    0   0   0
O       15.281185569   7.225232694   3.450499090
O        5.213832111   0.640270963   3.447845076
O        1.739268920   3.059105030   0.356843580    0   0   0
O       15.297338021  11.375006706   6.648598761
Zr      11.737519100   0.357069330   1.337554700    0   0   0
Zr      11.828328645   8.642763757   7.633828801
Zr       8.261397457  11.157610224   4.496782015
Zr      11.739374759   4.576320404   4.498982932
Zr       1.654222088   2.125962445   7.625285587
Zr       8.261642930   6.954802650   1.337554700    0   0   0
Zr      15.034300922  11.160105001   4.497410372
Zr       4.966669100   0.357069330   1.337554700    0   0   0
Zr       5.006336900   8.692132307   7.662962982
Zr       8.448014372   2.074854796   7.640930548
Zr      15.032492930   6.954802650   1.337554700    0   0   0
Zr       4.965978296   4.559973863   4.492065189
O       12.015726046   8.274314605   5.640188362
O        8.478559010  10.714850870   2.506562370    0   0   0
O       15.385570945   5.766505649   8.818096389
O       11.954435180   4.117117550   2.506562370    0   0   0
O       11.936806911  12.463521806   8.823352406
O        1.925071847   1.711345324   5.674266030
O        8.532656308   5.856395305   8.871978953
O       15.249409010  10.714850870   2.506562370    0   0   0
O        5.209450680   8.235189832   5.656582945
O        8.719358501   1.744886152   5.682414410
O        5.183585180   4.117117550   2.506562370    0   0   0
O       18.609389189  12.256343333   8.851506345
O       10.205027764   5.952906193   5.069529271
O        6.772138950   8.400761890   1.916782990    0   0   0
O       13.582005633   3.466978085   8.269639226
O       10.248015120   1.803028560   1.916782990    0   0   0
O       10.427701395  10.205008850   7.921076644
O        6.740696980  12.564664582   5.046254497
O        6.789705141   3.463370801   8.286080882
O       13.542988950   8.400761890   1.916782990    0   0   0
O        3.438779779   5.952519129   5.061598599
O       13.535834113  12.567018012   5.047295268
O        3.477165120   1.803028560   1.916782990    0   0   0
O       16.877741316  10.079422540   8.260358880
Zr       9.962799279   5.744725849   7.332468063
Zr      16.559423010  10.582236430   0.907394510    0   0   0
Zr       6.542458303   8.150987390   4.057094201
Zr      10.016322397   1.546735177   4.041352811
Zr       6.493599180   3.984503110   0.907394510    0   0   0
Zr       6.523714803  12.295636326   7.304515372
Zr      13.316607993   8.148401026   4.041025343
Zr       3.215364465   5.751723780   7.355959697
Zr       9.788573010  10.582236430   0.907394510    0   0   0
Zr      13.264449180   3.984503110   0.907394510    0   0   0
Zr      13.250000364  12.336441144   7.356737476
Zr       3.238922247   1.539869219   4.041566069
O        9.813964686   3.681928715   7.653126568
O       16.342555030   8.532452650   1.044558800    0   0   0
O        6.295996970   6.104173883   4.203320086
O       16.356400377  12.713376036   4.183339599
O        6.276731200   1.934719320   1.044558800    0   0   0
O        6.261788972  10.254569305   7.115728082
O       13.064550132   6.107101371   4.176539972
O        3.040987381   3.674194733   7.527382534
O        9.571705030   8.532452650   1.044558800    0   0   0
O       13.047581200   1.934719320   1.044558800    0   0   0
O       13.194162349  10.259353439   7.580608804
O        9.586550292  12.713641019   4.176640665
O       11.545074503   6.609961684   8.526485112
O       18.048928480  11.521621710   2.149718790    0   0   0
O        8.067734816   9.072968619   5.208347740
O       11.513529868   2.468405139   5.292879715
O        1.418805405   0.218498973   8.497650953
O        7.983104650   4.923888380   2.149718790    0   0   0
O       14.835782629   9.046966367   5.290152329
O        4.846962318   6.657841460   8.361370739
O       11.278078480  11.521621710   2.149718790    0   0   0
O        8.297311294   0.108044420   8.346580069
O       14.753954650   4.923888380   2.149718790    0   0   0
O        4.741039347   2.441393729   5.285160403
Ni       8.012633859  10.187814559   9.687465551
Ni       9.486559901  11.285284265  11.393010969
Ni       7.248718249  10.943627509  11.874470268
Ni       7.919300623  12.438318576  10.117773131
Ni       5.869471178  11.014302347   9.982773136
Ni       8.959897286   8.831198714  11.364225270
Ni      10.355410990   9.912360384   9.775626694
Ni      10.420332934   7.576075486   9.793417931
Ni       6.497088610   8.926027835  10.869821404
Ni       7.969698899   7.680722833   9.474764663
H       10.395814196   9.711771241  11.411945486
H        7.815589230   7.686421617  11.169670917
