# Supplementary material for: Coverage-Dependent Hydrogen Adsorption, Spillover, and Vacancy Formation in Ni/ZrO2 Systems: A First-Principles DFT Investigation
Source: ACS Omega. 2026 Apr 24;11(18):27143–58. doi: 10.1021/acsomega.6c00781 (PMC13177261; doi:10.1021/acsomega.6c00781)
Supplement: Supplementary file 2 [file ao6c00781_si_002.zip › XYZ_Structures/Figure_3/1H2@Ni10_ZrO2_4.xyz]

156
Lattice="13.54170000 0.0 0.0; 6.58994766 13.19546665 0.0; 0.0 0.0 23.05410000"!    total energy =  -8912.868890 Ry
Zr       8.253529673   5.147952468   4.312107600
Zr       4.755704470   7.625924090   1.169007660    0   0   0
Zr      11.783602072   2.743630142   7.372224958
Zr       8.231580640   1.028190760   1.169007660    0   0   0
Zr       8.361973663   9.410481025   7.359532797
Zr      18.319901506  11.742898604   4.326216135
Zr       5.003874946   2.708694752   7.361538602
Zr      11.526554470   7.625924090   1.169007660    0   0   0
Zr      15.024894835   5.155003699   4.323104154
Zr      11.548918750  11.763549844   4.350896057
Zr       1.460730640   1.028190760   1.169007660    0   0   0
Zr      15.113905323   9.335191202   7.372387742
O        8.010424926   5.555345026   6.319898237
O       14.604542700  10.463741140   0.000000000    0   0   0
O        4.565955050   8.001214619   3.136902004
O        8.055767689   1.397186734   3.146581231
O        4.538718870   3.866007820   0.000000000    0   0   0
O       18.061158015  12.346487470   6.307705111
O       11.346185073   7.996896075   3.136403062
O        7.833692700  10.463741140   0.000000000    0   0   0
O       14.759985598   5.641929400   6.316425277
O       11.309568870   3.866007820   0.000000000    0   0   0
O       11.325886644  12.332537328   6.304850307
O        1.271182987   1.402812843   3.144731986
O        9.798877409   7.876563219   6.842932405
O       16.311098170  12.777830130   0.589779380    0   0   0
O        6.268268035  10.340464625   3.788235024
O        9.756849225   3.736672589   3.795851845
O        6.245274340   6.180096810   0.589779380    0   0   0
O       13.241012480   1.282901301   6.858585930
O       13.055019675  10.336310838   3.811264188
O        9.540248170  12.777830130   0.589779380    0   0   0
O       16.572901879   7.885128296   6.889074020
O        6.497195054   1.312715711   6.852908376
O       13.016124340   6.180096810   0.589779380    0   0   0
O        2.979436889   3.736245567   3.799674419
Zr      10.030714159   8.142850487   4.729395012
Zr       6.523748220  10.596223630   1.599167850    0   0   0
Zr      13.611865503   5.694718025   7.951388227
Zr       9.999624390   3.998490300   1.599167850    0   0   0
Zr      10.107689902  12.359232963   8.009823432
Zr      13.491853771   1.531119765   4.732337662
Zr       6.728390678   5.626956021   7.874202792
Zr      13.294598220  10.596223630   1.599167850    0   0   0
Zr      16.816515994   8.117260469   4.739092409
Zr       6.727767888   1.525170681   4.727767876
Zr       3.228774390   3.998490300   1.599167850    0   0   0
Zr      16.825760896  12.308220077   7.865265698
O       10.255260257  10.204589346   4.659468131
O        6.740616200  12.646007420   1.462003560    0   0   0
O       13.788793402   7.815663445   7.930078559
O        3.662322656   1.298160915   7.987887385
O       10.216492370   6.048274090   1.462003560    0   0   0
O       13.713591826   3.591955678   4.659891942
O        7.028565865   7.808031617   7.766226539
O       13.511466200  12.646007420   1.462003560    0   0   0
O       17.029487048  10.189548894   4.664141968
O        6.937541697   3.578194652   4.619402220
O        3.445642370   6.048274090   1.462003560    0   0   0
O       10.499167596   1.260650847   7.978299269
O        8.508770727   7.201167174   3.449138302
O        5.034242750   9.656838360   0.356843580    0   0   0
O       11.938877371   4.790602784   6.693259643
O        8.510118920   3.059105030   0.356843580    0   0   0
O        8.493718656  11.480089967   6.672116268
O       11.978773370   0.636755087   3.451608548
O        5.181042323   4.720851599   6.648505346
O       11.805092750   9.656838360   0.356843580    0   0   0
O       15.280733866   7.217994511   3.451084650
O        5.214845212   0.634867568   3.447400491
O        1.739268920   3.059105030   0.356843580    0   0   0
O       15.302806290  11.355949455   6.651764208
Zr      11.737519100   0.357069330   1.337554700    0   0   0
Zr      11.824626578   8.631958023   7.642054613
Zr       8.261431254  11.151892371   4.494670901
Zr      11.743464148   4.562985065   4.501474847
Zr       1.656800142   2.106363368   7.629408481
Zr       8.261642930   6.954802650   1.337554700    0   0   0
Zr      15.037836775  11.147863692   4.499815563
Zr       4.966669100   0.357069330   1.337554700    0   0   0
Zr       5.006221838   8.676229699   7.661222841
Zr       8.453117351   2.056993676   7.641729262
Zr      15.032492930   6.954802650   1.337554700    0   0   0
Zr       4.968644355   4.549169495   4.492039007
O       12.014876426   8.266610153   5.642751884
O        8.478559010  10.714850870   2.506562370    0   0   0
O       15.386044459   5.743609129   8.822574643
O       11.954435180   4.117117550   2.506562370    0   0   0
O       11.946446360  12.448203203   8.819038800
O        1.925014732   1.698074259   5.676378148
O        8.534361681   5.812004848   8.851879384
O       15.249409010  10.714850870   2.506562370    0   0   0
O        5.212859180   8.215793923   5.658308837
O        8.722930936   1.728747358   5.684401207
O        5.183585180   4.117117550   2.506562370    0   0   0
O       18.629273012  12.228840488   8.865633259
O       10.211337683   5.940286383   5.068182617
O        6.772138950   8.400761890   1.916782990    0   0   0
O       13.581917468   3.445058981   8.273697859
O       10.248015120   1.803028560   1.916782990    0   0   0
O       10.436660755  10.210332814   7.850888545
O        6.736359173  12.554336120   5.041841643
O        6.791529945   3.449717268   8.283873132
O       13.542988950   8.400761890   1.916782990    0   0   0
O        3.437993150   5.941851039   5.061638111
O       13.544696938  12.557199216   5.043835591
O        3.477165120   1.803028560   1.916782990    0   0   0
O       16.880701239  10.061575008   8.265216601
Zr       9.967351424   5.728402379   7.329813687
Zr      16.559423010  10.582236430   0.907394510    0   0   0
Zr       6.542115152   8.141132536   4.054331719
Zr      10.018001364   1.538153387   4.041434517
Zr       6.493599180   3.984503110   0.907394510    0   0   0
Zr       6.525982228  12.278279639   7.305190017
Zr      13.316560525   8.140699229   4.042184897
Zr       3.214408900   5.732497705   7.358875941
Zr       9.788573010  10.582236430   0.907394510    0   0   0
Zr      13.264449180   3.984503110   0.907394510    0   0   0
Zr      13.258245879  12.320329650   7.354711288
Zr       3.239725787   1.531836055   4.041670723
O        9.817463780   3.660662013   7.637020477
O       16.342555030   8.532452650   1.044558800    0   0   0
O        6.296998156   6.094178002   4.200278728
O       16.360326149  12.702674921   4.189287269
O        6.276731200   1.934719320   1.044558800    0   0   0
O        6.263283721  10.234621890   7.102186702
O       13.066779800   6.098110848   4.185299218
O        3.045518154   3.656162750   7.536293927
O        9.571705030   8.532452650   1.044558800    0   0   0
O       13.047581200   1.934719320   1.044558800    0   0   0
O       13.200799331  10.240376497   7.595025293
O        9.589234889  12.705778593   4.176858581
O       11.531593001   6.606202095   8.553826281
O       18.048928480  11.521621710   2.149718790    0   0   0
O        8.071294774   9.062312052   5.200659277
O       11.515623863   2.458261160   5.297855954
O        1.412879596   0.201697044   8.504078561
O        7.983104650   4.923888380   2.149718790    0   0   0
O       14.837192161   9.032967797   5.293558894
O        4.847999292   6.641373546   8.359727594
O       11.278078480  11.521621710   2.149718790    0   0   0
O        8.304230616   0.088257227   8.345725232
O       14.753954650   4.923888380   2.149718790    0   0   0
O        4.743852436   2.429369634   5.286627831
Ni       8.014505519  10.150517622   9.644024246
Ni       9.556473881  11.328097501  11.395449985
Ni       7.345700964  10.823309910  11.842429656
Ni       7.974123926  12.393366712  10.107369406
Ni       5.864812180  10.950923354   9.980233451
Ni       8.996106190   8.926823784  11.372758370
Ni      10.339147756   9.953326992   9.712268572
Ni      10.539683471   7.576137902   9.916043843
Ni       6.503288902   8.870985475  10.823254789
Ni       8.027651999   7.627754535   9.469908988
H        8.933454751   7.405531115  10.814173321
H       10.641944583   8.866230601  10.996093038
