# Supplementary material for: Coverage-Dependent Hydrogen Adsorption, Spillover, and Vacancy Formation in Ni/ZrO2 Systems: A First-Principles DFT Investigation
Source: ACS Omega. 2026 Apr 24;11(18):27143–58. doi: 10.1021/acsomega.6c00781 (PMC13177261; doi:10.1021/acsomega.6c00781)
Supplement: Supplementary file 2 [file ao6c00781_si_002.zip › XYZ_Structures/Figure_3/1H2@Ni10_ZrO2_5.xyz]

156
Lattice="13.54170000 0.0 0.0; 6.58994766 13.19546665 0.0; 0.0 0.0 23.05410000"!    total energy =   -8912.825439 Ry
Zr       8.255878376   5.143130922   4.317443429
Zr       4.755704470   7.625924090   1.169007660    0   0   0
Zr      11.788402483   2.740704275   7.377358677
Zr       8.231580640   1.028190760   1.169007660    0   0   0
Zr       8.369814240   9.386619177   7.356446973
Zr      18.320869610  11.743123426   4.325347246
Zr       5.009721555   2.705571648   7.373408545
Zr      11.526554470   7.625924090   1.169007660    0   0   0
Zr      15.029600410   5.152099878   4.326282505
Zr      11.550416856  11.759891601   4.350409933
Zr       1.460730640   1.028190760   1.169007660    0   0   0
Zr      15.124421302   9.335038707   7.379449458
O        8.031048684   5.507085143   6.336712757
O       14.604542700  10.463741140   0.000000000    0   0   0
O        4.566733759   7.992157884   3.137524431
O        8.054472835   1.395489599   3.149211082
O        4.538718870   3.866007820   0.000000000    0   0   0
O       18.066027706  12.342462458   6.305835886
O       11.351287800   7.989275236   3.136294370
O        7.833692700  10.463741140   0.000000000    0   0   0
O       14.770383317   5.630776227   6.323463252
O       11.309568870   3.866007820   0.000000000    0   0   0
O       11.326211297  12.339492884   6.304241563
O        1.273051066   1.400631446   3.147766785
O        9.803311952   7.859760261   6.825375741
O       16.311098170  12.777830130   0.589779380    0   0   0
O        6.268296314  10.338154882   3.790031605
O        9.757807180   3.733561869   3.796935600
O        6.245274340   6.180096810   0.589779380    0   0   0
O       13.247970257   1.281854395   6.861058747
O       13.056798421  10.333667446   3.812912793
O        9.540248170  12.777830130   0.589779380    0   0   0
O       16.580217690   7.882205089   6.897587804
O        6.497272212   1.307967822   6.859551004
O       13.016124340   6.180096810   0.589779380    0   0   0
O        2.982574969   3.733860738   3.802193038
Zr      10.032100341   8.135863899   4.722457423
Zr       6.523748220  10.596223630   1.599167850    0   0   0
Zr      13.621328809   5.691511045   7.957507236
Zr       9.999624390   3.998490300   1.599167850    0   0   0
Zr      10.109729972  12.343787249   7.999571157
Zr      13.493542380   1.528580874   4.734911770
Zr       6.739788714   5.635216836   7.884138619
Zr      13.294598220  10.596223630   1.599167850    0   0   0
Zr      16.818549523   8.117314994   4.742540805
Zr       6.727372078   1.521325007   4.732895544
Zr       3.228774390   3.998490300   1.599167850    0   0   0
Zr      16.828691815  12.309299858   7.865517982
O       10.259907390  10.200292175   4.654620250
O        6.740616200  12.646007420   1.462003560    0   0   0
O       13.797820254   7.815267029   7.933964242
O        3.667194432   1.283786642   7.989246825
O       10.216492370   6.048274090   1.462003560    0   0   0
O       13.715746862   3.589050876   4.658393254
O        7.013894449   7.777658872   7.685445766
O       13.511466200  12.646007420   1.462003560    0   0   0
O       17.028212665  10.191068682   4.661114376
O        6.935132083   3.572813448   4.613911243
O        3.445642370   6.048274090   1.462003560    0   0   0
O       10.501293390   1.257772922   7.976097312
O        8.510888849   7.194888556   3.448152274
O        5.034242750   9.656838360   0.356843580    0   0   0
O       11.939993431   4.786083302   6.696959722
O        8.510118920   3.059105030   0.356843580    0   0   0
O        8.498746163  11.467198183   6.678398974
O       11.978570784   0.636710003   3.451891554
O        5.188903473   4.719465330   6.661787367
O       11.805092750   9.656838360   0.356843580    0   0   0
O       15.281880270   7.216319118   3.451756289
O        5.214831791   0.634110101   3.449030693
O        1.739268920   3.059105030   0.356843580    0   0   0
O       15.307062409  11.357981056   6.653949155
Zr      11.737519100   0.357069330   1.337554700    0   0   0
Zr      11.829544216   8.629583669   7.626536997
Zr       8.265674374  11.147338455   4.494095054
Zr      11.747751654   4.559392809   4.500369089
Zr       1.661706588   2.096798624   7.636190496
Zr       8.261642930   6.954802650   1.337554700    0   0   0
Zr      15.041089596  11.145696189   4.500188338
Zr       4.966669100   0.357069330   1.337554700    0   0   0
Zr       5.016321110   8.661617388   7.663289994
Zr       8.454002337   2.056693998   7.650130689
Zr      15.032492930   6.954802650   1.337554700    0   0   0
Zr       4.972355234   4.544030055   4.496600985
O       12.020459630   8.266586078   5.639157414
O        8.478559010  10.714850870   2.506562370    0   0   0
O       15.392647873   5.742902796   8.830940386
O       11.954435180   4.117117550   2.506562370    0   0   0
O       11.942778233  12.418252563   8.821146769
O        1.928896523   1.701066404   5.680231801
O        8.547431099   5.842465403   8.875215021
O       15.249409010  10.714850870   2.506562370    0   0   0
O        5.204800412   8.232959225   5.648797199
O        8.722528888   1.734773193   5.689296050
O        5.183585180   4.117117550   2.506562370    0   0   0
O       18.636630761  12.239045725   8.862113170
O       10.215727905   5.934197353   5.065201645
O        6.772138950   8.400761890   1.916782990    0   0   0
O       13.586619977   3.440773538   8.280311136
O       10.248015120   1.803028560   1.916782990    0   0   0
O       10.448553558  10.186241861   7.830934983
O        6.741030369  12.550728527   5.041583527
O        6.798383382   3.439194178   8.297695977
O       13.542988950   8.400761890   1.916782990    0   0   0
O        3.444354347   5.938163924   5.067268647
O       13.546418812  12.552419684   5.045393653
O        3.477165120   1.803028560   1.916782990    0   0   0
O       16.884284434  10.066752340   8.272426685
Zr       9.978722674   5.718339796   7.333489681
Zr      16.559423010  10.582236430   0.907394510    0   0   0
Zr       6.542732380   8.140112081   4.056129438
Zr      10.016477508   1.538142634   4.044584895
Zr       6.493599180   3.984503110   0.907394510    0   0   0
Zr       6.529437089  12.272592275   7.303089415
Zr      13.323894776   8.139071123   4.042180042
Zr       3.222482088   5.725260422   7.366740333
Zr       9.788573010  10.582236430   0.907394510    0   0   0
Zr      13.264449180   3.984503110   0.907394510    0   0   0
Zr      13.261405178  12.315346416   7.357998760
Zr       3.241713188   1.530956527   4.045713059
O        9.827148769   3.657811976   7.672262942
O       16.342555030   8.532452650   1.044558800    0   0   0
O        6.304725665   6.092345846   4.224142937
O       16.360771171  12.702562713   4.189747400
O        6.276731200   1.934719320   1.044558800    0   0   0
O        6.275809445  10.227211763   7.126048692
O       13.073780719   6.095486772   4.193476854
O        3.051526334   3.648661052   7.553504376
O        9.571705030   8.532452650   1.044558800    0   0   0
O       13.047581200   1.934719320   1.044558800    0   0   0
O       13.208911905  10.237005630   7.591775412
O        9.590516286  12.703356868   4.181388483
O       11.544501912   6.608488535   8.556016270
O       18.048928480  11.521621710   2.149718790    0   0   0
O        8.075996483   9.058634010   5.193879310
O       11.516965638   2.456005612   5.300630344
O        1.416299752   0.187224100   8.507148877
O        7.983104650   4.923888380   2.149718790    0   0   0
O       14.841670094   9.030070782   5.296572688
O        4.850287791   6.632499988   8.378602076
O       11.278078480  11.521621710   2.149718790    0   0   0
O        8.304619548   0.086227593   8.350918677
O       14.753954650   4.923888380   2.149718790    0   0   0
O        4.744138138   2.428463058   5.293941362
Ni       7.998815364  10.126135354   9.676543226
Ni       9.530932827  11.291440611  11.372129541
Ni       7.310416121  10.767780993  11.853082864
Ni       7.935559428  12.373936768  10.116131138
Ni       5.831427428  10.934629994   9.982759565
Ni       8.957192413   8.868141165  11.398715924
Ni      10.290768541   9.914086173   9.734908880
Ni      10.440102986   7.574176927   9.871612091
Ni       6.462047119   8.831009781  10.756934365
Ni       8.115654417   7.701488689   9.424259926
H        9.196137950   8.520858159  12.920819212
H        9.551603893   7.864491085  12.453667307
