# Supplementary material for: Coverage-Dependent Hydrogen Adsorption, Spillover, and Vacancy Formation in Ni/ZrO2 Systems: A First-Principles DFT Investigation
Source: ACS Omega. 2026 Apr 24;11(18):27143–58. doi: 10.1021/acsomega.6c00781 (PMC13177261; doi:10.1021/acsomega.6c00781)
Supplement: Supplementary file 2 [file ao6c00781_si_002.zip › XYZ_Structures/Figure_3/1H2@Ni10_ZrO2_6.xyz]

156
Lattice="13.54170000 0.0 0.0; 6.58994766 13.19546665 0.0; 0.0 0.0 23.05410000"!    total energy =  -8912.845989 Ry
Zr       8.249319830   5.149243305   4.316200374
Zr       4.755704470   7.625924090   1.169007660    0   0   0
Zr      11.781989545   2.748936467   7.372247643
Zr       8.231580640   1.028190760   1.169007660    0   0   0
Zr       8.356465956   9.385879206   7.372010415
Zr      18.319483746  11.746303904   4.325601041
Zr       5.004251465   2.713527049   7.365660333
Zr      11.526554470   7.625924090   1.169007660    0   0   0
Zr      15.023922515   5.155544156   4.321909586
Zr      11.547302170  11.764141801   4.348952435
Zr       1.460730640   1.028190760   1.169007660    0   0   0
Zr      15.120621396   9.344443928   7.374029956
O        8.012133527   5.540710875   6.328368126
O       14.604542700  10.463741140   0.000000000    0   0   0
O        4.564933189   8.000709008   3.137242862
O        8.052438824   1.397850081   3.146292465
O        4.538718870   3.866007820   0.000000000    0   0   0
O       18.058281671  12.348176104   6.302936092
O       11.345667831   7.993498657   3.136640669
O        7.833692700  10.463741140   0.000000000    0   0   0
O       14.758658819   5.640950855   6.316125351
O       11.309568870   3.866007820   0.000000000    0   0   0
O       11.321537134  12.321325561   6.308477312
O        1.270136023   1.402760308   3.145324700
O        9.797075379   7.871790862   6.832440112
O       16.311098170  12.777830130   0.589779380    0   0   0
O        6.269181559  10.341324591   3.790821653
O        9.755420797   3.738403615   3.796878370
O        6.245274340   6.180096810   0.589779380    0   0   0
O       13.241722626   1.286556397   6.856824755
O       13.053395260  10.337833553   3.809920576
O        9.540248170  12.777830130   0.589779380    0   0   0
O       16.567723213   7.892099691   6.886831608
O        6.491091681   1.312406170   6.850314130
O       13.016124340   6.180096810   0.589779380    0   0   0
O        2.978920187   3.737875129   3.799402046
Zr      10.023884233   8.141516795   4.725810382
Zr       6.523748220  10.596223630   1.599167850    0   0   0
Zr      13.616266003   5.699452111   7.951732786
Zr       9.999624390   3.998490300   1.599167850    0   0   0
Zr      10.111702428  12.351709906   8.011369287
Zr      13.490033734   1.533856142   4.732338453
Zr       6.733186258   5.640463960   7.897154036
Zr      13.294598220  10.596223630   1.599167850    0   0   0
Zr      16.814743252   8.125798765   4.740416251
Zr       6.724270705   1.528966518   4.726925089
Zr       3.228774390   3.998490300   1.599167850    0   0   0
Zr      16.820045908  12.323484115   7.861459242
O       10.255735136  10.202597250   4.654041711
O        6.740616200  12.646007420   1.462003560    0   0   0
O       13.791714153   7.825421034   7.926388624
O        3.659486858   1.290884768   7.976975746
O       10.216492370   6.048274090   1.462003560    0   0   0
O       13.711745548   3.594586626   4.658326658
O        7.030817396   7.802467450   7.735213325
O       13.511466200  12.646007420   1.462003560    0   0   0
O       17.025995794  10.196349975   4.660764770
O        6.932922161   3.579854748   4.616495708
O        3.445642370   6.048274090   1.462003560    0   0   0
O       10.493316166   1.268324583   7.971758090
O        8.506300803   7.204079032   3.449488922
O        5.034242750   9.656838360   0.356843580    0   0   0
O       11.932992383   4.799179153   6.697644045
O        8.510118920   3.059105030   0.356843580    0   0   0
O        8.491765161  11.460610149   6.683454800
O       11.979691889   0.637068242   3.451074499
O        5.183978099   4.719593118   6.653079614
O       11.805092750   9.656838360   0.356843580    0   0   0
O       15.279738426   7.220257102   3.450586485
O        5.211555459   0.635351756   3.447326655
O        1.739268920   3.059105030   0.356843580    0   0   0
O       15.298350495  11.364286678   6.651032594
Zr      11.737519100   0.357069330   1.337554700    0   0   0
Zr      11.830996607   8.638430658   7.618237659
Zr       8.263047732  11.148553173   4.499854436
Zr      11.740187081   4.566126732   4.501275524
Zr       1.657506117   2.104856604   7.628278276
Zr       8.261642930   6.954802650   1.337554700    0   0   0
Zr      15.035549117  11.152509217   4.497268875
Zr       4.966669100   0.357069330   1.337554700    0   0   0
Zr       5.007132692   8.667689926   7.665364054
Zr       8.446401330   2.064653436   7.642945026
Zr      15.032492930   6.954802650   1.337554700    0   0   0
Zr       4.966093218   4.550348410   4.495555400
O       12.015830883   8.273434324   5.640556379
O        8.478559010  10.714850870   2.506562370    0   0   0
O       15.384014928   5.752229936   8.821663705
O       11.954435180   4.117117550   2.506562370    0   0   0
O       11.943510741  12.450412128   8.819874988
O        1.923564795   1.705626162   5.674216843
O        8.542665050   5.797466629   8.857179518
O       15.249409010  10.714850870   2.506562370    0   0   0
O        5.204217113   8.235535310   5.655654555
O        8.717646932   1.735408126   5.682735022
O        5.183585180   4.117117550   2.506562370    0   0   0
O       18.617801742  12.274947196   8.861269595
O       10.208207150   5.943499126   5.060792913
O        6.772138950   8.400761890   1.916782990    0   0   0
O       13.582512216   3.449605080   8.273360698
O       10.248015120   1.803028560   1.916782990    0   0   0
O       10.435020549  10.193350695   7.863641145
O        6.739119191  12.553356121   5.047923894
O        6.790588911   3.441590376   8.291446666
O       13.542988950   8.400761890   1.916782990    0   0   0
O        3.437381383   5.943771318   5.063538953
O       13.539575931  12.557938460   5.041317516
O        3.477165120   1.803028560   1.916782990    0   0   0
O       16.883602119  10.070565120   8.267767432
Zr       9.957149859   5.727700149   7.330913543
Zr      16.559423010  10.582236430   0.907394510    0   0   0
Zr       6.539492206   8.143796461   4.055671707
Zr      10.014799710   1.541295342   4.042865279
Zr       6.493599180   3.984503110   0.907394510    0   0   0
Zr       6.523773608  12.277637740   7.304448944
Zr      13.320380597   8.142178380   4.037580746
Zr       3.214595316   5.731687015   7.353308758
Zr       9.788573010  10.582236430   0.907394510    0   0   0
Zr      13.264449180   3.984503110   0.907394510    0   0   0
Zr      13.256825372  12.325069693   7.354210759
Zr       3.238506571   1.533621829   4.042492599
O        9.820276910   3.659249491   7.640609948
O       16.342555030   8.532452650   1.044558800    0   0   0
O        6.295984016   6.098561471   4.212970849
O       16.358297541  12.706527653   4.185660995
O        6.276731200   1.934719320   1.044558800    0   0   0
O        6.257937855  10.236948450   7.137694862
O       13.066794311   6.101665982   4.187306741
O        3.043801468   3.656004828   7.546110193
O        9.571705030   8.532452650   1.044558800    0   0   0
O       13.047581200   1.934719320   1.044558800    0   0   0
O       13.201071763  10.246602176   7.595613789
O        9.586033352  12.706718800   4.184759477
O       11.530242563   6.644278392   8.553682578
O       18.048928480  11.521621710   2.149718790    0   0   0
O        8.066526017   9.061847949   5.210706391
O       11.513995973   2.462756155   5.296893756
O        1.414094151   0.195983487   8.500816247
O        7.983104650   4.923888380   2.149718790    0   0   0
O       14.834696069   9.040231552   5.291191950
O        4.832504981   6.641937616   8.336983144
O       11.278078480  11.521621710   2.149718790    0   0   0
O        8.300346103   0.096056775   8.347589777
O       14.753954650   4.923888380   2.149718790    0   0   0
O        4.740391309   2.432225742   5.286759938
Ni       7.874542223  10.143381509   9.672624909
Ni       9.573276147  11.313210342  11.338849935
Ni       7.337854763  10.861183735  11.878668011
Ni       7.951634597  12.389728076  10.103601924
Ni       5.797936245  11.067794161  10.081280620
Ni       8.890873552   8.965587378  11.418410628
Ni      10.152634685   9.839970893   9.693211648
Ni      10.371143020   7.497851679   9.851946280
Ni       6.361765205   8.919968941  10.879047573
Ni       7.935040884   7.581222972   9.609623091
H        6.470181355   7.408173640  10.331844373
H        9.071211729   7.438601155  10.903916775
