# Supplementary material for: Coverage-Dependent Hydrogen Adsorption, Spillover, and Vacancy Formation in Ni/ZrO2 Systems: A First-Principles DFT Investigation
Source: ACS Omega. 2026 Apr 24;11(18):27143–58. doi: 10.1021/acsomega.6c00781 (PMC13177261; doi:10.1021/acsomega.6c00781)
Supplement: Supplementary file 2 [file ao6c00781_si_002.zip › XYZ_Structures/Figure_3/1H2@Ni10_ZrO2_7.xyz]

156
Lattice="13.54170000 0.0 0.0; 6.58994766 13.19546665 0.0; 0.0 0.0 23.05410000"!    total energy =  -8912.854809 Ry
Zr       8.251756672   5.152304445   4.315093721
Zr       4.755704470   7.625924090   1.169007660    0   0   0
Zr      11.781358591   2.751096394   7.371595578
Zr       8.231580640   1.028190760   1.169007660    0   0   0
Zr       8.348743372   9.408011731   7.367005477
Zr      18.320040030  11.750016661   4.326713300
Zr       5.005383606   2.720483055   7.365867357
Zr      11.526554470   7.625924090   1.169007660    0   0   0
Zr      15.025882425   5.159297543   4.322416930
Zr      11.546356953  11.767388413   4.351432972
Zr       1.460730640   1.028190760   1.169007660    0   0   0
Zr      15.112226819   9.345728578   7.367082454
O        8.017013613   5.538869782   6.332327608
O       14.604542700  10.463741140   0.000000000    0   0   0
O        4.564364262   8.006217110   3.134041851
O        8.052293581   1.403798390   3.146528606
O        4.538718870   3.866007820   0.000000000    0   0   0
O       18.056320541  12.362042177   6.300405116
O       11.344556660   7.998791337   3.135182935
O        7.833692700  10.463741140   0.000000000    0   0   0
O       14.762413362   5.642279041   6.317301491
O       11.309568870   3.866007820   0.000000000    0   0   0
O       11.316688284  12.328272722   6.310427719
O        1.270563207   1.407344861   3.146112666
O        9.796561750   7.881821284   6.834770853
O       16.311098170  12.777830130   0.589779380    0   0   0
O        6.269210287  10.346659534   3.788887495
O        9.756059210   3.743638316   3.796902653
O        6.245274340   6.180096810   0.589779380    0   0   0
O       13.243527644   1.293959063   6.859845489
O       13.053795633  10.342779675   3.809275075
O        9.540248170  12.777830130   0.589779380    0   0   0
O       16.570280220   7.892625581   6.888243049
O        6.490442984   1.317093964   6.853570359
O       13.016124340   6.180096810   0.589779380    0   0   0
O        2.979720565   3.741398891   3.799530972
Zr      10.024886794   8.148935533   4.725907178
Zr       6.523748220  10.596223630   1.599167850    0   0   0
Zr      13.614873798   5.695734082   7.951330613
Zr       9.999624390   3.998490300   1.599167850    0   0   0
Zr      10.102414490  12.362933383   8.014732181
Zr      13.491356698   1.538058483   4.732470718
Zr       6.728719961   5.654995816   7.879701863
Zr      13.294598220  10.596223630   1.599167850    0   0   0
Zr      16.815167701   8.128300306   4.736123961
Zr       6.724804689   1.532834371   4.727749509
Zr       3.228774390   3.998490300   1.599167850    0   0   0
Zr      16.818900926  12.320643774   7.859493547
O       10.254059974  10.209641413   4.661593098
O        6.740616200  12.646007420   1.462003560    0   0   0
O       13.788642505   7.824846636   7.925593685
O        3.662627138   1.297493351   7.981018217
O       10.216492370   6.048274090   1.462003560    0   0   0
O       13.711456691   3.598628493   4.659581398
O        7.006648129   7.803217739   7.707918760
O       13.511466200  12.646007420   1.462003560    0   0   0
O       17.025259449  10.201027528   4.664846101
O        6.934405668   3.584511988   4.620146947
O        3.445642370   6.048274090   1.462003560    0   0   0
O       10.494578860   1.274184378   7.974698025
O        8.508729675   7.203225400   3.449134212
O        5.034242750   9.656838360   0.356843580    0   0   0
O       11.933498676   4.793205632   6.687686251
O        8.510118920   3.059105030   0.356843580    0   0   0
O        8.496138033  11.480140346   6.683329543
O       11.979220313   0.640027197   3.451515600
O        5.183442155   4.733116092   6.654412544
O       11.805092750   9.656838360   0.356843580    0   0   0
O       15.279906197   7.220856495   3.449497941
O        5.212790059   0.639176684   3.449122111
O        1.739268920   3.059105030   0.356843580    0   0   0
O       15.293139356  11.369745583   6.647249023
Zr      11.737519100   0.357069330   1.337554700    0   0   0
Zr      11.828557573   8.629641035   7.623981999
Zr       8.259850104  11.155855755   4.497865749
Zr      11.742385211   4.569013465   4.499085503
Zr       1.657651673   2.110180884   7.634102689
Zr       8.261642930   6.954802650   1.337554700    0   0   0
Zr      15.034653125  11.157599551   4.496975623
Zr       4.966669100   0.357069330   1.337554700    0   0   0
Zr       5.001833333   8.679790825   7.658695651
Zr       8.446975489   2.067129187   7.644311467
Zr      15.032492930   6.954802650   1.337554700    0   0   0
Zr       4.966717069   4.555566502   4.493122927
O       12.012879037   8.275981602   5.634314082
O        8.478559010  10.714850870   2.506562370    0   0   0
O       15.385316748   5.760985724   8.824733607
O       11.954435180   4.117117550   2.506562370    0   0   0
O       11.938732106  12.444837584   8.821666971
O        1.925525767   1.709338603   5.678716349
O        8.535107316   5.861531809   8.876354111
O       15.249409010  10.714850870   2.506562370    0   0   0
O        5.201132733   8.232346008   5.645924908
O        8.719466471   1.739269925   5.685005756
O        5.183585180   4.117117550   2.506562370    0   0   0
O       18.616209754  12.247762872   8.853985545
O       10.208317879   5.946225361   5.070750095
O        6.772138950   8.400761890   1.916782990    0   0   0
O       13.581906713   3.455841831   8.273715472
O       10.248015120   1.803028560   1.916782990    0   0   0
O       10.429620294  10.193261841   7.886028995
O        6.738847911  12.560812260   5.046168748
O        6.794374408   3.455271664   8.286122998
O       13.542988950   8.400761890   1.916782990    0   0   0
O        3.437890452   5.947270442   5.062820206
O       13.537227659  12.563600287   5.044110860
O        3.477165120   1.803028560   1.916782990    0   0   0
O       16.868599077  10.077361437   8.257760519
Zr       9.970878756   5.730846506   7.327114611
Zr      16.559423010  10.582236430   0.907394510    0   0   0
Zr       6.540310605   8.147799119   4.055209115
Zr      10.015827549   1.543267370   4.042605593
Zr       6.493599180   3.984503110   0.907394510    0   0   0
Zr       6.521963817  12.290770281   7.308550175
Zr      13.318366521   8.145329281   4.037707972
Zr       3.214498790   5.739918658   7.360546114
Zr       9.788573010  10.582236430   0.907394510    0   0   0
Zr      13.264449180   3.984503110   0.907394510    0   0   0
Zr      13.253023845  12.326717586   7.353813504
Zr       3.238951323   1.536932893   4.043864069
O        9.815460516   3.674130112   7.659104720
O       16.342555030   8.532452650   1.044558800    0   0   0
O        6.298628376   6.100350124   4.210016250
O       16.356940788  12.710278573   4.182173473
O        6.276731200   1.934719320   1.044558800    0   0   0
O        6.260082293  10.245071430   7.103743190
O       13.066674236   6.104052006   4.187244609
O        3.045657548   3.663212924   7.548042100
O        9.571705030   8.532452650   1.044558800    0   0   0
O       13.047581200   1.934719320   1.044558800    0   0   0
O       13.193465787  10.246533114   7.581122306
O        9.586203648  12.711032647   4.180549950
O       11.546153776   6.606218038   8.541130222
O       18.048928480  11.521621710   2.149718790    0   0   0
O        8.069055365   9.068480364   5.200984683
O       11.513581829   2.463164516   5.296803888
O        1.408247030   0.209649679   8.520292859
O        7.983104650   4.923888380   2.149718790    0   0   0
O       14.834578623   9.041473114   5.287917584
O        4.841817558   6.646902770   8.372196497
O       11.278078480  11.521621710   2.149718790    0   0   0
O        8.298837304   0.099352490   8.346553011
O       14.753954650   4.923888380   2.149718790    0   0   0
O        4.740603512   2.439380341   5.289151068
Ni       8.055549293  10.131835271   9.686664933
Ni       9.528951849  11.250542135  11.413670936
Ni       7.225354612  10.820325915  11.825211091
Ni       7.961733917  12.379111131  10.110496807
Ni       5.869194569  10.910333081   9.892852754
Ni       9.007318875   8.870740907  11.392147939
Ni      10.402290230   9.893704343   9.736917440
Ni      10.438450043   7.546746444   9.865472001
Ni       6.484223833   8.831671404  10.735255138
Ni       8.115819872   7.694938663   9.456039605
H        8.663748400  10.354712224  12.510260424
H       10.494102466   9.736608389  11.359758200
