# Supplementary material for: Coverage-Dependent Hydrogen Adsorption, Spillover, and Vacancy Formation in Ni/ZrO2 Systems: A First-Principles DFT Investigation
Source: ACS Omega. 2026 Apr 24;11(18):27143–58. doi: 10.1021/acsomega.6c00781 (PMC13177261; doi:10.1021/acsomega.6c00781)
Supplement: Supplementary file 2 [file ao6c00781_si_002.zip › XYZ_Structures/Figure_3/1H2@Ni10_ZrO2_8.xyz]

156
Lattice="13.54170000 0.0 0.0; 6.58994766 13.19546665 0.0; 0.0 0.0 23.05410000"!    total energy =  -8912.862707 Ry
Zr            8.2525868351        5.1500827605        4.3135917696
Zr            4.7557044700        7.6259240900        1.1690076600    0   0   0
Zr           11.7834309088        2.7530052413        7.3711963788
Zr            8.2315806400        1.0281907600        1.1690076600    0   0   0
Zr            8.3645727915        9.4185061802        7.3395633730
Zr           18.3202925969       11.7472386558        4.3264983707
Zr            5.0045426346        2.7135839364        7.3642734010
Zr           11.5265544700        7.6259240900        1.1690076600    0   0   0
Zr           15.0272820192        5.1570255941        4.3230947398
Zr           11.5478413491       11.7657885998        4.3519628231
Zr            1.4607306400        1.0281907600        1.1690076600    0   0   0
Zr           15.1175038247        9.3422517395        7.3706556583
O             8.0145258333        5.5460257584        6.3244541165
O            14.6045427000       10.4637411400        0.0000000000    0   0   0
O             4.5661852293        8.0022815505        3.1363554645
O             8.0538296482        1.3976197652        3.1466824499
O             4.5387188700        3.8660078200        0.0000000000    0   0   0
O            18.0565793066       12.3624586554        6.3023885533
O            11.3469142897        7.9962982514        3.1359997245
O             7.8336927000       10.4637411400        0.0000000000    0   0   0
O            14.7663667379        5.6454578661        6.3177390742
O            11.3095688700        3.8660078200        0.0000000000    0   0   0
O            11.3203508034       12.3327697779        6.3085457388
O             1.2699518162        1.4081557223        3.1438632590
O             9.8019642630        7.8791532985        6.8365508889
O            16.3110981700       12.7778301300        0.5897793800    0   0   0
O             6.2677560004       10.3435837902        3.7878803638
O             9.7564298424        3.7403044143        3.7954091209
O             6.2452743400        6.1800968100        0.5897793800    0   0   0
O            13.2410492460        1.2897859820        6.8564358270
O            13.0551613990       10.3399825843        3.8104411277
O             9.5402481700       12.7778301300        0.5897793800    0   0   0
O            16.5765983364        7.8913566136        6.8916279463
O             6.4940559117        1.3153513689        6.8519784161
O            13.0161243400        6.1800968100        0.5897793800    0   0   0
O             2.9807375912        3.7402952067        3.7989047048
Zr           10.0299339165        8.1440589796        4.7247001028
Zr            6.5237482200       10.5962236300        1.5991678500    0   0   0
Zr           13.6209187789        5.7014573809        7.9501552960
Zr            9.9996243900        3.9984903000        1.5991678500    0   0   0
Zr           10.1070116513       12.3567252084        8.0200477014
Zr           13.4900731157        1.5363033533        4.7309915674
Zr            6.7373671618        5.6359935873        7.8840795498
Zr           13.2945982200       10.5962236300        1.5991678500    0   0   0
Zr           16.8189692443        8.1236758909        4.7406124814
Zr            6.7256616444        1.5286244361        4.7275665808
Zr            3.2287743900        3.9984903000        1.5991678500    0   0   0
Zr           16.8171284887       12.3211420491        7.8579583830
O            10.2555066925       10.2072232586        4.6598320182
O             6.7406162000       12.6460074200        1.4620035600    0   0   0
O            13.7874072561        7.8222210072        7.9260059491
O             3.6630092753        1.2979779160        7.9834895523
O            10.2164923700        6.0482740900        1.4620035600    0   0   0
O            13.7129393196        3.5989545145        4.6635033265
O             7.0385784522        7.8064421196        7.7084035566
O            13.5114662000       12.6460074200        1.4620035600    0   0   0
O            17.0293799719       10.1955487917        4.6661947697
O             6.9368451739        3.5801205821        4.6192924789
O             3.4456423700        6.0482740900        1.4620035600    0   0   0
O            10.4970802646        1.2724478130        7.9765070145
O             8.5106655580        7.2034109441        3.4489096674
O             5.0342427500        9.6568383600        0.3568435800    0   0   0
O            11.9386924579        4.8043841794        6.6977457634
O             8.5101189200        3.0591050300        0.3568435800    0   0   0
O             8.4931538248       11.4877341967        6.6681772196
O            11.9788496846        0.6414274750        3.4510412289
O             5.1846774103        4.7262444192        6.6540205872
O            11.8050927500        9.6568383600        0.3568435800    0   0   0
O            15.2826846318        7.2202699155        3.4512506109
O             5.2146603119        0.6373780546        3.4478015453
O             1.7392689200        3.0591050300        0.3568435800    0   0   0
O            15.2968163609       11.3626552786        6.6487175484
Zr           11.7375191000        0.3570693300        1.3375547000    0   0   0
Zr           11.8269155809        8.6403339307        7.6271844198
Zr            8.2602167724       11.1587988033        4.4907956993
Zr           11.7432272566        4.5695785205        4.5005384610
Zr            1.6576873422        2.1104140304        7.6270546810
Zr            8.2616429300        6.9548026500        1.3375547000    0   0   0
Zr           15.0373192455       11.1541618517        4.4970747830
Zr            4.9666691000        0.3570693300        1.3375547000    0   0   0
Zr            5.0120375829        8.6849229268        7.6634131629
Zr            8.4509165058        2.0656439063        7.6411026881
Zr           15.0324929300        6.9548026500        1.3375547000    0   0   0
Zr            4.9688781141        4.5517802584        4.4935874509
O            12.0188048419        8.2722225034        5.6402690395
O             8.4785590100       10.7148508700        2.5065623700    0   0   0
O            15.3918197960        5.7562314250        8.8220196525
O            11.9544351800        4.1171175500        2.5065623700    0   0   0
O            11.9420162414       12.4507170191        8.8216297796
O             1.9241626267        1.7021698037        5.6737917033
O             8.5437427833        5.8422714355        8.8612441489
O            15.2494090100       10.7148508700        2.5065623700    0   0   0
O             5.2088289803        8.2207232650        5.6546794068
O             8.7214848213        1.7340994911        5.6831352527
O             5.1835851800        4.1171175500        2.5065623700    0   0   0
O            18.6110427882       12.2459957165        8.8638554872
O            10.2110510389        5.9445761619        5.0657900505
O             6.7721389500        8.4007618900        1.9167829900    0   0   0
O            13.5851990074        3.4532097968        8.2716927569
O            10.2480151200        1.8030285600        1.9167829900    0   0   0
O            10.4385712969       10.2051953166        7.8445669447
O             6.7351936256       12.5597840191        5.0396785594
O             6.7965930790        3.4493876383        8.2861734619
O            13.5429889500        8.4007618900        1.9167829900    0   0   0
O             3.4409733547        5.9445650416        5.0642898287
O            13.5417534160       12.5594320405        5.0440809903
O             3.4771651200        1.8030285600        1.9167829900    0   0   0
O            16.8793982276       10.0715402216        8.2590619407
Zr            9.9656272934        5.7342250652        7.3303403782
Zr           16.5594230100       10.5822364300        0.9073945100    0   0   0
Zr            6.5409216263        8.1435610338        4.0537972666
Zr           10.0167535831        1.5426603784        4.0415811141
Zr            6.4935991800        3.9845031100        0.9073945100    0   0   0
Zr            6.5213711783       12.2845824912        7.3068814968
Zr           13.3221903116        8.1437842576        4.0395579794
Zr            3.2241056958        5.7388711015        7.3587830049
Zr            9.7885730100       10.5822364300        0.9073945100    0   0   0
Zr           13.2644491800        3.9845031100        0.9073945100    0   0   0
Zr           13.2534990440       12.3256925936        7.3543168151
Zr            3.2392435771        1.5352850224        4.0421377292
O             9.8196579731        3.6684250040        7.6415949394
O            16.3425550300        8.5324526500        1.0445588000    0   0   0
O             6.2986306551        6.0960887609        4.2015632754
O            16.3595331278       12.7068312612        4.1842970313
O             6.2767312000        1.9347193200        1.0445588000    0   0   0
O             6.2517097058       10.2473580178        7.0972816370
O            13.0695114850        6.1031397385        4.1868216309
O             3.0460848358        3.6619892533        7.5383018900
O             9.5717050300        8.5324526500        1.0445588000    0   0   0
O            13.0475812000        1.9347193200        1.0445588000    0   0   0
O            13.1994176556       10.2457869473        7.5904784582
O             9.5887128072       12.7098169340        4.1733755148
O            11.5138584256        6.6301357059        8.5564918800
O            18.0489284800       11.5216217100        2.1497187900    0   0   0
O             8.0707270878        9.0683707953        5.1926019769
O            11.5146018571        2.4677333796        5.2971013953
O             1.4126117653        0.2094769725        8.5029375241
O             7.9831046500        4.9238883800        2.1497187900    0   0   0
O            14.8386320889        9.0376760390        5.2922800619
O             4.8559844309        6.6494350046        8.3645656577
O            11.2780784800       11.5216217100        2.1497187900    0   0   0
O             8.3013817195        0.0971922776        8.3444317993
O            14.7539546500        4.9238883800        2.1497187900    0   0   0
O             4.7418789565        2.4339403671        5.2879735525
Ni            7.9118248746       10.1752996778        9.6233009285
Ni            9.5394631762       11.2407771528       11.3139116658
Ni            7.3377072774       10.8207052709       11.8519306238
Ni            7.9426192925       12.4076784679       10.1112539998
Ni            5.8210432134       11.0336089377       10.0512394351
Ni            8.9005970331        8.8301047373       11.3703644438
Ni           10.1870376594        9.8081248320        9.6720495309
Ni           10.5238985083        7.5034911145        9.9743096903
Ni            6.4267756118        8.8776075448       10.8155567256
Ni            7.9935375645        7.6758977648        9.4383682582
H            10.2903103176        8.0444903717       11.4571790632
H             7.6762588586        7.7145026114       11.1175107898
