# Supplementary material for: Coverage-Dependent Hydrogen Adsorption, Spillover, and Vacancy Formation in Ni/ZrO2 Systems: A First-Principles DFT Investigation
Source: ACS Omega. 2026 Apr 24;11(18):27143–58. doi: 10.1021/acsomega.6c00781 (PMC13177261; doi:10.1021/acsomega.6c00781)
Supplement: Supplementary file 2 [file ao6c00781_si_002.zip › XYZ_Structures/Figure_3/1H2@Ni10_ZrO2_9.xyz]

156
Lattice="13.54170000 0.0 0.0; 6.58994766 13.19546665 0.0; 0.0 0.0 23.05410000"!    total energy = -8912.837801 Ry
Zr            8.2545533869        5.1507241756        4.3138774991
Zr            4.7557044700        7.6259240900        1.1690076600    0   0   0
Zr           11.7839922995        2.7533827366        7.3721244231
Zr            8.2315806400        1.0281907600        1.1690076600    0   0   0
Zr            8.3689945076        9.4210670082        7.3515619298
Zr           18.3217215834       11.7491557903        4.3286060506
Zr            5.0060825760        2.7160044745        7.3626904211
Zr           11.5265544700        7.6259240900        1.1690076600    0   0   0
Zr           15.0274012791        5.1585136670        4.3234462095
Zr           11.5487894273       11.7666249346        4.3490134358
Zr            1.4607306400        1.0281907600        1.1690076600    0   0   0
Zr           15.1185373754        9.3422275815        7.3726308919
O             8.0212545059        5.5334627639        6.3260857896
O            14.6045427000       10.4637411400        0.0000000000    0   0   0
O             4.5676838340        8.0002445737        3.1365195231
O             8.0555662708        1.3957892316        3.1472882860
O             4.5387188700        3.8660078200        0.0000000000    0   0   0
O            18.0593808794       12.3557909478        6.3064719038
O            11.3462735117        8.0020937605        3.1351044178
O             7.8336927000       10.4637411400        0.0000000000    0   0   0
O            14.7642602949        5.6530906069        6.3161464612
O            11.3095688700        3.8660078200        0.0000000000    0   0   0
O            11.3200418349       12.3407642835        6.3045261742
O             1.2708606167        1.4101000985        3.1445924894
O             9.8000504318        7.8826652725        6.8322611853
O            16.3110981700       12.7778301300        0.5897793800    0   0   0
O             6.2692301521       10.3460125071        3.7882817453
O             9.7582593117        3.7421866216        3.7959595586
O             6.2452743400        6.1800968100        0.5897793800    0   0   0
O            13.2412010659        1.2927976384        6.8570974504
O            13.0559370926       10.3409498610        3.8102973330
O             9.5402481700       12.7778301300        0.5897793800    0   0   0
O            16.5785357802        7.8942233240        6.8900522513
O             6.4968298813        1.3158682144        6.8510526838
O            13.0161243400        6.1800968100        0.5897793800    0   0   0
O             2.9811050075        3.7409460255        3.7992360839
Zr           10.0283701778        8.1470980006        4.7239902997
Zr            6.5237482200       10.5962236300        1.5991678500    0   0   0
Zr           13.6189505770        5.7032950889        7.9514002403
Zr            9.9996243900        3.9984903000        1.5991678500    0   0   0
Zr           10.1109878118       12.3666614856        8.0050896979
Zr           13.4919651737        1.5375129775        4.7325345141
Zr            6.7386473302        5.6330258563        7.8793546740
Zr           13.2945982200       10.5962236300        1.5991678500    0   0   0
Zr           16.8192343408        8.1256732750        4.7394504079
Zr            6.7274138274        1.5304463159        4.7273072513
Zr            3.2287743900        3.9984903000        1.5991678500    0   0   0
Zr           16.8228901482       12.3195361473        7.8642705523
O            10.2564337391       10.2106245346        4.6637922304
O             6.7406162000       12.6460074200        1.4620035600    0   0   0
O            13.7868397830        7.8300625155        7.9371186331
O             3.6660276212        1.2989615875        7.9803982029
O            10.2164923700        6.0482740900        1.4620035600    0   0   0
O            13.7137588505        3.5999002394        4.6638318347
O             7.0374223564        7.8032878315        7.7041227706
O            13.5114662000       12.6460074200        1.4620035600    0   0   0
O            17.0285694192       10.1968140548        4.6630349160
O             6.9361136221        3.5802803358        4.6143667751
O             3.4456423700        6.0482740900        1.4620035600    0   0   0
O            10.4961015345        1.2705905967        7.9701391641
O             8.5115735532        7.2025971501        3.4485327839
O             5.0342427500        9.6568383600        0.3568435800    0   0   0
O            11.9379291178        4.7990810613        6.6919671758
O             8.5101189200        3.0591050300        0.3568435800    0   0   0
O             8.4959152847       11.4847048155        6.6771932133
O            11.9803299904        0.6390150521        3.4512311882
O             5.1859503752        4.7259696414        6.6518157113
O            11.8050927500        9.6568383600        0.3568435800    0   0   0
O            15.2826910580        7.2206634999        3.4506590463
O             5.2150751327        0.6376248908        3.4481539422
O             1.7392689200        3.0591050300        0.3568435800    0   0   0
O            15.3004379453       11.3628254976        6.6521142162
Zr           11.7375191000        0.3570693300        1.3375547000    0   0   0
Zr           11.8237456920        8.6416674367        7.6259361033
Zr            8.2600304915       11.1590223674        4.4926145469
Zr           11.7435476186        4.5700679156        4.5000694221
Zr            1.6570359248        2.1143508576        7.6282492114
Zr            8.2616429300        6.9548026500        1.3375547000    0   0   0
Zr           15.0381921848       11.1537037232        4.4991678053
Zr            4.9666691000        0.3570693300        1.3375547000    0   0   0
Zr            5.0186968173        8.6833066532        7.6614766498
Zr            8.4528571870        2.0650835197        7.6425538449
Zr           15.0324929300        6.9548026500        1.3375547000    0   0   0
Zr            4.9695207847        4.5530813150        4.4929373731
O            12.0180998186        8.2721121366        5.6411979115
O             8.4785590100       10.7148508700        2.5065623700    0   0   0
O            15.3911936808        5.7628461618        8.8212466628
O            11.9544351800        4.1171175500        2.5065623700    0   0   0
O            11.9416457542       12.4480749666        8.8187865650
O             1.9272071777        1.7070200878        5.6751618900
O             8.5407127604        5.8298469511        8.8650983052
O            15.2494090100       10.7148508700        2.5065623700    0   0   0
O             5.2090657204        8.2277059991        5.6524681800
O             8.7228198211        1.7415413296        5.6832816040
O             5.1835851800        4.1171175500        2.5065623700    0   0   0
O            18.6173067010       12.2521260123        8.8677704848
O            10.2130359935        5.9483164637        5.0665909908
O             6.7721389500        8.4007618900        1.9167829900    0   0   0
O            13.5847656414        3.4572927093        8.2734147078
O            10.2480151200        1.8030285600        1.9167829900    0   0   0
O            10.4330445381       10.2027600821        7.8711534864
O             6.7380554346       12.5611970979        5.0450488720
O             6.7942780198        3.4474637132        8.2873354194
O            13.5429889500        8.4007618900        1.9167829900    0   0   0
O             3.4421496888        5.9455879332        5.0640915439
O            13.5427754639       12.5595668434        5.0456146842
O             3.4771651200        1.8030285600        1.9167829900    0   0   0
O            16.8827950242       10.0709429631        8.2642194120
Zr            9.9715386155        5.7317955269        7.3293966332
Zr           16.5594230100       10.5822364300        0.9073945100    0   0   0
Zr            6.5431029237        8.1452629132        4.0551236693
Zr           10.0183727633        1.5428204947        4.0422578071
Zr            6.4935991800        3.9845031100        0.9073945100    0   0   0
Zr            6.5220593508       12.2867160456        7.3130363822
Zr           13.3216011676        8.1443967578        4.0390235504
Zr            3.2236308005        5.7420590150        7.3588837653
Zr            9.7885730100       10.5822364300        0.9073945100    0   0   0
Zr           13.2644491800        3.9845031100        0.9073945100    0   0   0
Zr           13.2584289011       12.3276204712        7.3538804755
Zr            3.2401707871        1.5367930790        4.0420640334
O             9.8226698720        3.6685522220        7.6549812678
O            16.3425550300        8.5324526500        1.0445588000    0   0   0
O             6.3021541882        6.0984316457        4.2115374609
O            16.3604263720       12.7083563253        4.1915756975
O             6.2767312000        1.9347193200        1.0445588000    0   0   0
O             6.2582744557       10.2476698074        7.1011571908
O            13.0682963420        6.1041738859        4.1839813411
O             3.0491149721        3.6647669018        7.5441300442
O             9.5717050300        8.5324526500        1.0445588000    0   0   0
O            13.0475812000        1.9347193200        1.0445588000    0   0   0
O            13.1968743754       10.2487966711        7.5819891161
O             9.5872703698       12.7105694752        4.1739329991
O            11.5317481121        6.6184380027        8.5524010480
O            18.0489284800       11.5216217100        2.1497187900    0   0   0
O             8.0708706042        9.0708360791        5.1963213794
O            11.5156563566        2.4656641815        5.2967412217
O             1.4135272747        0.2172473520        8.4994819284
O             7.9831046500        4.9238883800        2.1497187900    0   0   0
O            14.8371920225        9.0373965031        5.2930337810
O             4.8572104818        6.6487332118        8.3605098201
O            11.2780784800       11.5216217100        2.1497187900    0   0   0
O             8.3024975445        0.0963624567        8.3473462749
O            14.7539546500        4.9238883800        2.1497187900    0   0   0
O             4.7419469861        2.4359100371        5.2875417833
Ni            7.9221696830       10.1111488601        9.6691392422
Ni            9.5758241411       11.2606608593       11.3501839402
Ni            7.3401372174       10.8649578480       11.8855359476
Ni            7.9826726323       12.3672444614       10.0854433062
Ni            5.8386295386       11.0063897281       10.0393060359
Ni            8.8620376045        8.8561617877       11.4254467064
Ni           10.2123102308        9.8342517568        9.7424422567
Ni           10.3831696726        7.5508156164        9.8511210251
Ni            6.4542756395        8.8659327328       10.9330354084
Ni            7.9849070697        7.6620223673        9.4507469198
H             7.8072859193        7.6238080026       11.0836609574
H             7.4185984066        9.2535661321       12.3617033661
