# Supplementary material for: Coverage-Dependent Hydrogen Adsorption, Spillover, and Vacancy Formation in Ni/ZrO2 Systems: A First-Principles DFT Investigation
Source: ACS Omega. 2026 Apr 24;11(18):27143–58. doi: 10.1021/acsomega.6c00781 (PMC13177261; doi:10.1021/acsomega.6c00781)
Supplement: Supplementary file 2 [file ao6c00781_si_002.zip › XYZ_Structures/Figure_4/2-H2/2H2@Ni10_ZrO2.xyz]

158
Lattice="13.54170000 0.0 0.0; 6.58994766 13.19546665 0.0; 0.0 0.0 23.05410000"!    total energy = -8915.2954847769 Ry
Zr            8.2534135684        5.1567065138        4.3101379345
Zr            4.7557044700        7.6259240900        1.1690076600    0   0   0
Zr           11.7880390789        2.7649162945        7.3646405610
Zr            8.2315806400        1.0281907600        1.1690076600    0   0   0
Zr            8.3639105377        9.4237458236        7.3826838161
Zr           18.3258117620       11.7529091199        4.3246215370
Zr            5.0128356440        2.7293019616        7.3593580039
Zr           11.5265544700        7.6259240900        1.1690076600    0   0   0
Zr           15.0301546096        5.1635591061        4.3201567641
Zr           11.5517871628       11.7705958793        4.3514337021
Zr            1.4607306400        1.0281907600        1.1690076600    0   0   0
Zr           15.1261151151        9.3547814636        7.3676900602
O             8.0091511469        5.5881565560        6.3127847365
O            14.6045427000       10.4637411400        0.0000000000    0   0   0
O             4.5667072242        8.0127367188        3.1359590606
O             8.0545551898        1.4066009556        3.1451676939
O             4.5387188700        3.8660078200        0.0000000000    0   0   0
O            18.0669469497       12.3729683756        6.2946203436
O            11.3450563370        8.0044229223        3.1361590806
O             7.8336927000       10.4637411400        0.0000000000    0   0   0
O            14.7675631977        5.6631460336        6.3102692388
O            11.3095688700        3.8660078200        0.0000000000    0   0   0
O            11.3232131244       12.3325652705        6.3105626474
O             1.2731194528        1.4088444793        3.1445384930
O             9.8027877195        7.9022668145        6.8408168778
O            16.3110981700       12.7778301300        0.5897793800    0   0   0
O             6.2718966857       10.3477351233        3.7900482418
O             9.7570852324        3.7460177033        3.7958957976
O             6.2452743400        6.1800968100        0.5897793800    0   0   0
O            13.2467148578        1.3036462739        6.8542519134
O            13.0562209804       10.3451117619        3.8107785256
O             9.5402481700       12.7778301300        0.5897793800    0   0   0
O            16.5797186725        7.9021248996        6.8876240514
O             6.4975275143        1.3247951200        6.8509676860
O            13.0161243400        6.1800968100        0.5897793800    0   0   0
O             2.9820719187        3.7446225581        3.7988385540
Zr           10.0257696602        8.1519882374        4.7275739288
Zr            6.5237482200       10.5962236300        1.5991678500    0   0   0
Zr           13.6228278654        5.7149213780        7.9432261371
Zr            9.9996243900        3.9984903000        1.5991678500    0   0   0
Zr           10.1104927503       12.3819767123        8.0114032867
Zr           13.4945338668        1.5434585107        4.7291753205
Zr            6.7412652852        5.6523529161        7.8769217589
Zr           13.2945982200       10.5962236300        1.5991678500    0   0   0
Zr           16.8219609918        8.1322865873        4.7370640818
Zr            6.7291352028        1.5354926719        4.7242808372
Zr            3.2287743900        3.9984903000        1.5991678500    0   0   0
Zr           16.8300644275       12.3355071755        7.8539608319
O            10.2588462033       10.2125457102        4.6628462276
O             6.7406162000       12.6460074200        1.4620035600    0   0   0
O            13.8022146021        7.8419725243        7.9299030969
O             3.6736504123        1.3161269236        7.9839590781
O            10.2164923700        6.0482740900        1.4620035600    0   0   0
O            13.7165469917        3.6043920061        4.6613802223
O             7.0360396983        7.8231816596        7.7739612024
O            13.5114662000       12.6460074200        1.4620035600    0   0   0
O            17.0326945948       10.2035373386        4.6682287329
O             6.9401187922        3.5892534816        4.6249090568
O             3.4456423700        6.0482740900        1.4620035600    0   0   0
O            10.5028388022        1.2868919987        7.9759451708
O             8.5116812938        7.2096314340        3.4477505270
O             5.0342427500        9.6568383600        0.3568435800    0   0   0
O            11.9451386601        4.8102546528        6.6869103416
O             8.5101189200        3.0591050300        0.3568435800    0   0   0
O             8.5097459597       11.4878569470        6.6841993666
O            11.9833155148        0.6424350230        3.4503042627
O             5.1925593592        4.7418014009        6.6497393959
O            11.8050927500        9.6568383600        0.3568435800    0   0   0
O            15.2858329158        7.2249390352        3.4495035181
O             5.2161657494        0.6397501181        3.4477499197
O             1.7392689200        3.0591050300        0.3568435800    0   0   0
O            15.3068259936       11.3766822900        6.6470722656
Zr           11.7375191000        0.3570693300        1.3375547000    0   0   0
Zr           11.8393337809        8.6550630156        7.6184661686
Zr            8.2660708513       11.1561670282        4.4966379225
Zr           11.7443765505        4.5762820061        4.4969895682
Zr            1.6629664935        2.1326432134        7.6244651825
Zr            8.2616429300        6.9548026500        1.3375547000    0   0   0
Zr           15.0400355953       11.1609990309        4.4959347717
Zr            4.9666691000        0.3570693300        1.3375547000    0   0   0
Zr            5.0126052873        8.6895211721        7.6647126423
Zr            8.4554098150        2.0759212783        7.6374463169
Zr           15.0324929300        6.9548026500        1.3375547000    0   0   0
Zr            4.9699968340        4.5595381393        4.4905936320
O            12.0214322432        8.2734306726        5.6379437964
O             8.4785590100       10.7148508700        2.5065623700    0   0   0
O            15.3943226440        5.7679547674        8.8159896012
O            11.9544351800        4.1171175500        2.5065623700    0   0   0
O            11.9487121086       12.4581504361        8.8191310733
O             1.9307483779        1.7133752827        5.6734105068
O             8.5562508024        5.8292140222        8.8435055986
O            15.2494090100       10.7148508700        2.5065623700    0   0   0
O             5.2179399737        8.2333023958        5.6586022860
O             8.7242240346        1.7341088086        5.6804658669
O             5.1835851800        4.1171175500        2.5065623700    0   0   0
O            18.6267366588       12.2578650855        8.8437748066
O            10.2116018878        5.9534616868        5.0633542058
O             6.7721389500        8.4007618900        1.9167829900    0   0   0
O            13.5899075690        3.4710997449        8.2650382992
O            10.2480151200        1.8030285600        1.9167829900    0   0   0
O            10.4356791353       10.1976247495        7.9142470362
O             6.7476216998       12.5638112449        5.0432894232
O             6.8047073527        3.4650606990        8.2775270258
O            13.5429889500        8.4007618900        1.9167829900    0   0   0
O             3.4454255894        5.9533817814        5.0612338352
O            13.5437580409       12.5670642826        5.0436262898
O             3.4771651200        1.8030285600        1.9167829900    0   0   0
O            16.8891633671       10.0802624976        8.2582678806
Zr            9.9702461392        5.7467211269        7.3209233555
Zr           16.5594230100       10.5822364300        0.9073945100    0   0   0
Zr            6.5463342556        8.1498561487        4.0556312937
Zr           10.0202358226        1.5464947012        4.0413415735
Zr            6.4935991800        3.9845031100        0.9073945100    0   0   0
Zr            6.5350773363       12.3030894863        7.3038114177
Zr           13.3230976814        8.1483369385        4.0376644200
Zr            3.2252623980        5.7522751021        7.3549066973
Zr            9.7885730100       10.5822364300        0.9073945100    0   0   0
Zr           13.2644491800        3.9845031100        0.9073945100    0   0   0
Zr           13.2630656705       12.3390984007        7.3542983107
Zr            3.2425437672        1.5390833432        4.0419102798
O             9.8202965085        3.6784621279        7.6116774879
O            16.3425550300        8.5324526500        1.0445588000    0   0   0
O             6.2962474943        6.1034913731        4.1908082744
O            16.3617915261       12.7117068526        4.1793642822
O             6.2767312000        1.9347193200        1.0445588000    0   0   0
O             6.2761003443       10.2527695925        7.1166613541
O            13.0702457799        6.1077891213        4.1765904327
O             3.0531716258        3.6769639413        7.5284156745
O             9.5717050300        8.5324526500        1.0445588000    0   0   0
O            13.0475812000        1.9347193200        1.0445588000    0   0   0
O            13.2041829554       10.2603087798        7.5767060419
O             9.5916461279       12.7124071891        4.1778921292
O            11.5425021781        6.6426614974        8.5227593878
O            18.0489284800       11.5216217100        2.1497187900    0   0   0
O             8.0723645477        9.0712006475        5.2086252412
O            11.5174532503        2.4720637287        5.2918081093
O             1.4241445070        0.2378139305        8.4991105104
O             7.9831046500        4.9238883800        2.1497187900    0   0   0
O            14.8405632985        9.0458691242        5.2887710869
O             4.8555440273        6.6583732228        8.3629210520
O            11.2780784800       11.5216217100        2.1497187900    0   0   0
O             8.3106513928        0.1083409956        8.3433093060
O            14.7539546500        4.9238883800        2.1497187900    0   0   0
O             4.7464715310        2.4433793352        5.2846143962
Ni            8.0524869668       10.2053214873        9.6974905399
Ni            9.4209124030       11.2535093344       11.5559542616
Ni            7.1810291103       10.9913141828       11.8288100687
Ni            7.9530026392       12.4378354885       10.1003143224
Ni            5.8558075813       10.9268701065        9.9151500818
Ni            9.0586038390        8.7760458113       11.3654641160
Ni           10.3676547302       10.0009637734        9.7754540977
Ni           10.5596410824        7.5277254512        9.9160664668
Ni            6.5681148582        8.8951344221       10.8377022805
Ni            8.0960550867        7.6661657913        9.4876891065
H            10.1896612705        7.6714823312       11.4629519938
H             7.8313255456        7.7246850237       11.2527666276
H            10.4114341038        9.8969147603       11.3981866867
H             8.3305515336       11.9267311781       12.5671924517
