# Supplementary material for: Coverage-Dependent Hydrogen Adsorption, Spillover, and Vacancy Formation in Ni/ZrO2 Systems: A First-Principles DFT Investigation
Source: ACS Omega. 2026 Apr 24;11(18):27143–58. doi: 10.1021/acsomega.6c00781 (PMC13177261; doi:10.1021/acsomega.6c00781)
Supplement: Supplementary file 2 [file ao6c00781_si_002.zip › XYZ_Structures/Figure_4/2-H2/2H2@Ni10_ZrO2_spillover - Transition state.xyz]

158
Lattice="13.54170000 0.0 0.0; 6.58994766 13.19546665 0.0; 0.0 0.0 23.05410000"!    total energy =  -8915.202679572 Ry
   Zr      8.2513359664      5.1573307326      4.3218675585
   Zr      4.7557044700      7.6259240900      1.1690076600
   Zr     11.7898829513      2.7516175341      7.3639779841
   Zr      8.2315806400      1.0281907600      1.1690076600
   Zr      8.3680300302      9.4168359520      7.4031127078
   Zr     18.3250449556     11.7515644222      4.3239488999
   Zr      5.0083679001      2.7223260759      7.3607234336
   Zr     11.5265544700      7.6259240900      1.1690076600
   Zr     15.0301909213      5.1660651919      4.3246668070
   Zr     11.5510088663     11.7729027002      4.3501599494
   Zr      1.4607306400      1.0281907600      1.1690076600
   Zr     15.1153103828      9.3515399658      7.3717122889
    O      8.0276155124      5.5688318408      6.3528361263
    O     14.6045427000     10.4637411400      0.0000000000
    O      4.5702521995      8.0015410831      3.1407763507
    O      8.0541971835      1.4091784276      3.1451005956
    O      4.5387188700      3.8660078200      0.0000000000
    O     18.0647960150     12.3637515234      6.2917129549
    O     11.3427667700      8.0012783016      3.1392886877
    O      7.8336927000     10.4637411400      0.0000000000
    O     14.7615330096      5.6691165362      6.3139682417
    O     11.3095688700      3.8660078200      0.0000000000
    O     11.3225487130     12.3415985753      6.3043653416
    O      1.2724269658      1.4124652292      3.1433893052
    O      9.8005297801      7.8774533482      6.8537961784
    O     16.3110981700     12.7778301300      0.5897793800
    O      6.2733362789     10.3444719451      3.7933091050
    O      9.7576830029      3.7500568214      3.7961812954
    O      6.2452743400      6.1800968100      0.5897793800
    O     13.2454589141      1.2988375057      6.8527373658
    O     13.0552742317     10.3436037482      3.8123265039
    O      9.5402481700     12.7778301300      0.5897793800
    O     16.5773905106      7.9013555059      6.8927565561
    O      6.4968447971      1.3249615885      6.8469429767
    O     13.0161243400      6.1800968100      0.5897793800
    O      2.9815948620      3.7459117153      3.7988821004
   Zr     10.0284665244      8.1587529129      4.7374446775
   Zr      6.5237482200     10.5962236300      1.5991678500
   Zr     13.6232317767      5.7107491559      7.9571092885
   Zr      9.9996243900      3.9984903000      1.5991678500
   Zr     10.1026016746     12.3793972923      8.0089865154
   Zr     13.4947459111      1.5374184469      4.7280304552
   Zr      6.7301179071      5.6366187049      7.8877170702
   Zr     13.2945982200     10.5962236300      1.5991678500
   Zr     16.8238286772      8.1318577787      4.7430788818
   Zr      6.7278252718      1.5347215967      4.7241091444
   Zr      3.2287743900      3.9984903000      1.5991678500
   Zr     16.8249304651     12.3326995593      7.8501351354
    O     10.2592347201     10.2120247242      4.6624240837
    O      6.7406162000     12.6460074200      1.4620035600
    O     13.7932255825      7.8396702646      7.9518357990
    O      3.6713954719      1.3200547726      7.9911203637
    O     10.2164923700      6.0482740900      1.4620035600
    O     13.7161440296      3.6032948723      4.6622281397
    O      7.0464222851      7.7972739208      7.7943964846
    O     13.5114662000     12.6460074200      1.4620035600
    O     17.0313751017     10.2002235451      4.6619278251
    O      6.9406935265      3.5917791052      4.6283484037
    O      3.4456423700      6.0482740900      1.4620035600
    O     10.4977392514      1.2824863187      7.9666820028
    O      8.5137319929      7.2062219331      3.4544630445
    O      5.0342427500      9.6568383600      0.3568435800
    O     11.9459942233      4.8049188842      6.6767052251
    O      8.5101189200      3.0591050300      0.3568435800
    O      8.5022627840     11.4780031182      6.6842635468
    O     11.9822832927      0.6408636301      3.4495651476
    O      5.2016221239      4.7453388087      6.6572841900
    O     11.8050927500      9.6568383600      0.3568435800
    O     15.2847871047      7.2249433098      3.4531768053
    O      5.2154824921      0.6412830512      3.4476246412
    O      1.7392689200      3.0591050300      0.3568435800
    O     15.2994917486     11.3722243265      6.6462653403
   Zr     11.7375191000      0.3570693300      1.3375547000
   Zr     11.8264949540      8.6424988933      7.6465075499
   Zr      8.2650497885     11.1524539518      4.5036292538
   Zr     11.7518653831      4.5679890890      4.4876195733
   Zr      1.6619262074      2.1291842235      7.6224306296
   Zr      8.2616429300      6.9548026500      1.3375547000
   Zr     15.0380641715     11.1579277082      4.4967735095
   Zr      4.9666691000      0.3570693300      1.3375547000
   Zr      5.0099061985      8.6868856765      7.6811086659
   Zr      8.4519553215      2.0744384646      7.6372709707
   Zr     15.0324929300      6.9548026500      1.3375547000
   Zr      4.9692438570      4.5580472708      4.4916847496
    O     12.0148120687      8.2681997921      5.6473304780
    O      8.4785590100     10.7148508700      2.5065623700
    O     15.3958089663      5.7642952539      8.8233182936
    O     11.9544351800      4.1171175500      2.5065623700
    O     11.9445763573     12.4577041775      8.8159771154
    O      1.9295182627      1.7102127557      5.6717840243
    O      8.5652137194      5.6911724632      8.9289856406
    O     15.2494090100     10.7148508700      2.5065623700
    O      5.2191598271      8.2307345482      5.6679902750
    O      8.7227449169      1.7422065180      5.6800993203
    O      5.1835851800      4.1171175500      2.5065623700
    O     18.6182342466     12.2737299080      8.8367330588
    O     10.2130675731      5.9444503749      5.0775899087
    O      6.7721389500      8.4007618900      1.9167829900
    O     13.5871898793      3.4673821768      8.2641621587
    O     10.2480151200      1.8030285600      1.9167829900
    O     10.4307399136     10.2049014790      7.8943143425
    O      6.7468529376     12.5624769630      5.0423907291
    O      6.7917994847      3.4536292418      8.2865751696
    O     13.5429889500      8.4007618900      1.9167829900
    O      3.4450232272      5.9495581260      5.0659484943
    O     13.5441399284     12.5689947111      5.0380144769
    O      3.4771651200      1.8030285600      1.9167829900
    O     16.8834660573     10.0805128279      8.2574661681
   Zr     10.0307632096      5.7266036328      7.2850844533
   Zr     16.5594230100     10.5822364300      0.9073945100
   Zr      6.5476335999      8.1516509136      4.0621166994
   Zr     10.0183420808      1.5450143273      4.0408519809
   Zr      6.4935991800      3.9845031100      0.9073945100
   Zr      6.5294571273     12.2947167723      7.3102077818
   Zr     13.3173351724      8.1481757091      4.0439355086
   Zr      3.2213008817      5.7518784252      7.3576314304
   Zr      9.7885730100     10.5822364300      0.9073945100
   Zr     13.2644491800      3.9845031100      0.9073945100
   Zr     13.2552824583     12.3336080531      7.3531466702
   Zr      3.2410121753      1.5381210645      4.0414972538
    O      9.8310970778      3.6735761838      7.6133908801
    O     16.3425550300      8.5324526500      1.0445588000
    O      6.3042965205      6.1019012710      4.2137814982
    O     16.3596674114     12.7125224683      4.1822750893
    O      6.2767312000      1.9347193200      1.0445588000
    O      6.2749979791     10.2379963669      7.1272506579
    O     13.0686298928      6.1057056268      4.1773920706
    O      3.0511874607      3.6772139198      7.5152820868
    O      9.5717050300      8.5324526500      1.0445588000
    O     13.0475812000      1.9347193200      1.0445588000
    O     13.1972307349     10.2561552567      7.5810904413
    O      9.5885720487     12.7119225332      4.1777115206
    O     11.5536429488      6.5863756499      8.5406829940
    O     18.0489284800     11.5216217100      2.1497187900
    O      8.0737955538      9.0662103165      5.2209272370
    O     11.5190653305      2.4683483687      5.2897604554
    O      1.4267624967      0.2319394159      8.4873667918
    O      7.9831046500      4.9238883800      2.1497187900
    O     14.8387683060      9.0435589086      5.2933597330
    O      4.8498845850      6.6496920646      8.3659341832
    O     11.2780784800     11.5216217100      2.1497187900
    O      8.3045637103      0.1105290713      8.3400988177
    O     14.7539546500      4.9238883800      2.1497187900
    O      4.7457669584      2.4466489502      5.2833078861
   Ni      8.0280374540     10.1739935651      9.7175454160
   Ni      9.4252647923     11.2053162838     11.5715450550
   Ni      7.1659156221     11.0406708600     11.8237814437
   Ni      7.9718646923     12.4104450882     10.0719991410
   Ni      5.8326747991     10.9328165043      9.9194032937
   Ni      9.0493587712      8.7908087674     11.3463186319
   Ni     10.3616448654     10.0333432255      9.7595643875
   Ni     10.5216675898      7.6103058729      9.8634981103
   Ni      6.5311398022      8.9301407432     10.8947069245
   Ni      7.9910570544      7.6742923667      9.5283314575
    H      9.2345485345      6.5082877797      9.6941152146
    H      7.8118852914      7.7145791834     11.2619946858
    H     10.4429869267      9.8159543715     11.3853905751
    H      8.3495373909     11.9328318263     12.5559854276
