# Supplementary material for: Coverage-Dependent Hydrogen Adsorption, Spillover, and Vacancy Formation in Ni/ZrO2 Systems: A First-Principles DFT Investigation
Source: ACS Omega. 2026 Apr 24;11(18):27143–58. doi: 10.1021/acsomega.6c00781 (PMC13177261; doi:10.1021/acsomega.6c00781)
Supplement: Supplementary file 2 [file ao6c00781_si_002.zip › XYZ_Structures/Figure_4/2-H2/2H2@Ni10_ZrO2_spillover.xyz]

158
Lattice="13.54170000 0.0 0.0; 6.58994766 13.19546665 0.0; 0.0 0.0 23.05410000"!    total energy =  -8915.2443943549 Ry
Zr            8.2517147598        5.1607797069        4.3199537687
Zr            4.7557044700        7.6259240900        1.1690076600    0   0   0
Zr           11.7922318264        2.7560646242        7.3668668042
Zr            8.2315806400        1.0281907600        1.1690076600    0   0   0
Zr            8.3684717325        9.4134371736        7.4133385919
Zr           18.3249604472       11.7534250853        4.3249545433
Zr            5.0026105871        2.7198107573        7.3675525136
Zr           11.5265544700        7.6259240900        1.1690076600    0   0   0
Zr           15.0295559675        5.1689542416        4.3217726605
Zr           11.5516361262       11.7804901690        4.3549750899
Zr            1.4607306400        1.0281907600        1.1690076600    0   0   0
Zr           15.1110553884        9.3575293042        7.3708397451
O             8.0528417814        5.5451569527        6.3667741904
O            14.6045427000       10.4637411400        0.0000000000    0   0   0
O             4.5714902939        7.9989618740        3.1414676993
O             8.0531730998        1.4146246389        3.1467834984
O             4.5387188700        3.8660078200        0.0000000000    0   0   0
O            18.0653309690       12.3659728998        6.2906586113
O            11.3431139174        8.0055930100        3.1361400410
O             7.8336927000       10.4637411400        0.0000000000    0   0   0
O            14.7515137213        5.6704563085        6.3140261784
O            11.3095688700        3.8660078200        0.0000000000    0   0   0
O            11.3262215911       12.3610192745        6.3026308029
O             1.2719472962        1.4118546307        3.1434686678
O             9.7990637121        7.8692961438        6.8425066426
O            16.3110981700       12.7778301300        0.5897793800    0   0   0
O             6.2701155668       10.3451585605        3.7938716613
O             9.7576548678        3.7524770542        3.7934136383
O             6.2452743400        6.1800968100        0.5897793800    0   0   0
O            13.2425572817        1.3030023814        6.8553785855
O            13.0561463648       10.3498276526        3.8151101305
O             9.5402481700       12.7778301300        0.5897793800    0   0   0
O            16.5721376647        7.9067602943        6.8899045186
O             6.5036357861        1.3468117625        6.8537856145
O            13.0161243400        6.1800968100        0.5897793800    0   0   0
O             2.9807052169        3.7474348890        3.7954457302
Zr           10.0342411722        8.1737094001        4.7359831823
Zr            6.5237482200       10.5962236300        1.5991678500    0   0   0
Zr           13.6138946723        5.7233837644        7.9593114896
Zr            9.9996243900        3.9984903000        1.5991678500    0   0   0
Zr           10.0815470961       12.3758037631        8.0181328858
Zr           13.4937663585        1.5343877029        4.7306205430
Zr            6.6616143514        5.6501082801        7.8230920855
Zr           13.2945982200       10.5962236300        1.5991678500    0   0   0
Zr           16.8235869907        8.1361619351        4.7438013075
Zr            6.7258423043        1.5397850824        4.7259050659
Zr            3.2287743900        3.9984903000        1.5991678500    0   0   0
Zr           16.8213885065       12.3342206917        7.8454538439
O            10.2611846738       10.2203671472        4.6619401490
O             6.7406162000       12.6460074200        1.4620035600    0   0   0
O            13.7925826077        7.8430107540        7.9518763242
O             3.6736132221        1.3314366933        7.9939318241
O            10.2164923700        6.0482740900        1.4620035600    0   0   0
O            13.7162128412        3.6019966917        4.6580125310
O             7.0613416877        7.7599354769        7.7692240196
O            13.5114662000       12.6460074200        1.4620035600    0   0   0
O            17.0296006329       10.2036417153        4.6626441365
O             6.9365435506        3.5980198047        4.6265205121
O             3.4456423700        6.0482740900        1.4620035600    0   0   0
O            10.4904927368        1.2881835808        7.9441383530
O             8.5130869784        7.2041509143        3.4557693867
O             5.0342427500        9.6568383600        0.3568435800    0   0   0
O            11.9380344458        4.8014747028        6.6604493214
O             8.5101189200        3.0591050300        0.3568435800    0   0   0
O             8.4937537961       11.4861367522        6.6779502857
O            11.9811925587        0.6442623847        3.4482058300
O             5.1939370246        4.7508105874        6.6462889799
O            11.8050927500        9.6568383600        0.3568435800    0   0   0
O            15.2849460700        7.2254424064        3.4546582201
O             5.2161175346        0.6476345699        3.4481249131
O             1.7392689200        3.0591050300        0.3568435800    0   0   0
O            15.2975610148       11.3778889045        6.6453975323
Zr           11.7375191000        0.3570693300        1.3375547000    0   0   0
Zr           11.8223176617        8.6618742516        7.6704154241
Zr            8.2626386017       11.1554699413        4.5066574727
Zr           11.7591378612        4.5644344215        4.4738230330
Zr            1.6592575725        2.1345865800        7.6207662246
Zr            8.2616429300        6.9548026500        1.3375547000    0   0   0
Zr           15.0350263677       11.1613079190        4.4985504688
Zr            4.9666691000        0.3570693300        1.3375547000    0   0   0
Zr            5.0077796138        8.7029467089        7.6894059169
Zr            8.4596664196        2.0785001396        7.6358391812
Zr           15.0324929300        6.9548026500        1.3375547000    0   0   0
Zr            4.9643277129        4.5569770340        4.4816806689
O            12.0145697448        8.2624291397        5.6463942107
O             8.4785590100       10.7148508700        2.5065623700    0   0   0
O            15.3859827125        5.7715132057        8.8258291801
O            11.9544351800        4.1171175500        2.5065623700    0   0   0
O            11.9360489831       12.4691075864        8.8191323107
O             1.9288345486        1.7145315227        5.6717546594
O             8.5355627336        5.7458316808        8.9871401077
O            15.2494090100       10.7148508700        2.5065623700    0   0   0
O             5.2170799636        8.2282029117        5.6700128226
O             8.7291135896        1.7685227904        5.6832136868
O             5.1835851800        4.1171175500        2.5065623700    0   0   0
O            18.6046360027       12.2798630352        8.8359853811
O            10.2226933542        5.9460046344        5.0689933432
O             6.7721389500        8.4007618900        1.9167829900    0   0   0
O            13.5768594272        3.4747368135        8.2652444762
O            10.2480151200        1.8030285600        1.9167829900    0   0   0
O            10.4315111500       10.2268438228        7.8467658475
O             6.7437307654       12.5666390344        5.0393515792
O             6.7885513717        3.4929117745        8.3073494922
O            13.5429889500        8.4007618900        1.9167829900    0   0   0
O             3.4396588946        5.9471505192        5.0670616040
O            13.5488569504       12.5815337548        5.0380250554
O             3.4771651200        1.8030285600        1.9167829900    0   0   0
O            16.8839518587       10.0835655887        8.2501198634
Zr           10.0719452258        5.7388773939        7.2446468025
Zr           16.5594230100       10.5822364300        0.9073945100    0   0   0
Zr            6.5482659063        8.1560976274        4.0659025783
Zr           10.0194303625        1.5454793136        4.0383486095
Zr            6.4935991800        3.9845031100        0.9073945100    0   0   0
Zr            6.5289995675       12.2915721751        7.3211044799
Zr           13.3131469466        8.1513291017        4.0495298038
Zr            3.1976120638        5.7595055689        7.3538070138
Zr            9.7885730100       10.5822364300        0.9073945100    0   0   0
Zr           13.2644491800        3.9845031100        0.9073945100    0   0   0
Zr           13.2423013871       12.3410702524        7.3609241755
Zr            3.2390663941        1.5380632043        4.0420723090
O             9.8414634325        3.7072917889        7.7334547789
O            16.3425550300        8.5324526500        1.0445588000    0   0   0
O             6.3057312307        6.1023938462        4.2281790986
O            16.3578318094       12.7173670307        4.1832024344
O             6.2767312000        1.9347193200        1.0445588000    0   0   0
O             6.2721132776       10.2319497341        7.1178287947
O            13.0698206510        6.1034394667        4.1697832555
O             3.0520635986        3.6863473809        7.5141602508
O             9.5717050300        8.5324526500        1.0445588000    0   0   0
O            13.0475812000        1.9347193200        1.0445588000    0   0   0
O            13.2029835300       10.2690057907        7.5964802375
O             9.5882626964       12.7151520985        4.1764578486
O            11.5491410613        6.5577888788        8.5309777989
O            18.0489284800       11.5216217100        2.1497187900    0   0   0
O             8.0758851174        9.0713892883        5.2147754086
O            11.5156485633        2.4699031993        5.2929157549
O             1.4297157393        0.2479023799        8.4770337701
O             7.9831046500        4.9238883800        2.1497187900    0   0   0
O            14.8365112348        9.0483202052        5.2932624635
O             4.8325422005        6.6519714691        8.3573174218
O            11.2780784800       11.5216217100        2.1497187900    0   0   0
O             8.3006186182        0.1254790103        8.3408147971
O            14.7539546500        4.9238883800        2.1497187900    0   0   0
O             4.7424267068        2.4521195467        5.2872368631
Ni            8.0387429022       10.1936197702        9.6983709153
Ni            9.4262442923       11.2185220596       11.5511746859
Ni            7.1696519613       11.0528182613       11.8200257978
Ni            7.9575473087       12.4355827739       10.0714927990
Ni            5.8307615579       10.9364290413        9.9082972644
Ni            9.0628137383        8.8162397131       11.3251718575
Ni           10.3781338574       10.0744776765        9.7296831703
Ni           10.5264900421        7.6764945246        9.7504580336
Ni            6.5458263124        8.9400689971       10.8736882362
Ni            8.0138596480        7.6855771763        9.5324009042
H             8.7446165585        5.0966371928        9.6778093392
H             7.8748943965        7.6931266413       11.2512813081
H            10.4507741624        9.8413865367       11.3522801742
H             8.3544280060       11.9256934290       12.5619572448
