# Supplementary material for: Coverage-Dependent Hydrogen Adsorption, Spillover, and Vacancy Formation in Ni/ZrO2 Systems: A First-Principles DFT Investigation
Source: ACS Omega. 2026 Apr 24;11(18):27143–58. doi: 10.1021/acsomega.6c00781 (PMC13177261; doi:10.1021/acsomega.6c00781)
Supplement: Supplementary file 2 [file ao6c00781_si_002.zip › XYZ_Structures/Figure_4/2-H2/vacancy/2H2@Ni10_ZrO2_vacancy.xyz]

155
Lattice="13.54170000 0.0 0.0; 6.58994766 13.19546665 0.0; 0.0 0.0 23.05410000"!    total energy = -8880.289151 Ry
Zr            8.2531818959        5.1550879680        4.3449496090
Zr            4.7557044700        7.6259240900        1.1690076600    0   0   0
Zr           11.7925953505        2.7576525692        7.3828765997
Zr            8.2315806400        1.0281907600        1.1690076600    0   0   0
Zr            8.3452606205        9.3618054715        7.3852638925
Zr           18.3281771089       11.7523179268        4.3308454220
Zr            4.9853150179        2.6990607177        7.3769053282
Zr           11.5265544700        7.6259240900        1.1690076600    0   0   0
Zr           15.0275394098        5.1625791075        4.3156968724
Zr           11.5564272591       11.7777111567        4.3568515854
Zr            1.4607306400        1.0281907600        1.1690076600    0   0   0
Zr           15.1198678646        9.3532563796        7.3644383518
O             8.1019257718        5.4154094599        6.4398607611
O            14.6045427000       10.4637411400        0.0000000000    0   0   0
O             4.5720969554        7.9819849836        3.1325412360
O             8.0538688532        1.4023822189        3.1529130501
O             4.5387188700        3.8660078200        0.0000000000    0   0   0
O            18.0685204454       12.3507807812        6.3051768009
O            11.3540972855        8.0046446534        3.1287797597
O             7.8336927000       10.4637411400        0.0000000000    0   0   0
O            14.7598207583        5.6414073709        6.3139956018
O            11.3095688700        3.8660078200        0.0000000000    0   0   0
O            11.3323784672       12.2978144517        6.3243403370
O             1.2703961813        1.3994574114        3.1486116906
O             9.8232768896        7.8764739950        6.7872894516
O            16.3110981700       12.7778301300        0.5897793800    0   0   0
O             6.2698297604       10.3508074958        3.7899493899
O             9.7558377599        3.7489047995        3.7970943438
O             6.2452743400        6.1800968100        0.5897793800    0   0   0
O            13.2455493844        1.2905496460        6.8752537851
O            13.0602971554       10.3531604507        3.8106076809
O             9.5402481700       12.7778301300        0.5897793800    0   0   0
O            16.5666838390        7.8947471976        6.8772950854
O             6.4992441251        1.3376150672        6.8635331179
O            13.0161243400        6.1800968100        0.5897793800    0   0   0
O             2.9810945797        3.7394249304        3.7968809666
Zr           10.0286944175        8.1733900822        4.7047627244
Zr            6.5237482200       10.5962236300        1.5991678500    0   0   0
Zr           13.6262416178        5.6966656343        7.9596055759
Zr            9.9996243900        3.9984903000        1.5991678500    0   0   0
Zr           10.1141485554       12.3119963658        8.0534858166
Zr           13.4948261410        1.5288525604        4.7445362035
Zr            6.6497623659        5.6277491096        7.8563175931
Zr           13.2945982200       10.5962236300        1.5991678500    0   0   0
Zr           16.8176113608        8.1371731495        4.7314081260
Zr            6.7278978761        1.5393654495        4.7348529042
Zr            3.2287743900        3.9984903000        1.5991678500    0   0   0
Zr           16.8216953804       12.3360035658        7.8531925456
O            10.2669983786       10.2174418580        4.6465459278
O             6.7406162000       12.6460074200        1.4620035600    0   0   0
O            13.8133636960        7.8361414864        7.9344337945
O             3.6583582544        1.2696619448        7.9653453247
O            10.2164923700        6.0482740900        1.4620035600    0   0   0
O            13.7148297426        3.5953423035        4.6419333522
O             7.0058721502        7.7050197816        7.5108602440
O            13.5114662000       12.6460074200        1.4620035600    0   0   0
O            17.0231894298       10.2099636454        4.6503213560
O             6.9284847884        3.5906578451        4.6164925091
O             3.4456423700        6.0482740900        1.4620035600    0   0   0
O            10.4901500828        1.2860571469        7.9365993367
O             8.5064083070        7.1940847179        3.4541246903
O             5.0342427500        9.6568383600        0.3568435800    0   0   0
O            11.9483579505        4.7775352436        6.6480642710
O             8.5101189200        3.0591050300        0.3568435800    0   0   0
O             8.5155203492       11.4446958178        6.6908788177
O            11.9835709896        0.6395678910        3.4535544471
O             5.1479791771        4.7203739476        6.6496619276
O            11.8050927500        9.6568383600        0.3568435800    0   0   0
O            15.2814958877        7.2223893517        3.4455517593
O             5.2166964132        0.6457312978        3.4512184519
O             1.7392689200        3.0591050300        0.3568435800    0   0   0
O            15.2959758722       11.3822761652        6.6505531640
Zr           11.7375191000        0.3570693300        1.3375547000    0   0   0
Zr           11.8495357027        8.6301979588        7.6183352770
Zr            8.2665154568       11.1554200420        4.5090786024
Zr           11.7588105328        4.5576317666        4.4730268976
Zr            1.6566550561        2.0842453168        7.6420719492
Zr            8.2616429300        6.9548026500        1.3375547000    0   0   0
Zr           15.0379087803       11.1639735818        4.4954994249
Zr            4.9666691000        0.3570693300        1.3375547000    0   0   0
Zr            4.9906224833        8.6795529768        7.6583681078
Zr            8.4605136582        2.0949836087        7.6573908890
Zr           15.0324929300        6.9548026500        1.3375547000    0   0   0
Zr            4.9628020815        4.5499178001        4.4870620989
O            12.0300880989        8.2879825848        5.6309983252
O             8.4785590100       10.7148508700        2.5065623700    0   0   0
O            15.3883151290        5.7633718091        8.8283855006
O            11.9544351800        4.1171175500        2.5065623700    0   0   0
O            11.9540429157       12.4494682059        8.8293542785
O             1.9227026885        1.7153434799        5.6806604401
O            15.2494090100       10.7148508700        2.5065623700    0   0   0
O             5.1828872871        8.2585179600        5.6241799924
O             8.7288887516        1.7913945891        5.6987765359
O             5.1835851800        4.1171175500        2.5065623700    0   0   0
O            18.6122348516       12.2601965501        8.8608496270
O            10.2258626743        5.9532865511        5.0475063659
O             6.7721389500        8.4007618900        1.9167829900    0   0   0
O            13.5781725088        3.4631558314        8.2762489888
O            10.2480151200        1.8030285600        1.9167829900    0   0   0
O            10.4376466251       10.1563619110        7.9414413580
O             6.7508689972       12.5597194110        5.0605612260
O             6.7822475220        3.4870518405        8.3143693574
O            13.5429889500        8.4007618900        1.9167829900    0   0   0
O             3.4353268583        5.9465315418        5.0546582623
O            13.5478676249       12.5817363005        5.0477773735
O             3.4771651200        1.8030285600        1.9167829900    0   0   0
O            16.8764999541       10.0823383722        8.2478898992
Zr           10.0846080057        5.7336087923        7.2382864020
Zr           16.5594230100       10.5822364300        0.9073945100    0   0   0
Zr            6.5423353879        8.1556814956        4.0629140286
Zr           10.0190426592        1.5468893399        4.0455893970
Zr            6.4935991800        3.9845031100        0.9073945100    0   0   0
Zr            6.5319291839       12.2580699441        7.3340079891
Zr           13.3275375998        8.1502164362        4.0356515791
Zr            3.1948953018        5.7319156636        7.3459959276
Zr            9.7885730100       10.5822364300        0.9073945100    0   0   0
Zr           13.2644491800        3.9845031100        0.9073945100    0   0   0
Zr           13.2587454329       12.3340932904        7.3591339140
Zr            3.2367941520        1.5352880892        4.0441554869
O             9.8495532905        3.7350068053        7.8263744542
O            16.3425550300        8.5324526500        1.0445588000    0   0   0
O             6.3207616324        6.1005829638        4.2865162122
O            16.3611703056       12.7218068028        4.2001471323
O             6.2767312000        1.9347193200        1.0445588000    0   0   0
O             6.2646411491       10.2224257288        7.0952855326
O            13.0717961274        6.1067123272        4.1798596404
O             3.0370998377        3.6488416106        7.5702356686
O             9.5717050300        8.5324526500        1.0445588000    0   0   0
O            13.0475812000        1.9347193200        1.0445588000    0   0   0
O            13.2029396206       10.2535884590        7.5853137383
O             9.5952877807       12.7150434678        4.1932648197
O            11.6087100945        6.5840632738        8.4781157183
O            18.0489284800       11.5216217100        2.1497187900    0   0   0
O             8.0799378432        9.0788434482        5.1858685099
O            11.5178933875        2.4620629764        5.3021182332
O             1.4004394147        0.1835660002        8.5186561478
O             7.9831046500        4.9238883800        2.1497187900    0   0   0
O            14.8390787141        9.0528601639        5.2825513808
O             4.8110403169        6.6378160772        8.3459537548
O            11.2780784800       11.5216217100        2.1497187900    0   0   0
O             8.3054866920        0.1318169526        8.3463501581
O            14.7539546500        4.9238883800        2.1497187900    0   0   0
O             4.7379631652        2.4389718895        5.2957713148
Ni            7.9175944050       10.1929487275        9.6626327777
Ni            9.3001453427       10.9117500928       11.4998531085
Ni            7.0296467719       10.5190471943       11.8442880421
Ni            8.1388542691       12.4680932549       10.1512394410
Ni            5.7507236972       10.8854232956        9.9414704814
Ni            8.7731081946        8.4668259008       11.1255813073
Ni           10.2257054511        9.6959829159        9.7358514663
Ni           10.1769690370        7.2443129956        9.6219359350
Ni            6.3909490737        8.6899347421       10.5134326018
Ni            7.8844558284        7.4433497489        9.2347752907
H             8.5306262877       12.2883163143       11.7457541010
H            10.2027002532        9.4720352656       11.4058570035
