# Supplementary material for: Coverage-Dependent Hydrogen Adsorption, Spillover, and Vacancy Formation in Ni/ZrO2 Systems: A First-Principles DFT Investigation
Source: ACS Omega. 2026 Apr 24;11(18):27143–58. doi: 10.1021/acsomega.6c00781 (PMC13177261; doi:10.1021/acsomega.6c00781)
Supplement: Supplementary file 2 [file ao6c00781_si_002.zip › XYZ_Structures/Figure_4/3-H2/3H2@Ni10_ZrO2.xyz]

160
Lattice="13.54170000 0.0 0.0; 6.58994766 13.19546665 0.0; 0.0 0.0 23.05410000"!    total energy = -8917.7322034668 Ry
Zr       8.253473154   5.161192769   4.314662960
Zr       4.755704470   7.625924090   1.169007660    0   0   0
Zr      11.788718194   2.773412830   7.365923362
Zr       8.231580640   1.028190760   1.169007660    0   0   0
Zr       8.372545077   9.436100964   7.379837411
Zr      18.323970780  11.755265109   4.324140765
Zr       5.005697854   2.735963071   7.358819104
Zr      11.526554470   7.625924090   1.169007660    0   0   0
Zr      15.027705962   5.166254164   4.322367010
Zr      11.549428088  11.774377481   4.351081174
Zr       1.460730640   1.028190760   1.169007660    0   0   0
Zr      15.126033628   9.366016599   7.367523544
O        8.000295016   5.620668681   6.319101242
O       14.604542700  10.463741140   0.000000000    0   0   0
O        4.567047410   8.012191961   3.138198138
O        8.052769689   1.413045995   3.145164069
O        4.538718870   3.866007820   0.000000000    0   0   0
O       18.060169135  12.389567518   6.287727700
O       11.345815323   8.006339615   3.135737756
O        7.833692700  10.463741140   0.000000000    0   0   0
O       14.764251041   5.683671615   6.308858090
O       11.309568870   3.866007820   0.000000000    0   0   0
O       11.317992113  12.346168708   6.309025905
O        1.270294216   1.414323990   3.144492531
O        9.808578546   7.903365307   6.838510937
O       16.311098170  12.777830130   0.589779380    0   0   0
O        6.271877356  10.348600067   3.790943391
O        9.756617260   3.749666992   3.797409555
O        6.245274340   6.180096810   0.589779380    0   0   0
O       13.247525956   1.309430585   6.858813885
O       13.056324691  10.348501240   3.811368103
O        9.540248170  12.777830130   0.589779380    0   0   0
O       16.579444415   7.914333340   6.890441732
O        6.493863923   1.335438074   6.849855208
O       13.016124340   6.180096810   0.589779380    0   0   0
O        2.980769992   3.747775200   3.799798904
Zr      10.026574390   8.153336828   4.727402212
Zr       6.523748220  10.596223630   1.599167850    0   0   0
Zr      13.623947359   5.722335654   7.945980952
Zr       9.999624390   3.998490300   1.599167850    0   0   0
Zr      10.112349845  12.381415743   8.014578226
Zr      13.491952579   1.545775273   4.730916546
Zr       6.731268688   5.662012922   7.881721306
Zr      13.294598220  10.596223630   1.599167850    0   0   0
Zr      16.822977431   8.133329205   4.740049825
Zr       6.726772968   1.541341968   4.724218761
Zr       3.228774390   3.998490300   1.599167850    0   0   0
Zr      16.828893210  12.351512589   7.847418316
O       10.260328509  10.213525349   4.664586628
O        6.740616200  12.646007420   1.462003560    0   0   0
O       13.807072716   7.857707695   7.936569349
O        3.665200769   1.323981879   7.989884124
O       10.216492370   6.048274090   1.462003560    0   0   0
O       13.715806420   3.607833676   4.669096553
O        7.029857008   7.855345123   7.846910354
O       13.511466200  12.646007420   1.462003560    0   0   0
O       17.035163042  10.204807260   4.672122085
O        6.941874688   3.596221966   4.635177434
O        3.445642370   6.048274090   1.462003560    0   0   0
O       10.499083072   1.300533375   7.982574672
O        8.511424731   7.211484689   3.448509558
O        5.034242750   9.656838360   0.356843580    0   0   0
O       11.941135465   4.815647654   6.691113688
O        8.510118920   3.059105030   0.356843580    0   0   0
O        8.511933173  11.488766643   6.669615082
O       11.981560722   0.644676738   3.451207846
O        5.188976950   4.748525980   6.650227703
O       11.805092750   9.656838360   0.356843580    0   0   0
O       15.285037169   7.228834078   3.451382390
O        5.214894764   0.642922454   3.447786146
O        1.739268920   3.059105030   0.356843580    0   0   0
O       15.309310518  11.387879663   6.647176355
Zr      11.737519100   0.357069330   1.337554700    0   0   0
Zr      11.843540210   8.663367205   7.618228879
Zr       8.264331339  11.157580437   4.496075964
Zr      11.741823081   4.579531336   4.499427757
Zr       1.660652058   2.129772913   7.623828634
Zr       8.261642930   6.954802650   1.337554700    0   0   0
Zr      15.037983571  11.163903762   4.495967754
Zr       4.966669100   0.357069330   1.337554700    0   0   0
Zr       5.007164540   8.715189783   7.670252429
Zr       8.450715431   2.088323402   7.637461018
Zr      15.032492930   6.954802650   1.337554700    0   0   0
Zr       4.968725425   4.564430872   4.490268376
O       12.022914507   8.271253161   5.638244534
O        8.478559010  10.714850870   2.506562370    0   0   0
O       15.396590978   5.771666650   8.818283347
O       11.954435180   4.117117550   2.506562370    0   0   0
O       11.947200279  12.473063695   8.817005261
O        1.928632680   1.709974304   5.674051452
O        8.532487129   5.832185091   8.854513884
O       15.249409010  10.714850870   2.506562370    0   0   0
O        5.223795410   8.220919351   5.667885040
O        8.723033184   1.738928714   5.681717860
O        5.183585180   4.117117550   2.506562370    0   0   0
O       18.642011449  12.269671455   8.824763025
O       10.208423098   5.954180554   5.069581534
O        6.772138950   8.400761890   1.916782990    0   0   0
O       13.591370165   3.475499323   8.265799080
O       10.248015120   1.803028560   1.916782990    0   0   0
O       10.432622452  10.208869066   7.899205140
O        6.745736701  12.567821224   5.042236225
O        6.795140897   3.473972033   8.279489555
O       13.542988950   8.400761890   1.916782990    0   0   0
O        3.442915510   5.956950622   5.061682492
O       13.541244258  12.572368534   5.042821639
O        3.477165120   1.803028560   1.916782990    0   0   0
O       16.894373721  10.096872166   8.256437361
Zr       9.964728772   5.761845002   7.335533268
Zr      16.559423010  10.582236430   0.907394510    0   0   0
Zr       6.545344821   8.151500151   4.058364305
Zr      10.018871154   1.549068419   4.042051528
Zr       6.493599180   3.984503110   0.907394510    0   0   0
Zr       6.537973655  12.295241628   7.296696193
Zr      13.323608548   8.150207764   4.038300952
Zr       3.224200764   5.761593967   7.355249171
Zr       9.788573010  10.582236430   0.907394510    0   0   0
Zr      13.264449180   3.984503110   0.907394510    0   0   0
Zr      13.260284497  12.350845088   7.351496836
Zr       3.240302749   1.541208682   4.041955641
O        9.813016170   3.692003996   7.614346935
O       16.342555030   8.532452650   1.044558800    0   0   0
O        6.297046186   6.103830094   4.189216746
O       16.358457341  12.713771693   4.175088078
O        6.276731200   1.934719320   1.044558800    0   0   0
O        6.263594601  10.258066283   7.095680961
O       13.068237615   6.108549121   4.173950460
O        3.044694834   3.681957929   7.513926691
O        9.571705030   8.532452650   1.044558800    0   0   0
O       13.047581200   1.934719320   1.044558800    0   0   0
O       13.201900961  10.272844476   7.565580177
O        9.588848881  12.714003507   4.173660566
O       11.573659264   6.639663763   8.536258069
O       18.048928480  11.521621710   2.149718790    0   0   0
O        8.070645915   9.069224749   5.214763667
O       11.516501819   2.475503073   5.293874274
O        1.426436781   0.210567359   8.486483546
O        7.983104650   4.923888380   2.149718790    0   0   0
O       14.841112399   9.051479961   5.290463980
O        4.851855414   6.668416091   8.362768218
O       11.278078480  11.521621710   2.149718790    0   0   0
O        8.306165087   0.119850198   8.340204572
O       14.753954650   4.923888380   2.149718790    0   0   0
O        4.745053229   2.447151286   5.283059635
Ni       7.967257756  10.273035852   9.679139867
Ni       9.536707697  11.298512811  11.461231306
Ni       7.253414361  10.955829895  11.861826370
Ni       7.958224514  12.552248164  10.168024961
Ni       5.715632190  11.034103506  10.068412556
Ni       8.930573728   8.923766285  11.482570923
Ni      10.302984330   9.910922538   9.749984865
Ni      10.519372570   7.541111258   9.855925354
Ni       6.511953992   8.911153878  10.850293742
Ni       8.125154879   7.721462935   9.479997733
H        7.539761298   8.282084644  11.967014268
H        9.173913384   7.461492562  10.835980649
H       10.449580359   9.853163085  11.385398609
H        5.698993303  10.221808491  11.533418639
H        8.245802791  12.356315928  11.809468336
H        8.669001237  10.266336575  12.518612530
