# Supplementary material for: Coverage-Dependent Hydrogen Adsorption, Spillover, and Vacancy Formation in Ni/ZrO2 Systems: A First-Principles DFT Investigation
Source: ACS Omega. 2026 Apr 24;11(18):27143–58. doi: 10.1021/acsomega.6c00781 (PMC13177261; doi:10.1021/acsomega.6c00781)
Supplement: Supplementary file 2 [file ao6c00781_si_002.zip › XYZ_Structures/Figure_4/3-H2/3H2@Ni10_ZrO2_spillover - Transition_state.xyz]

160
Lattice="13.54170000 0.0 0.0; 6.58994766 13.19546665 0.0; 0.0 0.0 23.05410000"!    total energy = -8917.650635188 Ry
   Zr      8.2503608795      5.1612305767      4.3252893563
   Zr      4.7557044700      7.6259240900      1.1690076600
   Zr     11.7893263173      2.7572430118      7.3640289989
   Zr      8.2315806400      1.0281907600      1.1690076600
   Zr      8.3744138430      9.4311229133      7.4013358327
   Zr     18.3248450852     11.7547143699      4.3244156421
   Zr      5.0059209438      2.7282320682      7.3613433810
   Zr     11.5265544700      7.6259240900      1.1690076600
   Zr     15.0283585170      5.1674517415      4.3259970519
   Zr     11.5489446287     11.7754489012      4.3510662465
   Zr      1.4607306400      1.0281907600      1.1690076600
   Zr     15.1176527728      9.3575789147      7.3709279443
    O      8.0128586386      5.5969944073      6.3532747987
    O     14.6045427000     10.4637411400      0.0000000000
    O      4.5718660049      8.0046083121      3.1419609434
    O      8.0527916484      1.4127199109      3.1453251814
    O      4.5387188700      3.8660078200      0.0000000000
    O     18.0630166987     12.3720639938      6.2923051174
    O     11.3411303568      8.0012632793      3.1401347557
    O      7.8336927000     10.4637411400      0.0000000000
    O     14.7591946827      5.6780585903      6.3134448541
    O     11.3095688700      3.8660078200      0.0000000000
    O     11.3223249456     12.3634715661      6.2978705173
    O      1.2712467344      1.4177034802      3.1430127959
    O      9.7997734305      7.8742296876      6.8575468447
    O     16.3110981700     12.7778301300      0.5897793800
    O      6.2735855225     10.3438507424      3.7949566476
    O      9.7560594321      3.7528256814      3.7961321794
    O      6.2452743400      6.1800968100      0.5897793800
    O     13.2454183452      1.3025642873      6.8516032094
    O     13.0550150878     10.3464145255      3.8132741619
    O      9.5402481700     12.7778301300      0.5897793800
    O     16.5768642281      7.9064287402      6.8900733457
    O      6.4979238174      1.3337199462      6.8485726700
    O     13.0161243400      6.1800968100      0.5897793800
    O      2.9806950578      3.7485283274      3.7996321371
   Zr     10.0285912245      8.1595225378      4.7424882280
   Zr      6.5237482200     10.5962236300      1.5991678500
   Zr     13.6233228671      5.7169649873      7.9581254972
   Zr      9.9996243900      3.9984903000      1.5991678500
   Zr     10.1019974385     12.3843432771      8.0074100142
   Zr     13.4927805820      1.5408328400      4.7278360152
   Zr      6.7289751797      5.6477544447      7.8937592155
   Zr     13.2945982200     10.5962236300      1.5991678500
   Zr     16.8231159239      8.1330507049      4.7422249847
   Zr      6.7269067992      1.5375697301      4.7262788421
   Zr      3.2287743900      3.9984903000      1.5991678500
   Zr     16.8276520184     12.3359856115      7.8507455995
    O     10.2567033094     10.2144276042      4.6588115018
    O      6.7406162000     12.6460074200      1.4620035600
    O     13.7940239491      7.8434557200      7.9495734145
    O      3.6618766227      1.3280726248      7.9938157713
    O     10.2164923700      6.0482740900      1.4620035600
    O     13.7140082024      3.6072635686      4.6682428141
    O      7.0433111651      7.8245131170      7.8342787243
    O     13.5114662000     12.6460074200      1.4620035600
    O     17.0344784973     10.2013978404      4.6672851869
    O      6.9424095505      3.5962983803      4.6384502190
    O      3.4456423700      6.0482740900      1.4620035600
    O     10.5042569411      1.2844004374      7.9776883515
    O      8.5136804102      7.2105992767      3.4567150703
    O      5.0342427500      9.6568383600      0.3568435800
    O     11.9454949657      4.8158505748      6.6843416540
    O      8.5101189200      3.0591050300      0.3568435800
    O      8.4990974616     11.4954224648      6.6719520377
    O     11.9808682568      0.6446585402      3.4496327456
    O      5.2018394065      4.7502028106      6.6598114355
    O     11.8050927500      9.6568383600      0.3568435800
    O     15.2838371863      7.2269073858      3.4548536859
    O      5.2154165551      0.6430202015      3.4481596645
    O      1.7392689200      3.0591050300      0.3568435800
    O     15.3066225429     11.3771413576      6.6482060174
   Zr     11.7375191000      0.3570693300      1.3375547000
   Zr     11.8280532876      8.6465126599      7.6492266843
   Zr      8.2641592857     11.1553103958      4.5008884550
   Zr     11.7477159689      4.5723863048      4.4906821775
   Zr      1.6581325676      2.1328648017      7.6206917292
   Zr      8.2616429300      6.9548026500      1.3375547000
   Zr     15.0385519408     11.1602099619      4.4971309874
   Zr      4.9666691000      0.3570693300      1.3375547000
   Zr      5.0130148294      8.6989391287      7.6755245867
   Zr      8.4525833766      2.0783143628      7.6384654220
   Zr     15.0324929300      6.9548026500      1.3375547000
   Zr      4.9692379642      4.5606981945      4.4917333134
    O     12.0125189367      8.2693910318      5.6488369512
    O      8.4785590100     10.7148508700      2.5065623700
    O     15.3977709721      5.7665360039      8.8215980139
    O     11.9544351800      4.1171175500      2.5065623700
    O     11.9444813581     12.4699115011      8.8099825590
    O      1.9283067404      1.7095295325      5.6719235420
    O      8.5666922785      5.7012604960      8.9291229445
    O     15.2494090100     10.7148508700      2.5065623700
    O      5.2232619226      8.2231889273      5.6724027641
    O      8.7237218267      1.7407402801      5.6810359051
    O      5.1835851800      4.1171175500      2.5065623700
    O     18.6371118783     12.2577913407      8.8322935176
    O     10.2075669708      5.9441408943      5.0826353538
    O      6.7721389500      8.4007618900      1.9167829900
    O     13.5880543434      3.4707700608      8.2637361000
    O     10.2480151200      1.8030285600      1.9167829900
    O     10.4357738988     10.2185930141      7.8231471568
    O      6.7418522098     12.5653862649      5.0378546007
    O      6.7873396153      3.4603453969      8.2918899298
    O     13.5429889500      8.4007618900      1.9167829900
    O      3.4455753501      5.9522288919      5.0657787063
    O     13.5477651926     12.5718229165      5.0398255147
    O      3.4771651200      1.8030285600      1.9167829900
    O     16.8900016518     10.0837372305      8.2556889493
   Zr     10.0234685396      5.7376740492      7.3010132357
   Zr     16.5594230100     10.5822364300      0.9073945100
   Zr      6.5495787282      8.1531381132      4.0634332172
   Zr     10.0170000214      1.5480489237      4.0410617376
   Zr      6.4935991800      3.9845031100      0.9073945100
   Zr      6.5345937886     12.2910411888      7.3058359767
   Zr     13.3152720222      8.1501452907      4.0444975523
   Zr      3.2226440436      5.7578494494      7.3548202580
   Zr      9.7885730100     10.5822364300      0.9073945100
   Zr     13.2644491800      3.9845031100      0.9073945100
   Zr     13.2560437090     12.3403859670      7.3506951469
   Zr      3.2406716667      1.5401833340      4.0419568441
    O      9.8292378633      3.6743365019      7.6031720650
    O     16.3425550300      8.5324526500      1.0445588000
    O      6.3030605007      6.1029936453      4.2072478367
    O     16.3603370251     12.7134806822      4.1798842435
    O      6.2767312000      1.9347193200      1.0445588000
    O      6.2741291865     10.2442438388      7.1181151872
    O     13.0661537846      6.1076334351      4.1756146362
    O      3.0453969957      3.6823815344      7.5036429343
    O      9.5717050300      8.5324526500      1.0445588000
    O     13.0475812000      1.9347193200      1.0445588000
    O     13.2015436384     10.2627409687      7.5815607830
    O      9.5857427748     12.7142597000      4.1717708259
    O     11.5421428166      6.6014848361      8.5599286792
    O     18.0489284800     11.5216217100      2.1497187900
    O      8.0736630695      9.0676426047      5.2288507211
    O     11.5164480499      2.4743858735      5.2908351512
    O      1.4141466220      0.2257263620      8.4903377374
    O      7.9831046500      4.9238883800      2.1497187900
    O     14.8373249768      9.0479120757      5.2934518229
    O      4.8507126708      6.6574910969      8.3657041917
    O     11.2780784800     11.5216217100      2.1497187900
    O      8.3065241630      0.1137721964      8.3383944755
    O     14.7539546500      4.9238883800      2.1497187900
    O      4.7450369092      2.4502892223      5.2827895601
   Ni      7.9542788379     10.3076330875      9.6989778926
   Ni      9.5509644787     11.3005463792     11.4587552465
   Ni      7.2307392381     11.0311220402     11.8686012331
   Ni      8.0011522461     12.5745979528     10.1628821643
   Ni      5.7153339689     11.0041399100     10.0564269851
   Ni      9.0426587003      8.9247134689     11.3645075262
   Ni     10.3402731188     10.0368382590      9.6817982172
   Ni     10.4660491095      7.6339115583      9.8716754740
   Ni      6.5270376534      8.9397190734     10.9420989080
   Ni      8.0183762956      7.7872892252      9.5448195059
    H      7.8287057275      7.8234917258     11.2482313213
    H      9.2086105512      6.5380647221      9.7155423184
    H     10.5130368969      9.8971127156     11.3159049146
    H      5.6954017127     10.2334980187     11.5688116849
    H      8.2874444817     12.3712826227     11.8340057345
    H      8.6431227241     10.3213706349     12.4398084999
