# Supplementary material for: Coverage-Dependent Hydrogen Adsorption, Spillover, and Vacancy Formation in Ni/ZrO2 Systems: A First-Principles DFT Investigation
Source: ACS Omega. 2026 Apr 24;11(18):27143–58. doi: 10.1021/acsomega.6c00781 (PMC13177261; doi:10.1021/acsomega.6c00781)
Supplement: Supplementary file 2 [file ao6c00781_si_002.zip › XYZ_Structures/Figure_4/3-H2/3H2@Ni10_ZrO2_spillover.xyz]

160
Lattice="13.54170000 0.0 0.0; 6.58994766 13.19546665 0.0; 0.0 0.0 23.05410000"!    total energy = -8917.6841073721 Ry
Zr       8.250856631   5.159564958   4.315588457
Zr       4.755704470   7.625924090   1.169007660    0   0   0
Zr      11.791333865   2.760107723   7.366193618
Zr       8.231580640   1.028190760   1.169007660    0   0   0
Zr       8.374798094   9.430723951   7.402880221
Zr      18.324281829  11.753084442   4.325322771
Zr       4.992870242   2.710962085   7.367597390
Zr      11.526554470   7.625924090   1.169007660    0   0   0
Zr      15.028608718   5.169956685   4.322673881
Zr      11.549938024  11.781332788   4.355363767
Zr       1.460730640   1.028190760   1.169007660    0   0   0
Zr      15.114939299   9.359980720   7.373432597
O        8.042335407   5.558857748   6.359426357
O       14.604542700  10.463741140   0.000000000    0   0   0
O        4.572013336   7.998042955   3.143147411
O        8.054005460   1.412266562   3.146978085
O        4.538718870   3.866007820   0.000000000    0   0   0
O       18.061727567  12.363933477   6.292543439
O       11.343490138   8.001835449   3.136413105
O        7.833692700  10.463741140   0.000000000    0   0   0
O       14.748845696   5.678454770   6.314695350
O       11.309568870   3.866007820   0.000000000    0   0   0
O       11.328648977  12.376289898   6.294534567
O        1.269057642   1.418523794   3.142152151
O        9.795711933   7.859614723   6.844033345
O       16.311098170  12.777830130   0.589779380    0   0   0
O        6.269237843  10.342822442   3.794345747
O        9.756316406   3.752181456   3.791504777
O        6.245274340   6.180096810   0.589779380    0   0   0
O       13.239202643   1.304336936   6.852311000
O       13.057278581  10.349830134   3.816217299
O        9.540248170  12.777830130   0.589779380    0   0   0
O       16.576092560   7.909383591   6.894948537
O        6.507769308   1.352705056   6.854407512
O       13.016124340   6.180096810   0.589779380    0   0   0
O        2.980733766   3.747218015   3.796476061
Zr      10.034397766   8.174548995   4.736721474
Zr       6.523748220  10.596223630   1.599167850    0   0   0
Zr      13.613194799   5.727416104   7.960746282
Zr       9.999624390   3.998490300   1.599167850    0   0   0
Zr      10.090879602  12.366518137   8.028377251
Zr      13.492237356   1.535424964   4.729460271
Zr       6.654105675   5.638669348   7.811846772
Zr      13.294598220  10.596223630   1.599167850    0   0   0
Zr      16.826645632   8.133166541   4.746929214
Zr       6.724782541   1.538131000   4.726035223
Zr       3.228774390   3.998490300   1.599167850    0   0   0
Zr      16.823429080  12.336288618   7.847876650
O       10.258453505  10.220058768   4.650943180
O        6.740616200  12.646007420   1.462003560    0   0   0
O       13.795507257   7.842097121   7.949183230
O        3.658526436   1.332608146   8.005494419
O       10.216492370   6.048274090   1.462003560    0   0   0
O       13.716168898   3.605731962   4.664693149
O        7.062452903   7.781447893   7.820831418
O       13.511466200  12.646007420   1.462003560    0   0   0
O       17.033184924  10.198600270   4.660891214
O        6.935735750   3.594972174   4.624664908
O        3.445642370   6.048274090   1.462003560    0   0   0
O       10.493283573   1.290660015   7.945156854
O        8.512073439   7.204390377   3.456288772
O        5.034242750   9.656838360   0.356843580    0   0   0
O       11.935344888   4.813148545   6.667921333
O        8.510118920   3.059105030   0.356843580    0   0   0
O        8.487389448  11.500093034   6.658909206
O       11.978642913   0.646781447   3.447860101
O        5.187553938   4.739543004   6.637808160
O       11.805092750   9.656838360   0.356843580    0   0   0
O       15.285530989   7.226113603   3.454667629
O        5.217355333   0.646890728   3.447168285
O        1.739268920   3.059105030   0.356843580    0   0   0
O       15.305552345  11.375812039   6.645592047
Zr      11.737519100   0.357069330   1.337554700    0   0   0
Zr      11.827876942   8.662228836   7.667192226
Zr       8.259936090  11.157860128   4.503994095
Zr      11.757885856   4.566274848   4.474387019
Zr       1.652763628   2.130031972   7.620448014
Zr       8.261642930   6.954802650   1.337554700    0   0   0
Zr      15.037256235  11.158636319   4.498224512
Zr       4.966669100   0.357069330   1.337554700    0   0   0
Zr       5.010656219   8.711936872   7.692491964
Zr       8.462242855   2.081421623   7.634732700
Zr      15.032492930   6.954802650   1.337554700    0   0   0
Zr       4.963058533   4.553593959   4.480195285
O       12.013358349   8.268113074   5.645805502
O        8.478559010  10.714850870   2.506562370    0   0   0
O       15.384402074   5.765853314   8.826103167
O       11.954435180   4.117117550   2.506562370    0   0   0
O       11.949697418  12.495355665   8.806179287
O        1.926105466   1.706324953   5.671662781
O        8.508465708   5.741558069   8.962810290
O       15.249409010  10.714850870   2.506562370    0   0   0
O        5.224033423   8.213578556   5.677343042
O        8.731774026   1.772166374   5.683906358
O        5.183585180   4.117117550   2.506562370    0   0   0
O       18.620803237  12.295176288   8.835453807
O       10.219640252   5.942881481   5.068763449
O        6.772138950   8.400761890   1.916782990    0   0   0
O       13.575706545   3.475836139   8.264105215
O       10.248015120   1.803028560   1.916782990    0   0   0
O       10.436441219  10.230718694   7.758586690
O        6.736751502  12.568803840   5.032130897
O        6.775772446   3.499353428   8.306035254
O       13.542988950   8.400761890   1.916782990    0   0   0
O        3.437599069   5.946780661   5.068645266
O       13.555470106  12.582143845   5.037927754
O        3.477165120   1.803028560   1.916782990    0   0   0
O       16.890111807  10.088665066   8.255223206
Zr      10.068264375   5.747714047   7.250098992
Zr      16.559423010  10.582236430   0.907394510    0   0   0
Zr       6.548904159   8.154247555   4.065460119
Zr      10.018608322   1.545516929   4.038209694
Zr       6.493599180   3.984503110   0.907394510    0   0   0
Zr       6.531137895  12.285875803   7.314670783
Zr      13.314715166   8.152155577   4.048868629
Zr       3.195746444   5.757234116   7.350808147
Zr       9.788573010  10.582236430   0.907394510    0   0   0
Zr      13.264449180   3.984503110   0.907394510    0   0   0
Zr      13.248482348  12.344846303   7.352006231
Zr       3.238090942   1.535808443   4.042512692
O        9.839848496   3.708910722   7.733466353
O       16.342555030   8.532452650   1.044558800    0   0   0
O        6.305049883   6.099958832   4.223303294
O       16.359306279  12.715926816   4.184443120
O        6.276731200   1.934719320   1.044558800    0   0   0
O        6.261021927  10.234345086   7.107193567
O       13.070122599   6.105542220   4.171096864
O        3.042284634   3.683678720   7.499985109
O        9.571705030   8.532452650   1.044558800    0   0   0
O       13.047581200   1.934719320   1.044558800    0   0   0
O       13.208070738  10.269890440   7.599922309
O        9.586356096  12.715682270   4.166084974
O       11.536155900   6.583722593   8.546215585
O       18.048928480  11.521621710   2.149718790    0   0   0
O        8.075088725   9.071394992   5.218428535
O       11.514262418   2.476678306   5.292677469
O        1.409264990   0.235189606   8.477450658
O        7.983104650   4.923888380   2.149718790    0   0   0
O       14.838359666   9.046692958   5.296391759
O        4.837781261   6.643015569   8.347870569
O       11.278078480  11.521621710   2.149718790    0   0   0
O        8.308221525   0.126848489   8.334577291
O       14.753954650   4.923888380   2.149718790    0   0   0
O        4.741171837   2.446014659   5.287344648
Ni       7.956141501  10.337550955   9.650789822
Ni       9.549553728  11.337696774  11.413616081
Ni       7.230259924  11.008369230  11.838779563
Ni       7.992571437  12.603702949  10.156270978
Ni       5.699428706  11.037240143  10.042397993
Ni       9.039138438   8.989185906  11.328820819
Ni      10.333951608  10.066798050   9.622430092
Ni      10.496815559   7.674232416   9.800649569
Ni       6.494659402   8.967173740  10.792704465
Ni       8.037702426   7.768051043   9.524357049
H        8.996764372   7.459677887  10.878865761
H        8.737518398   5.124528288   9.675299950
H       10.539609617   9.995843917  11.267663977
H        5.714603238  10.245751216  11.559626438
H        8.274364910  12.380239480  11.817627195
H        8.647331662  10.326640700  12.402476608
