# Supplementary material for: Coverage-Dependent Hydrogen Adsorption, Spillover, and Vacancy Formation in Ni/ZrO2 Systems: A First-Principles DFT Investigation
Source: ACS Omega. 2026 Apr 24;11(18):27143–58. doi: 10.1021/acsomega.6c00781 (PMC13177261; doi:10.1021/acsomega.6c00781)
Supplement: Supplementary file 2 [file ao6c00781_si_002.zip › XYZ_Structures/Figure_4/3-H2/vacancy/3H2@Ni10_ZrO2_vacancy.xyz]

157
Lattice="13.54170000 0.0 0.0; 6.58994766 13.19546665 0.0; 0.0 0.0 23.05410000"!    total energy = -8882.72935582 Ry
Zr       8.258651142   5.160376015   4.343887902
Zr       4.755704470   7.625924090   1.169007660    0   0   0
Zr      11.803012067   2.765127737   7.386046417
Zr       8.231580640   1.028190760   1.169007660    0   0   0
Zr       8.356107393   9.390599450   7.348295815
Zr      18.324645136  11.757672638   4.327556104
Zr       4.995599534   2.716089296   7.377184568
Zr      11.526554470   7.625924090   1.169007660    0   0   0
Zr      15.031332988   5.168110779   4.318233584
Zr      11.556054080  11.785608943   4.358841138
Zr       1.460730640   1.028190760   1.169007660    0   0   0
Zr      15.121093439   9.365809974   7.362985366
O        8.105378804   5.438343542   6.445363153
O       14.604542700  10.463741140   0.000000000    0   0   0
O        4.571099413   7.995122544   3.131215647
O        8.055126742   1.414603297   3.151752824
O        4.538718870   3.866007820   0.000000000    0   0   0
O       18.061992028  12.379844610   6.293647149
O       11.356165132   8.005251010   3.129323366
O        7.833692700  10.463741140   0.000000000    0   0   0
O       14.763226923   5.656403461   6.315746496
O       11.309568870   3.866007820   0.000000000    0   0   0
O       11.333269293  12.339538248   6.316790794
O        1.271090770   1.408151825   3.148333808
O        9.817203954   7.863808097   6.778579587
O       16.311098170  12.777830130   0.589779380    0   0   0
O        6.267298929  10.356274930   3.786521861
O        9.757819640   3.749696888   3.798541792
O        6.245274340   6.180096810   0.589779380    0   0   0
O       13.257844683   1.295716804   6.882636268
O       13.060022334  10.357486783   3.811933514
O        9.540248170  12.777830130   0.589779380    0   0   0
O       16.569360841   7.906742335   6.879546379
O        6.506367344   1.355390276   6.866389042
O       13.016124340   6.180096810   0.589779380    0   0   0
O        2.982559968   3.744635459   3.796870825
Zr      10.031411516   8.180383730   4.703634173
Zr       6.523748220  10.596223630   1.599167850    0   0   0
Zr      13.631191928   5.708575391   7.963210479
Zr       9.999624390   3.998490300   1.599167850    0   0   0
Zr      10.109365514  12.320255901   8.047331204
Zr      13.497920965   1.532162647   4.744247685
Zr       6.650830567   5.655973179   7.851967082
Zr      13.294598220  10.596223630   1.599167850    0   0   0
Zr      16.817234592   8.142837553   4.732564571
Zr       6.730497987   1.545852206   4.733811424
Zr       3.228774390   3.998490300   1.599167850    0   0   0
Zr      16.821716790  12.351827339   7.843161097
O       10.268087509  10.226255463   4.647714019
O        6.740616200  12.646007420   1.462003560    0   0   0
O       13.813787864   7.845973704   7.939121233
O        3.669783519   1.288790355   7.971695150
O       10.216492370   6.048274090   1.462003560    0   0   0
O       13.721307288   3.600172486   4.646639327
O        7.011708916   7.723506616   7.524722544
O       13.511466200  12.646007420   1.462003560    0   0   0
O       17.021884926  10.214817813   4.654888889
O        6.934848976   3.598323374   4.621996400
O        3.445642370   6.048274090   1.462003560    0   0   0
O       10.499942959   1.300356383   7.951533905
O        8.509573720   7.197366905   3.454882535
O        5.034242750   9.656838360   0.356843580    0   0   0
O       11.959449964   4.791044728   6.647732832
O        8.510118920   3.059105030   0.356843580    0   0   0
O        8.504026358  11.483603513   6.665206766
O       11.983762535   0.648401062   3.452041206
O        5.162634832   4.739497201   6.651971120
O       11.805092750   9.656838360   0.356843580    0   0   0
O       15.282269571   7.224096425   3.446951896
O        5.220252374   0.654433471   3.450921469
O        1.739268920   3.059105030   0.356843580    0   0   0
O       15.298141687  11.395801833   6.647144581
Zr      11.737519100   0.357069330   1.337554700    0   0   0
Zr      11.854201797   8.645018971   7.617768567
Zr       8.264126473  11.169452877   4.496697291
Zr      11.766320871   4.558906444   4.470898309
Zr       1.669485179   2.090469641   7.644864289
Zr       8.261642930   6.954802650   1.337554700    0   0   0
Zr      15.035606285  11.171137125   4.494327229
Zr       4.966669100   0.357069330   1.337554700    0   0   0
Zr       4.999793858   8.700866047   7.654594266
Zr       8.467124263   2.111048835   7.656016697
Zr      15.032492930   6.954802650   1.337554700    0   0   0
Zr       4.967928611   4.556828957   4.486424625
O       12.029868688   8.286848714   5.631036753
O        8.478559010  10.714850870   2.506562370    0   0   0
O       15.393102928   5.770333975   8.829168004
O       11.954435180   4.117117550   2.506562370    0   0   0
O       11.949545962  12.452952894   8.827759013
O        1.930598347   1.710583064   5.683699710
O       15.249409010  10.714850870   2.506562370    0   0   0
O        5.185195297   8.255488933   5.624959539
O        8.737080924   1.795164083   5.699410355
O        5.183585180   4.117117550   2.506562370    0   0   0
O       18.622190195  12.260107646   8.841562526
O       10.232250397   5.951152421   5.041869534
O        6.772138950   8.400761890   1.916782990    0   0   0
O       13.589139363   3.472420812   8.276939670
O       10.248015120   1.803028560   1.916782990    0   0   0
O       10.436860546  10.185835798   7.812241907
O        6.744782737  12.571237144   5.046009494
O        6.795152190   3.511994683   8.315105252
O       13.542988950   8.400761890   1.916782990    0   0   0
O        3.438952672   5.951264874   5.056244335
O       13.550030154  12.590230337   5.046617011
O        3.477165120   1.803028560   1.916782990    0   0   0
O       16.878234260  10.097129330   8.241460765
Zr      10.104649390   5.742672208   7.224626224
Zr      16.559423010  10.582236430   0.907394510    0   0   0
Zr       6.541795667   8.161419147   4.060258538
Zr      10.021804278   1.552313967   4.045107889
Zr       6.493599180   3.984503110   0.907394510    0   0   0
Zr       6.539380213  12.269614985   7.324005128
Zr      13.327793964   8.154135789   4.036380143
Zr       3.199639435   5.745913818   7.345857213
Zr       9.788573010  10.582236430   0.907394510    0   0   0
Zr      13.264449180   3.984503110   0.907394510    0   0   0
Zr      13.255568247  12.350855380   7.360301622
Zr       3.240204836   1.542081535   4.044395714
O        9.857377816   3.746665815   7.817093081
O       16.342555030   8.532452650   1.044558800    0   0   0
O        6.325034804   6.105041468   4.280856760
O       16.357355088  12.725703714   4.183446085
O        6.276731200   1.934719320   1.044558800    0   0   0
O        6.253131452  10.242005345   7.061098739
O       13.073888448   6.109455320   4.179989852
O        3.042581903   3.663117567   7.554254271
O        9.571705030   8.532452650   1.044558800    0   0   0
O       13.047581200   1.934719320   1.044558800    0   0   0
O       13.205705507  10.267577437   7.578259845
O        9.597569928  12.720825403   4.176221069
O       11.595530218   6.588610163   8.491402119
O       18.048928480  11.521621710   2.149718790    0   0   0
O        8.080791415   9.089155992   5.169635388
O       11.523874402   2.467298886   5.307973119
O        1.424068208   0.187446672   8.539489928
O        7.983104650   4.923888380   2.149718790    0   0   0
O       14.838301177   9.057307543   5.284633724
O        4.817432065   6.653905774   8.341997927
O       11.278078480  11.521621710   2.149718790    0   0   0
O        8.308124840   0.146956989   8.340924364
O       14.753954650   4.923888380   2.149718790    0   0   0
O        4.743749899   2.452345907   5.294915240
Ni       7.831318635  10.212361465   9.587520071
Ni       9.452557674  10.932705094  11.392247270
Ni       7.124325934  10.705045482  11.765095674
Ni       8.065954453  12.447980328  10.171838343
Ni       5.588324809  10.898880195   9.999817450
Ni       8.785649396   8.566042698  11.152543153
Ni      10.157477215   9.661717963   9.575670931
Ni      10.158615989   7.251855017   9.636409525
Ni       6.367803226   8.723794500  10.567982098
Ni       7.884921133   7.548859582   9.263424372
H       10.332784658   9.514136983  11.226103028
H        5.616341967  10.008536841  11.439843770
H        8.271952880  12.052847569  11.804282127
H        8.499289982   9.916092967  12.306330362
