# Supplementary material for: Coverage-Dependent Hydrogen Adsorption, Spillover, and Vacancy Formation in Ni/ZrO2 Systems: A First-Principles DFT Investigation
Source: ACS Omega. 2026 Apr 24;11(18):27143–58. doi: 10.1021/acsomega.6c00781 (PMC13177261; doi:10.1021/acsomega.6c00781)
Supplement: Supplementary file 2 [file ao6c00781_si_002.zip › XYZ_Structures/Figure_4/4-H2/4H2@Ni10_ZrO2.xyz]

162
Lattice="13.54170000 0.0 0.0; 6.58994766 13.19546665 0.0; 0.0 0.0 23.05410000"!    total energy = -8920.125399 Ry
Zr       8.252099142   5.158377260   4.313512293
Zr       4.755704470   7.625924090   1.169007660    0   0   0
Zr      11.789084182   2.766160448   7.372491732
Zr       8.231580640   1.028190760   1.169007660    0   0   0
Zr       8.363655870   9.431537061   7.384440682
Zr      18.323059797  11.754403771   4.321488799
Zr       5.008919448   2.725734619   7.359717476
Zr      11.526554470   7.625924090   1.169007660    0   0   0
Zr      15.026484413   5.163461243   4.320993988
Zr      11.544675252  11.772122588   4.348068748
Zr       1.460730640   1.028190760   1.169007660    0   0   0
Zr      15.105309749   9.356536817   7.357380785
O        8.003966027   5.578615165   6.323928038
O       14.604542700  10.463741140   0.000000000    0   0   0
O        4.565713758   8.009193314   3.137425506
O        8.055780369   1.414167121   3.141784219
O        4.538718870   3.866007820   0.000000000    0   0   0
O       18.060212154  12.382096998   6.281181328
O       11.343090993   8.001374183   3.136188243
O        7.833692700  10.463741140   0.000000000    0   0   0
O       14.761528271   5.663094764   6.312731545
O       11.309568870   3.866007820   0.000000000    0   0   0
O       11.311571106  12.312560528   6.310906435
O        1.269537498   1.413419287   3.146226854
O        9.797093294   7.904209264   6.835721367
O       16.311098170  12.777830130   0.589779380    0   0   0
O        6.270528294  10.349195699   3.791537296
O        9.758562591   3.748162207   3.797128399
O        6.245274340   6.180096810   0.589779380    0   0   0
O       13.251848211   1.297002427   6.872551476
O       13.052116897  10.345359702   3.809993521
O        9.540248170  12.777830130   0.589779380    0   0   0
O       16.567621877   7.898679765   6.888380561
O        6.498228388   1.336525193   6.834942971
O       13.016124340   6.180096810   0.589779380    0   0   0
O        2.978610668   3.745680628   3.798875741
Zr      10.020472440   8.154663015   4.727614277
Zr       6.523748220  10.596223630   1.599167850    0   0   0
Zr      13.619459491   5.717675782   7.945465586
Zr       9.999624390   3.998490300   1.599167850    0   0   0
Zr      10.136047060  12.364815926   8.039360096
Zr      13.495016907   1.540450969   4.738074451
Zr       6.736712957   5.654148901   7.890046081
Zr      13.294598220  10.596223630   1.599167850    0   0   0
Zr      16.818071610   8.133584388   4.739239409
Zr       6.725699369   1.544329947   4.715484687
Zr       3.228774390   3.998490300   1.599167850    0   0   0
Zr      16.815943662  12.334009306   7.834433313
O       10.252902089  10.210504394   4.657588915
O        6.740616200  12.646007420   1.462003560    0   0   0
O       13.785043107   7.839510781   7.932717273
O        3.663210431   1.305841422   7.969123703
O       10.216492370   6.048274090   1.462003560    0   0   0
O       13.713917228   3.604154026   4.665569034
O        7.020486890   7.833126234   7.765599529
O       13.511466200  12.646007420   1.462003560    0   0   0
O       17.027548450  10.204995997   4.662776810
O        6.938442053   3.593954341   4.624223859
O        3.445642370   6.048274090   1.462003560    0   0   0
O       10.500676252   1.293605798   7.970865328
O        8.509020807   7.211036655   3.451132448
O        5.034242750   9.656838360   0.356843580    0   0   0
O       11.940221762   4.816969943   6.697957939
O        8.510118920   3.059105030   0.356843580    0   0   0
O        8.505447329  11.487600031   6.689020640
O       11.984427060   0.643264341   3.451665292
O        5.186920889   4.735136887   6.650674494
O       11.805092750   9.656838360   0.356843580    0   0   0
O       15.282514587   7.223776535   3.449388959
O        5.211033397   0.642961855   3.446324768
O        1.739268920   3.059105030   0.356843580    0   0   0
O       15.285278105  11.382283961   6.628270503
Zr      11.737519100   0.357069330   1.337554700    0   0   0
Zr      11.825096364   8.657488050   7.616271641
Zr       8.261959025  11.157789190   4.499443137
Zr      11.742903950   4.574476909   4.500120490
Zr       1.662338600   2.114281358   7.636147076
Zr       8.261642930   6.954802650   1.337554700    0   0   0
Zr      15.035909110  11.163499913   4.487630066
Zr       4.966669100   0.357069330   1.337554700    0   0   0
Zr       4.993022015   8.693128194   7.669970386
Zr       8.455452848   2.083690729   7.633394651
Zr      15.032492930   6.954802650   1.337554700    0   0   0
Zr       4.967067993   4.561736633   4.492000943
O       12.017105690   8.280419037   5.637470215
O        8.478559010  10.714850870   2.506562370    0   0   0
O       15.388802975   5.766232607   8.815981493
O       11.954435180   4.117117550   2.506562370    0   0   0
O       11.989668521  12.531816681   8.785426230
O        1.926721935   1.710184041   5.679555006
O        8.544868184   5.875644181   8.857916292
O       15.249409010  10.714850870   2.506562370    0   0   0
O        5.210601650   8.239280163   5.659641504
O        8.725018677   1.742614658   5.676140443
O        5.183585180   4.117117550   2.506562370    0   0   0
O       18.606305056  12.242514693   8.816427818
O       10.206446788   5.952226038   5.069985661
O        6.772138950   8.400761890   1.916782990    0   0   0
O       13.589640234   3.467683127   8.271711730
O       10.248015120   1.803028560   1.916782990    0   0   0
O       10.426170578  10.193491766   7.922433725
O        6.746020590  12.563577499   5.048854559
O        6.799237880   3.467771936   8.283703010
O       13.542988950   8.400761890   1.916782990    0   0   0
O        3.440360277   5.952164514   5.062519835
O       13.535039247  12.574552949   5.029401236
O        3.477165120   1.803028560   1.916782990    0   0   0
O       16.854430669  10.096387586   8.223102080
Zr       9.960843490   5.750676800   7.324793732
Zr      16.559423010  10.582236430   0.907394510    0   0   0
Zr       6.541188532   8.151675409   4.058724115
Zr      10.021480649   1.547406941   4.041265428
Zr       6.493599180   3.984503110   0.907394510    0   0   0
Zr       6.526765642  12.291284211   7.313513008
Zr      13.318565292   8.147764280   4.035764473
Zr       3.220706279   5.745596156   7.353288581
Zr       9.788573010  10.582236430   0.907394510    0   0   0
Zr      13.264449180   3.984503110   0.907394510    0   0   0
Zr      13.275159087  12.348083613   7.319209246
Zr       3.237713132   1.540414465   4.043024255
O        9.818216962   3.687889800   7.631979733
O       16.342555030   8.532452650   1.044558800    0   0   0
O        6.296189015   6.105405847   4.199314596
O       16.356124311  12.714828686   4.171218357
O        6.276731200   1.934719320   1.044558800    0   0   0
O        6.260899264  10.254663904   7.150993832
O       13.066128565   6.107092738   4.181096829
O        3.044823407   3.668957895   7.535063671
O        9.571705030   8.532452650   1.044558800    0   0   0
O       13.047581200   1.934719320   1.044558800    0   0   0
O       13.190833359  10.264936540   7.577743781
O        9.586607149  12.713035992   4.176826562
O       11.507182575   6.671371673   8.537107185
O       18.048928480  11.521621710   2.149718790    0   0   0
O        8.062662744   9.074881468   5.218123197
O       11.520783172   2.471064750   5.299057729
O        1.440743860   0.203063717   8.537919407
O        7.983104650   4.923888380   2.149718790    0   0   0
O       14.835922422   9.046219166   5.282525378
O        4.848003198   6.653641414   8.354644603
O       11.278078480  11.521621710   2.149718790    0   0   0
O        8.311327818   0.116096888   8.325648963
O       14.753954650   4.923888380   2.149718790    0   0   0
O        4.741898135   2.445313623   5.282204671
Ni       7.917093927  10.261376002   9.696717440
Ni       9.411951239  11.405575329  11.437151681
Ni       7.219978536  10.883841762  11.973382039
Ni       7.702463890  12.507882802  10.170390392
Ni       5.634524829  11.071149764  10.178490421
Ni       8.858516497   8.861943811  11.398259725
Ni      10.303940345   9.963828843   9.808096256
Ni      10.440583531   7.542883773   9.914786256
Ni       6.385906568   8.869708919  10.806653921
Ni       8.020656773   7.750126003   9.472117622
H        9.984482932   7.730796813  11.415823403
H        7.584171380   7.803146846  11.253256919
H        5.737018929  10.201707641  11.645814120
H        5.181459377   9.490148492   9.930742176
H        6.507668356  12.192482601  11.271024039
H        8.493262092  11.447740345  12.764707466
H       10.482159507  11.548946989  10.290039751
H       10.188289539   9.901775297  11.469666413
