# Supplementary material for: Coverage-Dependent Hydrogen Adsorption, Spillover, and Vacancy Formation in Ni/ZrO2 Systems: A First-Principles DFT Investigation
Source: ACS Omega. 2026 Apr 24;11(18):27143–58. doi: 10.1021/acsomega.6c00781 (PMC13177261; doi:10.1021/acsomega.6c00781)
Supplement: Supplementary file 2 [file ao6c00781_si_002.zip › XYZ_Structures/Figure_4/4-H2/4H2@Ni10_ZrO2_spillover - Transition state.xyz]

162
Lattice="13.54170000 0.0 0.0; 6.58994766 13.19546665 0.0; 0.0 0.0 23.05410000"!    total energy = -8920.036277729 Ry
   Zr      8.2534473392      5.1618142290      4.3305135795
   Zr      4.7557044700      7.6259240900      1.1690076600
   Zr     11.7851617069      2.7563569571      7.3733545086
   Zr      8.2315806400      1.0281907600      1.1690076600
   Zr      8.3705724701      9.4215942126      7.4070729512
   Zr     18.3237684680     11.7533626544      4.3212153559
   Zr      5.0127692778      2.7214872768      7.3619629029
   Zr     11.5265544700      7.6259240900      1.1690076600
   Zr     15.0269552925      5.1652044292      4.3257693499
   Zr     11.5473987265     11.7738043770      4.3475414140
   Zr      1.4607306400      1.0281907600      1.1690076600
   Zr     15.0981679225      9.3540031479      7.3583431138
    O      8.0281529963      5.5550179987      6.3612212966
    O     14.6045427000     10.4637411400      0.0000000000
    O      4.5694431024      7.9987424264      3.1411107284
    O      8.0565929062      1.4132037514      3.1433627348
    O      4.5387188700      3.8660078200      0.0000000000
    O     18.0665544974     12.3660017522      6.2842469691
    O     11.3415115659      7.9985564975      3.1396608418
    O      7.8336927000     10.4637411400      0.0000000000
    O     14.7576435126      5.6633929580      6.3172624562
    O     11.3095688700      3.8660078200      0.0000000000
    O     11.3126273831     12.3230559071      6.3083085772
    O      1.2691242619      1.4128511353      3.1472114225
    O      9.8012278364      7.8794715779      6.8550020702
    O     16.3110981700     12.7778301300      0.5897793800
    O      6.2726776585     10.3470790657      3.7948153246
    O      9.7605705543      3.7514948035      3.7965995518
    O      6.2452743400      6.1800968100      0.5897793800
    O     13.2552669206      1.2886521018      6.8716326718
    O     13.0530204034     10.3450873650      3.8113520464
    O      9.5402481700     12.7778301300      0.5897793800
    O     16.5692901616      7.8962541479      6.8926871293
    O      6.4995488862      1.3323057407      6.8304253759
    O     13.0161243400      6.1800968100      0.5897793800
    O      2.9791583902      3.7461200345      3.7984233010
   Zr     10.0252455194      8.1568552926      4.7386103586
   Zr      6.5237482200     10.5962236300      1.5991678500
   Zr     13.6237347667      5.7119815061      7.9595212678
   Zr      9.9996243900      3.9984903000      1.5991678500
   Zr     10.1364024331     12.3645468405      8.0344795060
   Zr     13.4961875212      1.5348672790      4.7363546895
   Zr      6.7248005853      5.6320567679      7.8873686360
   Zr     13.2945982200     10.5962236300      1.5991678500
   Zr     16.8224428282      8.1334524993      4.7428830819
   Zr      6.7273440086      1.5465984966      4.7180509836
   Zr      3.2287743900      3.9984903000      1.5991678500
   Zr     16.8164173534     12.3294524375      7.8355062926
    O     10.2556245422     10.2110139976      4.6561700909
    O      6.7406162000     12.6460074200      1.4620035600
    O     13.7809008355      7.8360895072      7.9465007416
    O      3.6607152280      1.3056922974      7.9773065312
    O     10.2164923700      6.0482740900      1.4620035600
    O     13.7133125400      3.6022324172      4.6656905262
    O      7.0405526026      7.8029958741      7.7775641201
    O     13.5114662000     12.6460074200      1.4620035600
    O     17.0268808393     10.2032320041      4.6573926184
    O      6.9389748346      3.5959033857      4.6250932024
    O      3.4456423700      6.0482740900      1.4620035600
    O     10.5060502200      1.2817145793      7.9637651081
    O      8.5128909922      7.2089242447      3.4569001600
    O      5.0342427500      9.6568383600      0.3568435800
    O     11.9410414991      4.8179180795      6.6938379315
    O      8.5101189200      3.0591050300      0.3568435800
    O      8.5017439373     11.4796024984      6.6879576379
    O     11.9844367743      0.6425764508      3.4523772501
    O      5.1951431780      4.7381216943      6.6572893856
    O     11.8050927500      9.6568383600      0.3568435800
    O     15.2825749111      7.2227120986      3.4527263906
    O      5.2112818934      0.6441095326      3.4465983656
    O      1.7392689200      3.0591050300      0.3568435800
    O     15.2841055195     11.3790862809      6.6286058335
   Zr     11.7375191000      0.3570693300      1.3375547000
   Zr     11.8236697287      8.6470727172      7.6389910972
   Zr      8.2651555270     11.1532844299      4.5034836788
   Zr     11.7479351621      4.5691630196      4.4944468159
   Zr      1.6639748828      2.1150029064      7.6324482706
   Zr      8.2616429300      6.9548026500      1.3375547000
   Zr     15.0354492634     11.1611608436      4.4877492169
   Zr      4.9666691000      0.3570693300      1.3375547000
   Zr      4.9931855678      8.6864923262      7.6890162911
   Zr      8.4570333123      2.0864326499      7.6399035217
   Zr     15.0324929300      6.9548026500      1.3375547000
   Zr      4.9705353939      4.5599259976      4.4940629042
    O     12.0139031202      8.2762039002      5.6487498250
    O      8.4785590100     10.7148508700      2.5065623700
    O     15.3927880520      5.7635533294      8.8236726411
    O     11.9544351800      4.1171175500      2.5065623700
    O     11.9863268664     12.5350337152      8.7831714943
    O      1.9270852120      1.7101435294      5.6784168907
    O      8.5370744056      5.6873587073      8.9405621613
    O     15.2494090100     10.7148508700      2.5065623700
    O      5.2123367668      8.2434381482      5.6684698889
    O      8.7282201697      1.7532859833      5.6739576481
    O      5.1835851800      4.1171175500      2.5065623700
    O     18.6041316004     12.2401567256      8.8171086576
    O     10.2116693912      5.9451489662      5.0850419622
    O      6.7721389500      8.4007618900      1.9167829900
    O     13.5908813290      3.4648175054      8.2708716020
    O     10.2480151200      1.8030285600      1.9167829900
    O     10.4337992712     10.2026852080      7.8892845801
    O      6.7470294159     12.5611262634      5.0494001626
    O      6.7806053499      3.4470555943      8.2915252692
    O     13.5429889500      8.4007618900      1.9167829900
    O      3.4422077157      5.9491751136      5.0672799511
    O     13.5380451478     12.5760282986      5.0266193004
    O      3.4771651200      1.8030285600      1.9167829900
    O     16.8530506128     10.0928704384      8.2207015315
   Zr     10.0133057120      5.7232665525      7.3043935954
   Zr     16.5594230100     10.5822364300      0.9073945100
   Zr      6.5453959000      8.1525987969      4.0647153634
   Zr     10.0195511609      1.5490594404      4.0439607556
   Zr      6.4935991800      3.9845031100      0.9073945100
   Zr      6.5287375007     12.2810347698      7.3222150318
   Zr     13.3160249452      8.1472780598      4.0404062812
   Zr      3.2171536235      5.7438011329      7.3548850161
   Zr      9.7885730100     10.5822364300      0.9073945100
   Zr     13.2644491800      3.9845031100      0.9073945100
   Zr     13.2726966634     12.3460352566      7.3219066902
   Zr      3.2392560606      1.5404540695      4.0408566084
    O      9.8399491213      3.6779961980      7.6438807627
    O     16.3425550300      8.5324526500      1.0445588000
    O      6.3044613234      6.1058830099      4.2251699732
    O     16.3575944025     12.7167911728      4.1781041611
    O      6.2767312000      1.9347193200      1.0445588000
    O      6.2690138522     10.2366984278      7.1738598715
    O     13.0662350658      6.1063834548      4.1806204093
    O      3.0440789603      3.6692470397      7.5240032287
    O      9.5717050300      8.5324526500      1.0445588000
    O     13.0475812000      1.9347193200      1.0445588000
    O     13.1900845620     10.2609710264      7.5832543606
    O      9.5866606416     12.7132647075      4.1780349515
    O     11.5257160373      6.6185464417      8.5720155436
    O     18.0489284800     11.5216217100      2.1497187900
    O      8.0689675943      9.0712385582      5.2302813179
    O     11.5228292515      2.4685926784      5.2978646406
    O      1.4468041021      0.2006418984      8.5290229057
    O      7.9831046500      4.9238883800      2.1497187900
    O     14.8362332958      9.0438268556      5.2862315794
    O      4.8426439487      6.6478151435      8.3605704100
    O     11.2780784800     11.5216217100      2.1497187900
    O      8.3115747929      0.1144713051      8.3257093979
    O     14.7539546500      4.9238883800      2.1497187900
    O      4.7422840912      2.4492431648      5.2799297496
   Ni      7.9247736855     10.2818611812      9.7147952840
   Ni      9.4280483247     11.3345855299     11.4714358253
   Ni      7.2272957889     10.9255630162     12.0034296755
   Ni      7.7253801618     12.5130246458     10.1806473564
   Ni      5.6334490115     11.0991417545     10.1962317008
   Ni      8.8296123795      8.8902027787     11.3803686394
   Ni     10.3030816195      9.9902299942      9.7791323314
   Ni     10.4426020115      7.6239222835      9.8954804718
   Ni      6.3755298398      8.8933301501     10.7923129335
   Ni      7.9755181745      7.7384052262      9.5077923022
    H      9.1608892133      6.5482657517      9.7500100589
    H      7.5927720830      7.7969143325     11.2454877495
    H      5.7528233128     10.2149484177     11.6566921428
    H      5.1523901888      9.4935167005      9.9239792648
    H      6.4739961206     12.1897603680     11.2281976177
    H      8.5166984769     11.4437720199     12.8151557795
    H     10.4727826044     11.5483659905     10.3124180749
    H     10.2631153739      9.7648784252     11.4167196519
