# Supplementary material for: Coverage-Dependent Hydrogen Adsorption, Spillover, and Vacancy Formation in Ni/ZrO2 Systems: A First-Principles DFT Investigation
Source: ACS Omega. 2026 Apr 24;11(18):27143–58. doi: 10.1021/acsomega.6c00781 (PMC13177261; doi:10.1021/acsomega.6c00781)
Supplement: Supplementary file 2 [file ao6c00781_si_002.zip › XYZ_Structures/Figure_4/4-H2/4H2@Ni10_ZrO2_spillover.xyz]

162
Lattice="13.54170000 0.0 0.0; 6.58994766 13.19546665 0.0; 0.0 0.0 23.05410000"!    total energy = -8920.079196997 Ry
Zr            8.2528241348        5.1612164677        4.3193420933
Zr            4.7557044700        7.6259240900        1.1690076600    0   0   0
Zr           11.7972815318        2.7522172190        7.3735208692
Zr            8.2315806400        1.0281907600        1.1690076600    0   0   0
Zr            8.3743811562        9.4155781184        7.4160945241
Zr           18.3249040790       11.7536725679        4.3233471286
Zr            5.0023011076        2.7131227725        7.3686891203
Zr           11.5265544700        7.6259240900        1.1690076600    0   0   0
Zr           15.0286862632        5.1666897049        4.3215310565
Zr           11.5476062875       11.7800764791        4.3532634216
Zr            1.4607306400        1.0281907600        1.1690076600    0   0   0
Zr           15.0968647991        9.3573533899        7.3595070126
O             8.0541044397        5.5309306129        6.3694521402
O            14.6045427000       10.4637411400        0.0000000000    0   0   0
O             4.5708476409        7.9958678838        3.1418070587
O             8.0561983882        1.4162797147        3.1440498911
O             4.5387188700        3.8660078200        0.0000000000    0   0   0
O            18.0688771383       12.3626466870        6.2837524714
O            11.3438068341        8.0022306765        3.1362736774
O             7.8336927000       10.4637411400        0.0000000000    0   0   0
O            14.7477853579        5.6669069227        6.3149700983
O            11.3095688700        3.8660078200        0.0000000000    0   0   0
O            11.3176346856       12.3362102991        6.3045892609
O             1.2695507209        1.4112571840        3.1460383574
O             9.8023017120        7.8674373601        6.8329960409
O            16.3110981700       12.7778301300        0.5897793800    0   0   0
O             6.2697503938       10.3457708939        3.7949992347
O             9.7602641280        3.7512557999        3.7948243783
O             6.2452743400        6.1800968100        0.5897793800    0   0   0
O            13.2534706888        1.2897328468        6.8757849209
O            13.0545774283       10.3493801322        3.8141454750
O             9.5402481700       12.7778301300        0.5897793800    0   0   0
O            16.5642635977        7.8991913857        6.8915691444
O             6.5098800847        1.3566012307        6.8369797350
O            13.0161243400        6.1800968100        0.5897793800    0   0   0
O             2.9796282089        3.7462918207        3.7952340405
Zr           10.0305230549        8.1743178014        4.7331232343
Zr            6.5237482200       10.5962236300        1.5991678500    0   0   0
Zr           13.6116540989        5.7219695683        7.9599735417
Zr            9.9996243900        3.9984903000        1.5991678500    0   0   0
Zr           10.1205769003       12.3577277521        8.0505978680
Zr           13.4976941132        1.5271497032        4.7402729053
Zr            6.6597289424        5.6505918004        7.8239622306
Zr           13.2945982200       10.5962236300        1.5991678500    0   0   0
Zr           16.8242055140        8.1363560988        4.7463373292
Zr            6.7256243812        1.5474780889        4.7163563853
Zr            3.2287743900        3.9984903000        1.5991678500    0   0   0
Zr           16.8173665763       12.3240243183        7.8319095902
O            10.2579135174       10.2168069756        4.6552492074
O             6.7406162000       12.6460074200        1.4620035600    0   0   0
O            13.7810927893        7.8399547671        7.9509051505
O             3.6626942702        1.3186470404        7.9793487872
O            10.2164923700        6.0482740900        1.4620035600    0   0   0
O            13.7165184731        3.5989816008        4.6588552357
O             7.0567729962        7.7582525377        7.7536830916
O            13.5114662000       12.6460074200        1.4620035600    0   0   0
O            17.0259296610       10.2040255706        4.6567837008
O             6.9360438619        3.5997044702        4.6166418577
O             3.4456423700        6.0482740900        1.4620035600    0   0   0
O            10.4983014895        1.2903420163        7.9429331980
O             8.5118143480        7.2043352290        3.4578339575
O             5.0342427500        9.6568383600        0.3568435800    0   0   0
O            11.9371672606        4.8024832577        6.6672234874
O             8.5101189200        3.0591050300        0.3568435800    0   0   0
O             8.4950430128       11.4855668104        6.6828378256
O            11.9840428069        0.6438834785        3.4490691305
O             5.1934686975        4.7391997323        6.6451093240
O            11.8050927500        9.6568383600        0.3568435800    0   0   0
O            15.2838012147        7.2229337375        3.4536413354
O             5.2125173291        0.6492221781        3.4469956070
O             1.7392689200        3.0591050300        0.3568435800    0   0   0
O            15.2846826226       11.3808418109        6.6278372899
Zr           11.7375191000        0.3570693300        1.3375547000    0   0   0
Zr           11.8166011666        8.6626977472        7.6627760476
Zr            8.2621013816       11.1557067937        4.5094621698
Zr           11.7616667001        4.5595482464        4.4749258915
Zr            1.6614253470        2.1103801959        7.6348718876
Zr            8.2616429300        6.9548026500        1.3375547000    0   0   0
Zr           15.0349854454       11.1621065660        4.4906392450
Zr            4.9666691000        0.3570693300        1.3375547000    0   0   0
Zr            4.9915127530        8.6985872405        7.7007881854
Zr            8.4656209521        2.0828463629        7.6331107844
Zr           15.0324929300        6.9548026500        1.3375547000    0   0   0
Zr            4.9631095376        4.5562538160        4.4818612218
O            12.0157425444        8.2700237389        5.6474214654
O             8.4785590100       10.7148508700        2.5065623700    0   0   0
O            15.3813134464        5.7678874990        8.8253413981
O            11.9544351800        4.1171175500        2.5065623700    0   0   0
O            11.9890472441       12.5634917618        8.7797296664
O             1.9272910839        1.7106313449        5.6786447104
O             8.5240607725        5.7796880702        9.0002476021
O            15.2494090100       10.7148508700        2.5065623700    0   0   0
O             5.2117648079        8.2376778894        5.6694123914
O             8.7345590000        1.7758065209        5.6797885017
O             5.1835851800        4.1171175500        2.5065623700    0   0   0
O            18.5938767978       12.2428301168        8.8149241469
O            10.2234314185        5.9428604170        5.0697076117
O             6.7721389500        8.4007618900        1.9167829900    0   0   0
O            13.5810830667        3.4690197343        8.2707603901
O            10.2480151200        1.8030285600        1.9167829900    0   0   0
O            10.4329222458       10.2246858620        7.8577704506
O             6.7451085073       12.5635051342        5.0451327655
O             6.7866578656        3.4920687610        8.3115822426
O            13.5429889500        8.4007618900        1.9167829900    0   0   0
O             3.4380314334        5.9440981312        5.0688582734
O            13.5441378354       12.5871312698        5.0261401359
O             3.4771651200        1.8030285600        1.9167829900    0   0   0
O            16.8552538630       10.0928298379        8.2146469413
Zr           10.0688499822        5.7362863800        7.2436176021
Zr           16.5594230100       10.5822364300        0.9073945100    0   0   0
Zr            6.5443315913        8.1568613026        4.0691500940
Zr           10.0231111398        1.5453636090        4.0385161109
Zr            6.4935991800        3.9845031100        0.9073945100    0   0   0
Zr            6.5333625044       12.2734462154        7.3349676844
Zr           13.3132980068        8.1493938200        4.0460594386
Zr            3.1930946901        5.7494190203        7.3518473018
Zr            9.7885730100       10.5822364300        0.9073945100    0   0   0
Zr           13.2644491800        3.9845031100        0.9073945100    0   0   0
Zr           13.2646106968       12.3503796273        7.3239323475
Zr            3.2370245084        1.5379881941        4.0430555453
O             9.8436840597        3.7129138053        7.7499081165
O            16.3425550300        8.5324526500        1.0445588000    0   0   0
O             6.3062000017        6.1032244972        4.2363861686
O            16.3567171006       12.7191190829        4.1801122289
O             6.2767312000        1.9347193200        1.0445588000    0   0   0
O             6.2674082514       10.2246808802        7.1699424490
O            13.0683286660        6.1022265548        4.1731155314
O             3.0465630561        3.6751526051        7.5198308071
O             9.5717050300        8.5324526500        1.0445588000    0   0   0
O            13.0475812000        1.9347193200        1.0445588000    0   0   0
O            13.1937743634       10.2730813972        7.5961175698
O             9.5871050083       12.7151956709        4.1757519470
O            11.5304375073        6.5776410486        8.5392412592
O            18.0489284800       11.5216217100        2.1497187900    0   0   0
O             8.0700324599        9.0736427939        5.2213579964
O            11.5227677976        2.4640159681        5.2999886814
O             1.4466513327        0.2104628584        8.5310878772
O             7.9831046500        4.9238883800        2.1497187900    0   0   0
O            14.8351403535        9.0461912418        5.2866241682
O             4.8295897713        6.6405195550        8.3463441730
O            11.2780784800       11.5216217100        2.1497187900    0   0   0
O             8.3124647765        0.1301299897        8.3228284989
O            14.7539546500        4.9238883800        2.1497187900    0   0   0
O             4.7399756639        2.4520921130        5.2861379222
Ni            7.9218923873       10.2908062887        9.6953406156
Ni            9.4322385291       11.3522173898       11.4717758797
Ni            7.2283412506       10.9240710963       11.9923900282
Ni            7.7364441792       12.5196442642       10.1924363677
Ni            5.6322551756       11.0939562616       10.1950492862
Ni            8.8181423075        8.9212267621       11.3788987488
Ni           10.3087060523       10.0303191865        9.7597501167
Ni           10.4238223332        7.6900570962        9.7363377797
Ni            6.3784468162        8.9010574222       10.7965315200
Ni            7.9944113084        7.7954337609        9.5067523134
H             8.7200392690        5.1202547723        9.6852755175
H             7.6063093858        7.8008800024       11.2516831092
H             5.7490179001       10.2169910059       11.6667019425
H             5.1560463924        9.4757990334        9.9183728293
H             6.4668587584       12.1915011167       11.2235963771
H             8.5115010310       11.4646041131       12.8052836906
H            10.4970142275       11.5789658699       10.3152742362
H            10.2711577927        9.7574418631       11.3760337760
