# Supplementary material for: Coverage-Dependent Hydrogen Adsorption, Spillover, and Vacancy Formation in Ni/ZrO2 Systems: A First-Principles DFT Investigation
Source: ACS Omega. 2026 Apr 24;11(18):27143–58. doi: 10.1021/acsomega.6c00781 (PMC13177261; doi:10.1021/acsomega.6c00781)
Supplement: Supplementary file 2 [file ao6c00781_si_002.zip › XYZ_Structures/Figure_4/5-H2/5H2@Ni10_ZrO2_spillover - Transition state.xyz]

164
Lattice="13.54170000 0.0 0.0; 6.58994766 13.19546665 0.0; 0.0 0.0 23.05410000"!    total energy = -8922.445713 Ry
Zr            8.2540553529        5.1550331502        4.3112852407
Zr            4.7557044700        7.6259240900        1.1690076600    0   0   0
Zr           11.7929832014        2.7592730033        7.3743411577
Zr            8.2315806400        1.0281907600        1.1690076600    0   0   0
Zr            8.3660264014        9.4390653040        7.3577043433
Zr           18.3231859145       11.7538669981        4.3225646240
Zr            5.0113509157        2.7281292177        7.3671128967
Zr           11.5265544700        7.6259240900        1.1690076600    0   0   0
Zr           15.0300980396        5.1639676133        4.3222864394
Zr           11.5507139028       11.7717578624        4.3478720812
Zr            1.4607306400        1.0281907600        1.1690076600    0   0   0
Zr           15.1152606924        9.3485785036        7.3752129706
O             8.0183217234        5.5265118992        6.3287592863
O            14.6045427000       10.4637411400        0.0000000000    0   0   0
O             4.5674085091        8.0055436199        3.1374880099
O             8.0551570788        1.4055396050        3.1456951206
O             4.5387188700        3.8660078200        0.0000000000    0   0   0
O            18.0589270573       12.3771911608        6.2822931368
O            11.3460374596        8.0005945905        3.1392560668
O             7.8336927000       10.4637411400        0.0000000000    0   0   0
O            14.7666767968        5.6639268127        6.3137065377
O            11.3095688700        3.8660078200        0.0000000000    0   0   0
O            11.3150605991       12.3313929502        6.3048421351
O             1.2720797766        1.4139421773        3.1465348428
O             9.7948119093        7.8894115768        6.8394539511
O            16.3110981700       12.7778301300        0.5897793800    0   0   0
O             6.2708872480       10.3502578557        3.7893127057
O             9.7600281231        3.7447287390        3.7971270214
O             6.2452743400        6.1800968100        0.5897793800    0   0   0
O            13.2561785352        1.2971430341        6.8684506883
O            13.0557861912       10.3435659300        3.8111802756
O             9.5402481700       12.7778301300        0.5897793800    0   0   0
O            16.5774789786        7.9019781301        6.8946610600
O             6.4977863292        1.3305915484        6.8516007879
O            13.0161243400        6.1800968100        0.5897793800    0   0   0
O             2.9832264891        3.7465454923        3.8009062522
Zr           10.0287881374        8.1558571028        4.7311928639
Zr            6.5237482200       10.5962236300        1.5991678500    0   0   0
Zr           13.6248954227        5.7133474183        7.9452743354
Zr            9.9996243900        3.9984903000        1.5991678500    0   0   0
Zr           10.1207977458       12.3692582867        8.0138938547
Zr           13.4977591582        1.5398457681        4.7350703145
Zr            6.7529731295        5.6459794655        7.8923823286
Zr           13.2945982200       10.5962236300        1.5991678500    0   0   0
Zr           16.8181011142        8.1327100879        4.7401902655
Zr            6.7281848841        1.5378803736        4.7255331489
Zr            3.2287743900        3.9984903000        1.5991678500    0   0   0
Zr           16.8221770440       12.3306399077        7.8381240879
O            10.2575362537       10.2139543836        4.6581613953
O             6.7406162000       12.6460074200        1.4620035600    0   0   0
O            13.7845043101        7.8378233980        7.9462204962
O             3.6689580225        1.3118874023        7.9874038729
O            10.2164923700        6.0482740900        1.4620035600    0   0   0
O            13.7179259317        3.6034479980        4.6603837571
O             7.0369630533        7.8169898614        7.6892517722
O            13.5114662000       12.6460074200        1.4620035600    0   0   0
O            17.0267221831       10.2024713944        4.6595033875
O             6.9373346573        3.5868116505        4.6109692053
O             3.4456423700        6.0482740900        1.4620035600    0   0   0
O            10.4971867180        1.2818671260        7.9636769919
O             8.5116097577        7.2092340756        3.4511499562
O             5.0342427500        9.6568383600        0.3568435800    0   0   0
O            11.9473020326        4.7999511867        6.6875549494
O             8.5101189200        3.0591050300        0.3568435800    0   0   0
O             8.5016124352       11.4909574984        6.6707904008
O            11.9832353636        0.6420845266        3.4502822479
O             5.1937268012        4.7367754356        6.6553137582
O            11.8050927500        9.6568383600        0.3568435800    0   0   0
O            15.2831201133        7.2243639348        3.4516646961
O             5.2163435197        0.6420623029        3.4482800656
O             1.7392689200        3.0591050300        0.3568435800    0   0   0
O            15.2996214752       11.3652262713        6.6448842138
Zr           11.7375191000        0.3570693300        1.3375547000    0   0   0
Zr           11.8135658378        8.6516307189        7.6373215507
Zr            8.2644958962       11.1635282534        4.4903946499
Zr           11.7486722918        4.5681912924        4.4961622909
Zr            1.6669052862        2.1064247495        7.6419831486
Zr            8.2616429300        6.9548026500        1.3375547000    0   0   0
Zr           15.0377400701       11.1567376539        4.4948584287
Zr            4.9666691000        0.3570693300        1.3375547000    0   0   0
Zr            5.0166946844        8.6940029481        7.6585423129
Zr            8.4590179656        2.0746894665        7.6404814036
Zr           15.0324929300        6.9548026500        1.3375547000    0   0   0
Zr            4.9711061339        4.5581710081        4.4936903611
O            12.0210761086        8.2840679361        5.6507779497
O             8.4785590100       10.7148508700        2.5065623700    0   0   0
O            15.3960632123        5.7672994782        8.8164747019
O            11.9544351800        4.1171175500        2.5065623700    0   0   0
O            11.9551196338       12.4704891470        8.8023328705
O             1.9318390842        1.7081656754        5.6831116270
O             8.5787407706        5.9144728476        8.8585384522
O            15.2494090100       10.7148508700        2.5065623700    0   0   0
O             5.2085355374        8.2439412186        5.6532188420
O             8.7246908838        1.7460358595        5.6816612053
O             5.1835851800        4.1171175500        2.5065623700    0   0   0
O            18.6347628940       12.2939166399        8.8134094197
O            10.2131820665        5.9496643438        5.0657998984
O             6.7721389500        8.4007618900        1.9167829900    0   0   0
O            13.5935092001        3.4620552769        8.2744940138
O            10.2480151200        1.8030285600        1.9167829900    0   0   0
O            10.3965116707       10.1891832702        7.8729864438
O             6.7455683948       12.5677766655        5.0411399517
O             6.8070423904        3.4696015859        8.2927430678
O            13.5429889500        8.4007618900        1.9167829900    0   0   0
O             3.4446512539        5.9523400517        5.0672313346
O            13.5417215648       12.5676186372        5.0426062620
O             3.4771651200        1.8030285600        1.9167829900    0   0   0
O            16.8899178098       10.0878947094        8.2577449499
Zr            9.9795955622        5.7334647227        7.3045721755
Zr           16.5594230100       10.5822364300        0.9073945100    0   0   0
Zr            6.5442806073        8.1515086232        4.0555451619
Zr           10.0204241954        1.5443015472        4.0416150032
Zr            6.4935991800        3.9845031100        0.9073945100    0   0   0
Zr            6.5391363954       12.3020541449        7.3047438846
Zr           13.3191199581        8.1470714442        4.0416573374
Zr            3.2299593192        5.7475475706        7.3568958903
Zr            9.7885730100       10.5822364300        0.9073945100    0   0   0
Zr           13.2644491800        3.9845031100        0.9073945100    0   0   0
Zr           13.2617418632       12.3359598745        7.3433854184
Zr            3.2425436158        1.5417093743        4.0444513395
O             9.8289454839        3.6789337943        7.6600565081
O            16.3425550300        8.5324526500        1.0445588000    0   0   0
O             6.3015006671        6.1052273482        4.2114850563
O            16.3556866045       12.7120470689        4.1787306244
O             6.2767312000        1.9347193200        1.0445588000    0   0   0
O             6.2583410499       10.2614097708        7.1270477386
O            13.0683683637        6.1066982710        4.1855070186
O             3.0479933485        3.6698599437        7.5333667483
O             9.5717050300        8.5324526500        1.0445588000    0   0   0
O            13.0475812000        1.9347193200        1.0445588000    0   0   0
O            13.1905272795       10.2544402198        7.5697828301
O             9.5905843716       12.7159741305        4.1704307430
O            11.5102428223        6.6367724567        8.5162928443
O            18.0489284800       11.5216217100        2.1497187900    0   0   0
O             8.0705047458        9.0780431218        5.2028990043
O            11.5231627249        2.4651179541        5.2987577111
O             1.4389119810        0.1751100697        8.5166922522
O             7.9831046500        4.9238883800        2.1497187900    0   0   0
O            14.8380711193        9.0399875710        5.2956212974
O             4.8667521938        6.6560022026        8.3593281890
O            11.2780784800       11.5216217100        2.1497187900    0   0   0
O             8.3096337670        0.1043266225        8.3320425066
O            14.7539546500        4.9238883800        2.1497187900    0   0   0
O             4.7452402069        2.4432770411        5.2893344041
Ni            7.8136431923       10.1855137595        9.6976270801
Ni            9.4327418178       11.0909071104       11.7154338611
Ni            7.1593928458       10.7869931456       11.9933750390
Ni            7.9504136801       12.4330164862       10.2356338856
Ni            5.6705973199       11.1816684144       10.1644393091
Ni            8.7704375803        8.7485567600       11.4762840402
Ni           10.1930677357        9.9941049724        9.7611520292
Ni           10.4212983156        7.4779890437        9.9539422707
Ni            6.3397672497        8.8523014955       10.8950386291
Ni            7.9478359291        7.7459640989        9.4332785640
H             9.9592506258        7.7029448801       11.4497414885
H             7.5142695448        7.6513300915       11.0298584703
H            10.7902738950       10.9025458936       10.9578461854
H             9.3671363827       12.5285253212       11.0257795289
H            11.2711535973        8.8119194325       10.0463950458
H             9.7199383529        9.6687733506       12.4138169621
H             8.3156041948       11.4471583392       12.8448811711
H             7.3221911266        9.1736350309       12.3471132417
H             5.5560954029       10.2016340563       11.4986596096
H             6.6566423603       12.1552161231       11.3137831542
