# Supplementary material for: Coverage-Dependent Hydrogen Adsorption, Spillover, and Vacancy Formation in Ni/ZrO2 Systems: A First-Principles DFT Investigation
Source: ACS Omega. 2026 Apr 24;11(18):27143–58. doi: 10.1021/acsomega.6c00781 (PMC13177261; doi:10.1021/acsomega.6c00781)
Supplement: Supplementary file 2 [file ao6c00781_si_002.zip › XYZ_Structures/Figure_4/5-H2/vacancy/5H2@Ni10_ZrO2_vacancy.xyz]

161
Lattice="13.54170000 0.0 0.0; 6.58994766 13.19546665 0.0; 0.0 0.0 23.05410000"!    total energy = -8885.114272 Ry
Zr       8.257196380   5.163122422   4.340725004
Zr       4.755704470   7.625924090   1.169007660    0   0   0
Zr      11.802771320   2.769491612   7.382253461
Zr       8.231580640   1.028190760   1.169007660    0   0   0
Zr       8.362255020   9.395698689   7.385726042
Zr      18.325243461  11.762184636   4.323183693
Zr       4.996758629   2.716368527   7.375306433
Zr      11.526554470   7.625924090   1.169007660    0   0   0
Zr      15.031166400   5.170069693   4.315818133
Zr      11.550025728  11.788501080   4.350430452
Zr       1.460730640   1.028190760   1.169007660    0   0   0
Zr      15.102089864   9.368329560   7.344477249
O        8.102105310   5.450411247   6.440385274
O       14.604542700  10.463741140   0.000000000    0   0   0
O        4.574545323   7.987340022   3.133473653
O        8.055169027   1.420023211   3.148203799
O        4.538718870   3.866007820   0.000000000    0   0   0
O       18.069858506  12.376591292   6.286920409
O       11.352073007   8.008372401   3.128461465
O        7.833692700  10.463741140   0.000000000    0   0   0
O       14.757664602   5.656231164   6.312729438
O       11.309568870   3.866007820   0.000000000    0   0   0
O       11.320044351  12.340615717   6.307312049
O        1.269423786   1.414819275   3.146974287
O        9.816055720   7.869237277   6.785257306
O       16.311098170  12.777830130   0.589779380    0   0   0
O        6.268365813  10.355781043   3.791055559
O        9.758440075   3.753560875   3.798049797
O        6.245274340   6.180096810   0.589779380    0   0   0
O       13.259156966   1.296161468   6.886978724
O       13.056200304  10.360658668   3.810759530
O        9.540248170  12.777830130   0.589779380    0   0   0
O       16.559490891   7.903284812   6.871728979
O        6.511908587   1.366414641   6.853229750
O       13.016124340   6.180096810   0.589779380    0   0   0
O        2.982013629   3.746086821   3.795337228
Zr      10.028784369   8.188578437   4.707430923
Zr       6.523748220  10.596223630   1.599167850    0   0   0
Zr      13.628114889   5.714152473   7.962407154
Zr       9.999624390   3.998490300   1.599167850    0   0   0
Zr      10.131033738  12.321684873   8.046550415
Zr      13.500007819   1.532710603   4.744859013
Zr       6.643884447   5.652635595   7.843739751
Zr      13.294598220  10.596223630   1.599167850    0   0   0
Zr      16.820922111   8.147623639   4.730332729
Zr       6.728541282   1.554447326   4.725410067
Zr       3.228774390   3.998490300   1.599167850    0   0   0
Zr      16.818977056  12.340728440   7.833226435
O       10.262880467  10.228943041   4.639689824
O        6.740616200  12.646007420   1.462003560    0   0   0
O       13.803368937   7.846083508   7.932964104
O        3.668893597   1.292168017   7.960344991
O       10.216492370   6.048274090   1.462003560    0   0   0
O       13.721029310   3.602628523   4.646178010
O        7.020656055   7.719852453   7.570500734
O       13.511466200  12.646007420   1.462003560    0   0   0
O       17.022716918  10.218024240   4.651591537
O        6.933855368   3.603948947   4.620701431
O        3.445642370   6.048274090   1.462003560    0   0   0
O       10.495552351   1.309313077   7.933344579
O        8.508876246   7.200989510   3.457837849
O        5.034242750   9.656838360   0.356843580    0   0   0
O       11.959568488   4.797036075   6.645220252
O        8.510118920   3.059105030   0.356843580    0   0   0
O        8.494307622  11.479680820   6.675914381
O       11.986071731   0.648269004   3.449614731
O        5.162390252   4.740334900   6.648437488
O       11.805092750   9.656838360   0.356843580    0   0   0
O       15.284261163   7.225479255   3.445185209
O        5.215662785   0.656385194   3.448019115
O        1.739268920   3.059105030   0.356843580    0   0   0
O       15.282123098  11.402678206   6.625142656
Zr      11.737519100   0.357069330   1.337554700    0   0   0
Zr      11.843702837   8.651375378   7.619477664
Zr       8.261573906  11.167044344   4.504301067
Zr      11.767675088   4.560386147   4.467807148
Zr       1.669626906   2.092219197   7.643634463
Zr       8.261642930   6.954802650   1.337554700    0   0   0
Zr      15.033350631  11.174975472   4.486277941
Zr       4.966669100   0.357069330   1.337554700    0   0   0
Zr       4.973742839   8.699728246   7.667750523
Zr       8.473691400   2.113043334   7.649094576
Zr      15.032492930   6.954802650   1.337554700    0   0   0
Zr       4.964825256   4.559204692   4.483272679
O       12.026194228   8.290630956   5.626943360
O        8.478559010  10.714850870   2.506562370    0   0   0
O       15.390190959   5.777877646   8.824718807
O       11.954435180   4.117117550   2.506562370    0   0   0
O       11.980962270  12.520892564   8.789440203
O        1.929042678   1.717596250   5.681214868
O       15.249409010  10.714850870   2.506562370    0   0   0
O        5.192143244   8.265315596   5.633201028
O        8.738352018   1.804045207   5.691284996
O        5.183585180   4.117117550   2.506562370    0   0   0
O       18.596222961  12.247970171   8.826416034
O       10.232355825   5.953842260   5.044082853
O        6.772138950   8.400761890   1.916782990    0   0   0
O       13.587546045   3.474518468   8.275164111
O       10.248015120   1.803028560   1.916782990    0   0   0
O       10.430617403  10.185879793   7.802220001
O        6.745555471  12.570673413   5.047740548
O        6.797490606   3.518602026   8.313052450
O       13.542988950   8.400761890   1.916782990    0   0   0
O        3.438669434   5.952424850   5.053599674
O       13.543536173  12.599069910   5.033161108
O        3.477165120   1.803028560   1.916782990    0   0   0
O       16.850073264  10.106641411   8.195889498
Zr      10.105302705   5.749858435   7.213492835
Zr      16.559423010  10.582236430   0.907394510    0   0   0
Zr       6.544362830   8.163151927   4.064450611
Zr      10.023212747   1.554503470   4.043060579
Zr       6.493599180   3.984503110   0.907394510    0   0   0
Zr       6.532945874  12.272851203   7.333805370
Zr      13.324078392   8.154024653   4.034211175
Zr       3.194141720   5.746575290   7.339648851
Zr       9.788573010  10.582236430   0.907394510    0   0   0
Zr      13.264449180   3.984503110   0.907394510    0   0   0
Zr      13.272027957  12.361831041   7.326256547
Zr       3.238621127   1.543544843   4.043101591
O        9.856754591   3.760263607   7.821363736
O       16.342555030   8.532452650   1.044558800    0   0   0
O        6.323337629   6.107025748   4.279497108
O       16.356313233  12.730049591   4.180430830
O        6.276731200   1.934719320   1.044558800    0   0   0
O        6.264108333  10.233903290   7.153400966
O       13.073597000   6.110473134   4.172300632
O        3.043206785   3.665178684   7.555289932
O        9.571705030   8.532452650   1.044558800    0   0   0
O       13.047581200   1.934719320   1.044558800    0   0   0
O       13.194498335  10.275789154   7.568235640
O        9.589001880  12.723363461   4.172209014
O       11.578713279   6.591846219   8.498303807
O       18.048928480  11.521621710   2.149718790    0   0   0
O        8.075438127   9.090524255   5.191978949
O       11.528188041   2.468959871   5.303148920
O        1.453313978   0.187812862   8.547662892
O        7.983104650   4.923888380   2.149718790    0   0   0
O       14.837455883   9.059873788   5.271928313
O        4.810652274   6.651777076   8.334107468
O       11.278078480  11.521621710   2.149718790    0   0   0
O        8.312270842   0.148637776   8.326748956
O       14.753954650   4.923888380   2.149718790    0   0   0
O        4.742326390   2.456279662   5.292147522
Ni       7.942446676  10.231980848   9.649935142
Ni       9.482995472  11.075136815  11.406077843
Ni       7.258021412  10.697744043  11.925623534
Ni       7.774894618  12.448722790  10.185832535
Ni       5.652158475  11.059415826  10.166887925
Ni       8.711601068   8.639984507  11.159363398
Ni      10.289738867   9.757934918   9.661135972
Ni      10.187773806   7.355095107   9.643909764
Ni       6.353330067   8.779502964  10.534143526
Ni       7.891661187   7.550992869   9.290512611
H        5.774455819  10.073913385  11.547899364
H        5.106108586   9.491321093   9.811221802
H        6.539938302  12.060485058  11.226698280
H        8.562159684  11.158323851  12.738823526
H       10.584934395  11.263071963  10.282808057
H       10.231639062   9.491626413  11.269582670
