# Supplementary material for: Coverage-Dependent Hydrogen Adsorption, Spillover, and Vacancy Formation in Ni/ZrO2 Systems: A First-Principles DFT Investigation
Source: ACS Omega. 2026 Apr 24;11(18):27143–58. doi: 10.1021/acsomega.6c00781 (PMC13177261; doi:10.1021/acsomega.6c00781)
Supplement: Supplementary file 2 [file ao6c00781_si_002.zip › XYZ_Structures/Figure_5/6-H2/6H2@Ni10_ZrO2.xyz]

166
Lattice="13.54170000 0.0 0.0; 6.58994766 13.19546665 0.0; 0.0 0.0 23.05410000"!    total energy = -8924.86354 Ry
Zr       8.252214800   5.161674806   4.312413581
Zr       4.755704470   7.625924090   1.169007660    0   0   0
Zr      11.789468479   2.760557990   7.359604106
Zr       8.231580640   1.028190760   1.169007660    0   0   0
Zr       8.362215214   9.419583550   7.402744638
Zr      18.323600870  11.755324914   4.318795379
Zr       5.018159658   2.734955523   7.363514047
Zr      11.526554470   7.625924090   1.169007660    0   0   0
Zr      15.030634469   5.168660098   4.319534041
Zr      11.550888395  11.774016487   4.348458426
Zr       1.460730640   1.028190760   1.169007660    0   0   0
Zr      15.113945742   9.358239133   7.364188157
O        8.009466366   5.592714862   6.319415748
O       14.604542700  10.463741140   0.000000000    0   0   0
O        4.569309976   8.010404886   3.141437448
O        8.051855906   1.409275461   3.143632848
O        4.538718870   3.866007820   0.000000000    0   0   0
O       18.066165435  12.353367652   6.293982992
O       11.341821700   8.008479955   3.137999175
O        7.833692700  10.463741140   0.000000000    0   0   0
O       14.761943815   5.678570249   6.303599781
O       11.309568870   3.866007820   0.000000000    0   0   0
O       11.314810754  12.353479200   6.305166409
O        1.274003997   1.411697917   3.141602141
O        9.809390800   7.901976287   6.865008415
O       16.311098170  12.777830130   0.589779380    0   0   0
O        6.275776496  10.347698789   3.796221218
O        9.756133474   3.752505674   3.795658539
O        6.245274340   6.180096810   0.589779380    0   0   0
O       13.238221558   1.312410703   6.838114738
O       13.055721847  10.346496020   3.811307919
O        9.540248170  12.777830130   0.589779380    0   0   0
O       16.575083385   7.907974051   6.896768449
O        6.500834209   1.329730482   6.852242632
O       13.016124340   6.180096810   0.589779380    0   0   0
O        2.982680303   3.747291802   3.800318485
Zr      10.029044950   8.153923371   4.737237624
Zr       6.523748220  10.596223630   1.599167850    0   0   0
Zr      13.621889412   5.709208551   7.942449353
Zr       9.999624390   3.998490300   1.599167850    0   0   0
Zr      10.134150790  12.387954889   8.014008199
Zr      13.491544507   1.547244458   4.721307055
Zr       6.747556463   5.662168493   7.887712640
Zr      13.294598220  10.596223630   1.599167850    0   0   0
Zr      16.828683093   8.137585121   4.747632951
Zr       6.727649443   1.540955988   4.723670053
Zr       3.228774390   3.998490300   1.599167850    0   0   0
Zr      16.838284871  12.320879343   7.859845944
O       10.259923162  10.212898521   4.664640423
O        6.740616200  12.646007420   1.462003560    0   0   0
O       13.789675076   7.849955053   7.948326448
O        3.674009107   1.329661811   7.998382126
O       10.216492370   6.048274090   1.462003560    0   0   0
O       13.716745064   3.607403184   4.657643102
O        7.055986870   7.837391320   7.821955693
O       13.511466200  12.646007420   1.462003560    0   0   0
O       17.028721980  10.207366438   4.658225626
O        6.941953725   3.592975467   4.622240294
O        3.445642370   6.048274090   1.462003560    0   0   0
O       10.504108587   1.285779991   7.970296791
O        8.511017844   7.215950861   3.452652593
O        5.034242750   9.656838360   0.356843580    0   0   0
O       11.946170862   4.802782667   6.675621388
O        8.510118920   3.059105030   0.356843580    0   0   0
O        8.499198366  11.461624010   6.689526749
O       11.982162075   0.640650716   3.448364449
O        5.205608134   4.741485793   6.648615592
O       11.805092750   9.656838360   0.356843580    0   0   0
O       15.286762689   7.227246431   3.451047735
O        5.215368349   0.641313810   3.446529078
O        1.739268920   3.059105030   0.356843580    0   0   0
O       15.298124962  11.383222766   6.641688544
Zr      11.737519100   0.357069330   1.337554700    0   0   0
Zr      11.833780398   8.655300424   7.631866968
Zr       8.269613908  11.154969807   4.501656844
Zr      11.744875473   4.577337063   4.494416316
Zr       1.663387879   2.134220396   7.611511637
Zr       8.261642930   6.954802650   1.337554700    0   0   0
Zr      15.038792130  11.162077098   4.494300624
Zr       4.966669100   0.357069330   1.337554700    0   0   0
Zr       5.000568875   8.686103460   7.711847312
Zr       8.459290406   2.074407703   7.638587083
Zr      15.032492930   6.954802650   1.337554700    0   0   0
Zr       4.970413774   4.560597096   4.492543461
O       12.017983400   8.273318121   5.643812854
O        8.478559010  10.714850870   2.506562370    0   0   0
O       15.395512234   5.764813189   8.810624229
O       11.954435180   4.117117550   2.506562370    0   0   0
O       11.963913292  12.466095256   8.811381593
O        1.929115998   1.712786001   5.665774538
O        8.572841889   5.824202162   8.844747947
O       15.249409010  10.714850870   2.506562370    0   0   0
O        5.222174919   8.260552689   5.675117815
O        8.720738833   1.738948636   5.677978572
O        5.183585180   4.117117550   2.506562370    0   0   0
O       18.651190263  12.253771372   8.831136757
O       10.212095343   5.958483295   5.068626348
O        6.772138950   8.400761890   1.916782990    0   0   0
O       13.592109199   3.469863929   8.261210674
O       10.248015120   1.803028560   1.916782990    0   0   0
O       10.429421271  10.227829219   7.921632048
O        6.747480534  12.561937693   5.044202024
O        6.809755945   3.469226308   8.284687224
O       13.542988950   8.400761890   1.916782990    0   0   0
O        3.448628443   5.956707697   5.064568573
O       13.538318975  12.570944394   5.040304642
O        3.477165120   1.803028560   1.916782990    0   0   0
O       16.867745852  10.100877058   8.246397800
Zr       9.980712142   5.737640136   7.313547912
Zr      16.559423010  10.582236430   0.907394510    0   0   0
Zr       6.542315570   8.152974820   4.065803234
Zr      10.016852737   1.548945188   4.040565373
Zr       6.493599180   3.984503110   0.907394510    0   0   0
Zr       6.534485360  12.304949652   7.297097005
Zr      13.321677986   8.149015320   4.038325123
Zr       3.224556569   5.752979477   7.348240538
Zr       9.788573010  10.582236430   0.907394510    0   0   0
Zr      13.264449180   3.984503110   0.907394510    0   0   0
Zr      13.274356819  12.345784758   7.341252923
Zr       3.243844582   1.541609584   4.041211390
O        9.819710608   3.677990809   7.608867385
O       16.342555030   8.532452650   1.044558800    0   0   0
O        6.296149172   6.107297974   4.200950220
O       16.359687371  12.715254126   4.178974767
O        6.276731200   1.934719320   1.044558800    0   0   0
O        6.296080733  10.238525908   7.233121778
O       13.068002965   6.110359789   4.171609579
O        3.053343099   3.680033803   7.502833197
O        9.571705030   8.532452650   1.044558800    0   0   0
O       13.047581200   1.934719320   1.044558800    0   0   0
O       13.188124779  10.263753070   7.549909863
O        9.588822870  12.712655594   4.176925388
O       11.567425518   6.591482719   8.531150895
O       18.048928480  11.521621710   2.149718790    0   0   0
O        8.071138037   9.067376337   5.238392085
O       11.514580647   2.473730577   5.283231124
O        1.418464919   0.220102396   8.427993083
O        7.983104650   4.923888380   2.149718790    0   0   0
O       14.841047189   9.046531698   5.288699286
O        4.855340521   6.652366466   8.339946496
O       11.278078480  11.521621710   2.149718790    0   0   0
O        8.314536771   0.105361973   8.341797977
O       14.753954650   4.923888380   2.149718790    0   0   0
O        4.748148218   2.443203311   5.285455666
Ni       8.079271823  10.114180953   9.814179212
Ni       9.601885402  11.303123722  11.404262997
Ni       7.381931876  10.948427182  12.075524447
Ni       7.994109550  12.408633036  10.061674670
Ni       5.826339877  11.114797619  10.154078857
Ni       9.045525360   8.803695059  11.579603279
Ni      10.348213764   9.796637427   9.759051490
Ni      10.595668808   7.474757573   9.943330783
Ni       6.423487341   8.916281982  10.920957384
Ni       8.093891398   7.597099435   9.615753791
H        9.552601354   8.278233238  13.033568337
H        9.118328422   7.320309172  10.836235809
H        6.649285956   7.459936682  10.397143131
H        5.243368878   9.412785981   9.935816311
H        9.486992407  12.693215535  10.633950265
H        6.853221578  11.030407643  13.450644823
H       10.693511287   8.778488964  11.006154991
H        9.613154913   9.123437582  13.061901481
H        8.623980424  11.525941112  12.802175769
H        7.539289564   9.017961745  12.146128700
H        5.896830705  10.354149414  11.684390432
H        6.692318649  12.163322199  11.095004168
