# Supplementary material for: Coverage-Dependent Hydrogen Adsorption, Spillover, and Vacancy Formation in Ni/ZrO2 Systems: A First-Principles DFT Investigation
Source: ACS Omega. 2026 Apr 24;11(18):27143–58. doi: 10.1021/acsomega.6c00781 (PMC13177261; doi:10.1021/acsomega.6c00781)
Supplement: Supplementary file 2 [file ao6c00781_si_002.zip › XYZ_Structures/Figure_5/6-H2/6H2@Ni10_ZrO2_spillover - Transition state.xyz]

166
Lattice="13.54170000 0.0 0.0; 6.58994766 13.19546665 0.0; 0.0 0.0 23.05410000"!    total energy = -8924.773832075 Ry
   Zr      8.2518350864      5.1588800716      4.3418935877
   Zr      4.7557044700      7.6259240900      1.1690076600
   Zr     11.7919155643      2.7383401763      7.3849653405
   Zr      8.2315806400      1.0281907600      1.1690076600
   Zr      8.3613092965      9.4090525047      7.4334521121
   Zr     18.3221763039     11.7511693501      4.3370148230
   Zr      5.0203060418      2.7218032158      7.3963622309
   Zr     11.5265544700      7.6259240900      1.1690076600
   Zr     15.0321728487      5.1645910975      4.3419281554
   Zr     11.5514819010     11.7744490855      4.3737700343
   Zr      1.4607306400      1.0281907600      1.1690076600
   Zr     15.1063221029      9.3418462476      7.3883568841
    O      8.0321078497      5.5359538894      6.3929487786
    O     14.6045427000     10.4637411400      0.0000000000
    O      4.5701573055      7.9898189180      3.1508436243
    O      8.0497131009      1.4038897497      3.1556036363
    O      4.5387188700      3.8660078200      0.0000000000
    O     18.0624614159     12.3249026799      6.3154233274
    O     11.3392016668      7.9912373855      3.1529934593
    O      7.8336927000     10.4637411400      0.0000000000
    O     14.7670162013      5.6369958340      6.3363318554
    O     11.3095688700      3.8660078200      0.0000000000
    O     11.3192798939     12.3269702152      6.3386822978
    O      1.2734700461      1.3992166566      3.1517666379
    O      9.8132533863      7.8710583770      6.8984719457
    O     16.3110981700     12.7778301300      0.5897793800
    O      6.2741766105     10.3470317770      3.8064181202
    O      9.7545928501      3.7556997380      3.8048712374
    O      6.2452743400      6.1800968100      0.5897793800
    O     13.2382966797      1.3028103914      6.8591817286
    O     13.0527920065     10.3477691784      3.8224275888
    O      9.5402481700     12.7778301300      0.5897793800
    O     16.5741033147      7.8960025137      6.9158667393
    O      6.5031897172      1.3266445191      6.8750672890
    O     13.0161243400      6.1800968100      0.5897793800
    O      2.9823467617      3.7475520467      3.8080785325
   Zr     10.0330270417      8.1575725823      4.7577668703
   Zr      6.5237482200     10.5962236300      1.5991678500
   Zr     13.6314429122      5.6833829132      7.9862374860
   Zr      9.9996243900      3.9984903000      1.5991678500
   Zr     10.1270765054     12.3659659009      8.0645960838
   Zr     13.4921994806      1.5380450429      4.7318670699
   Zr      6.7309522971      5.6575635924      7.9252082873
   Zr     13.2945982200     10.5962236300      1.5991678500
   Zr     16.8285650588      8.1358069159      4.7579022636
   Zr      6.7287888727      1.5376083152      4.7388914048
   Zr      3.2287743900      3.9984903000      1.5991678500
   Zr     16.8264827032     12.3021780627      7.8825660058
    O     10.2591149042     10.2099485471      4.6681420532
    O      6.7406162000     12.6460074200      1.4620035600
    O     13.7831046594      7.8298488317      7.9805576389
    O      3.6770382313      1.3142073128      8.0154493093
    O     10.2164923700      6.0482740900      1.4620035600
    O     13.7133569389      3.5992596076      4.6545613802
    O      7.0462737318      7.8078649491      7.7979233350
    O     13.5114662000     12.6460074200      1.4620035600
    O     17.0229052459     10.2033818892      4.6571029961
    O      6.9427770515      3.5930447180      4.6316825984
    O      3.4456423700      6.0482740900      1.4620035600
    O     10.5029881036      1.2721185204      7.9822364622
    O      8.5167995488      7.2109595918      3.4694363666
    O      5.0342427500      9.6568383600      0.3568435800
    O     11.9412094461      4.7812027105      6.6749617873
    O      8.5101189200      3.0591050300      0.3568435800
    O      8.4892083426     11.4529477045      6.7086009826
    O     11.9835781426      0.6404451233      3.4583614680
    O      5.2161954575      4.7461806690      6.6774037043
    O     11.8050927500      9.6568383600      0.3568435800
    O     15.2858748392      7.2246043071      3.4634417061
    O      5.2162515738      0.6451180095      3.4603145771
    O      1.7392689200      3.0591050300      0.3568435800
    O     15.2790367952     11.3735144113      6.6546130922
   Zr     11.7375191000      0.3570693300      1.3375547000
   Zr     11.8293985722      8.6471121651      7.6722774368
   Zr      8.2675661755     11.1577299704      4.5138983129
   Zr     11.7506296853      4.5677610734      4.4935173346
   Zr      1.6687348503      2.1223562884      7.6329147292
   Zr      8.2616429300      6.9548026500      1.3375547000
   Zr     15.0345219202     11.1642164055      4.5033150084
   Zr      4.9666691000      0.3570693300      1.3375547000
   Zr      5.0068166158      8.6807930005      7.7347198821
   Zr      8.4578832608      2.0704178439      7.6675307381
   Zr     15.0324929300      6.9548026500      1.3375547000
   Zr      4.9709870690      4.5596134508      4.5041183808
    O     12.0207523571      8.2846499193      5.6691476708
    O      8.4785590100     10.7148508700      2.5065623700
    O     15.4036782153      5.7643372511      8.8467117807
    O     11.9544351800      4.1171175500      2.5065623700
    O     11.9621412798     12.4703964896      8.8483333177
    O      1.9330235090      1.7302693775      5.6805403097
    O      8.5707825507      5.7672833556      8.9996284339
    O     15.2494090100     10.7148508700      2.5065623700
    O      5.2178218217      8.2708967961      5.6854442051
    O      8.7281332083      1.7547685728      5.7022527670
    O      5.1835851800      4.1171175500      2.5065623700
    O     18.6285231762     12.2405629489      8.8605655756
    O     10.2090180859      5.9458395979      5.1035148290
    O      6.7721389500      8.4007618900      1.9167829900
    O     13.5893835016      3.4602613009      8.2930443754
    O     10.2480151200      1.8030285600      1.9167829900
    O     10.4286274696     10.2166696632      7.9436029853
    O      6.7428974862     12.5584672471      5.0658738685
    O      6.7973205200      3.4635509505      8.3319477167
    O     13.5429889500      8.4007618900      1.9167829900
    O      3.4490836735      5.9485781028      5.0866836401
    O     13.5373625285     12.5734033078      5.0581157935
    O      3.4771651200      1.8030285600      1.9167829900
    O     16.8488719097     10.0915174168      8.2711239222
   Zr     10.0367345703      5.7090927497      7.3079747574
   Zr     16.5594230100     10.5822364300      0.9073945100
   Zr      6.5468178953      8.1566324560      4.0817189892
   Zr     10.0170050379      1.5489749999      4.0566712104
   Zr      6.4935991800      3.9845031100      0.9073945100
   Zr      6.5296582302     12.2916113270      7.3294163877
   Zr     13.3203459027      8.1498752870      4.0569902215
   Zr      3.2292075979      5.7438737442      7.3763227454
   Zr      9.7885730100     10.5822364300      0.9073945100
   Zr     13.2644491800      3.9845031100      0.9073945100
   Zr     13.2665418856     12.3322843430      7.3758734044
   Zr      3.2464740885      1.5456963312      4.0559547981
    O      9.8271759911      3.6782473355      7.6893313457
    O     16.3425550300      8.5324526500      1.0445588000
    O      6.3055644837      6.1074791342      4.2492032812
    O     16.3565315978     12.7190183553      4.2046486651
    O      6.2767312000      1.9347193200      1.0445588000
    O      6.2856555356     10.2301681846      7.2697910588
    O     13.0672690350      6.1100498846      4.2059674867
    O      3.0621972305      3.6735562955      7.5566554516
    O      9.5717050300      8.5324526500      1.0445588000
    O     13.0475812000      1.9347193200      1.0445588000
    O     13.1859234875     10.2526537228      7.6214734151
    O      9.5882061211     12.7163155141      4.2087680169
    O     11.5735708437      6.5030927011      8.5646735392
    O     18.0489284800     11.5216217100      2.1497187900
    O      8.0730728202      9.0640743285      5.2561787247
    O     11.5120175029      2.4632543067      5.3025538925
    O      1.4153032535      0.2153200770      8.4491248972
    O      7.9831046500      4.9238883800      2.1497187900
    O     14.8349013500      9.0409641805      5.3087325378
    O      4.8539046107      6.6420879366      8.3854933112
    O     11.2780784800     11.5216217100      2.1497187900
    O      8.3078690255      0.1016625126      8.3729492567
    O     14.7539546500      4.9238883800      2.1497187900
    O      4.7470952347      2.4473840156      5.3090969150
   Ni      8.0129900994     10.1531197776      9.8376163767
   Ni      9.5685256376     11.2693015316     11.3913983440
   Ni      7.3508408876     11.0213764477     12.1092728961
   Ni      7.9720715583     12.4415225982     10.1088041112
   Ni      5.7872619066     11.1019610816     10.2021936484
   Ni      9.0076334894      8.7365519173     11.5932081577
   Ni     10.2612630085      9.7150020185      9.7651688848
   Ni     10.6537489959      7.4449102249      9.9592255923
   Ni      6.4210157531      8.9095870913     10.9827653786
   Ni      8.0924145878      7.7307238992      9.6168392584
    H      9.5636583898      8.3835493071     13.0740731817
    H      9.1437005690      6.5121423954      9.9289761193
    H      6.6763296833      7.4729821160     10.4333020022
    H      5.2569509251      9.4265817004      9.9712931949
    H      9.4863953143     12.6867900697     10.6771714862
    H      6.8686222545     10.9913788311     13.5049266777
    H     10.6143318133      8.6770825328     11.0376186998
    H      9.5787075747      9.2327976137     13.0319915808
    H      8.6219851463     11.5467809654     12.8187158790
    H      7.5200033246      8.7171554295     12.1730871761
    H      5.8888034702     10.3578536673     11.7434053501
    H      6.6508240603     12.1967624904     11.1051236236
