# Supplementary material for: Coverage-Dependent Hydrogen Adsorption, Spillover, and Vacancy Formation in Ni/ZrO2 Systems: A First-Principles DFT Investigation
Source: ACS Omega. 2026 Apr 24;11(18):27143–58. doi: 10.1021/acsomega.6c00781 (PMC13177261; doi:10.1021/acsomega.6c00781)
Supplement: Supplementary file 2 [file ao6c00781_si_002.zip › XYZ_Structures/Figure_5/6-H2/6H2@Ni10_ZrO2_spillover.xyz]

166
Lattice="13.54170000 0.0 0.0; 6.58994766 13.19546665 0.0; 0.0 0.0 23.05410000"!    total energy = -8924.82671 Ry
Zr            8.2509913974        5.1582406359        4.3167693666
Zr            4.7557044700        7.6259240900        1.1690076600    0   0   0
Zr           11.7959990080        2.7379391007        7.3631768693
Zr            8.2315806400        1.0281907600        1.1690076600    0   0   0
Zr            8.3588937091        9.3957984041        7.4265489348
Zr           18.3238031389       11.7494281978        4.3195362061
Zr            5.0151572788        2.7186691413        7.3788181737
Zr           11.5265544700        7.6259240900        1.1690076600    0   0   0
Zr           15.0326159714        5.1661274193        4.3177605126
Zr           11.5516927149       11.7785905233        4.3587166709
Zr            1.4607306400        1.0281907600        1.1690076600    0   0   0
Zr           15.0967453200        9.3432386342        7.3637669160
O             8.0645740182        5.5084381791        6.3723252560
O            14.6045427000       10.4637411400        0.0000000000    0   0   0
O             4.5741523249        7.9896924460        3.1427050389
O             8.0522411852        1.4095342058        3.1466790037
O             4.5387188700        3.8660078200        0.0000000000    0   0   0
O            18.0685012933       12.3308232466        6.2902067575
O            11.3394833396        8.0019098102        3.1397858408
O             7.8336927000       10.4637411400        0.0000000000    0   0   0
O            14.7576823293        5.6495931108        6.3093030600
O            11.3095688700        3.8660078200        0.0000000000    0   0   0
O            11.3199971710       12.3442585763        6.3146813785
O             1.2750930454        1.4024062615        3.1427029071
O             9.8109595399        7.8490944740        6.8720047788
O            16.3110981700       12.7778301300        0.5897793800    0   0   0
O             6.2736950485       10.3416680621        3.7985907340
O             9.7565344836        3.7518438587        3.7929341721
O             6.2452743400        6.1800968100        0.5897793800    0   0   0
O            13.2367401225        1.2979616406        6.8439100402
O            13.0552366603       10.3478331177        3.8158323121
O             9.5402481700       12.7778301300        0.5897793800    0   0   0
O            16.5630753259        7.8907079434        6.8884672553
O             6.5071564504        1.3396741504        6.8591594702
O            13.0161243400        6.1800968100        0.5897793800    0   0   0
O             2.9837773253        3.7420812546        3.7952844470
Zr           10.0365783512        8.1676824090        4.7464179980
Zr            6.5237482200       10.5962236300        1.5991678500    0   0   0
Zr           13.6225939468        5.6917813570        7.9567946829
Zr            9.9996243900        3.9984903000        1.5991678500    0   0   0
Zr           10.1085619472       12.3536137111        8.0474632303
Zr           13.4934516601        1.5287812029        4.7251869203
Zr            6.6749909410        5.6732196065        7.8282227257
Zr           13.2945982200       10.5962236300        1.5991678500    0   0   0
Zr           16.8252151910        8.1353742153        4.7450431024
Zr            6.7265441976        1.5391511830        4.7278075798
Zr            3.2287743900        3.9984903000        1.5991678500    0   0   0
Zr           16.8277945590       12.3030060421        7.8489090930
O            10.2629081781       10.2127457210        4.6590802045
O             6.7406162000       12.6460074200        1.4620035600    0   0   0
O            13.7790497363        7.8261965680        7.9506697994
O             3.6793079664        1.3207734670        7.9956821850
O            10.2164923700        6.0482740900        1.4620035600    0   0   0
O            13.7180723974        3.5947426059        4.6401395759
O             7.0630022504        7.7505696614        7.7396514223
O            13.5114662000       12.6460074200        1.4620035600    0   0   0
O            17.0226919583       10.2008813372        4.6470886553
O             6.9360892636        3.5925173540        4.6109809535
O             3.4456423700        6.0482740900        1.4620035600    0   0   0
O            10.4970771479        1.2709955424        7.9323272539
O             8.5117182418        7.2046583738        3.4595330096
O             5.0342427500        9.6568383600        0.3568435800    0   0   0
O            11.9404570634        4.7707592048        6.6377872061
O             8.5101189200        3.0591050300        0.3568435800    0   0   0
O             8.4873278066       11.4504907129        6.6848676905
O            11.9810647402        0.6367788176        3.4469518844
O             5.2139144974        4.7465805177        6.6476845364
O            11.8050927500        9.6568383600        0.3568435800    0   0   0
O            15.2842585181        7.2223142616        3.4523619609
O             5.2150429385        0.6459156689        3.4497120200
O             1.7392689200        3.0591050300        0.3568435800    0   0   0
O            15.2832513674       11.3702691772        6.6416168529
Zr           11.7375191000        0.3570693300        1.3375547000    0   0   0
Zr           11.8206580827        8.6527119683        7.6784726113
Zr            8.2688494723       11.1489086311        4.5131755605
Zr           11.7632096031        4.5558490851        4.4686798168
Zr            1.6689541107        2.1208713154        7.6086722329
Zr            8.2616429300        6.9548026500        1.3375547000    0   0   0
Zr           15.0337067172       11.1578008321        4.4962952572
Zr            4.9666691000        0.3570693300        1.3375547000    0   0   0
Zr            4.9920483150        8.6858368151        7.7094277713
Zr            8.4646427837        2.0671376715        7.6426680453
Zr           15.0324929300        6.9548026500        1.3375547000    0   0   0
Zr            4.9669888748        4.5501870819        4.4849428755
O            12.0118066557        8.2592129997        5.6526644296
O             8.4785590100       10.7148508700        2.5065623700    0   0   0
O            15.3921882168        5.7573771404        8.8209366205
O            11.9544351800        4.1171175500        2.5065623700    0   0   0
O            11.9555162760       12.4652786217        8.8214483174
O             1.9283626910        1.7174783416        5.6632239965
O             8.5558900665        5.8140064185        9.0015923674
O            15.2494090100       10.7148508700        2.5065623700    0   0   0
O             5.2076877704        8.2596377873        5.6710254417
O             8.7275660633        1.7749773525        5.6839997775
O             5.1835851800        4.1171175500        2.5065623700    0   0   0
O            18.6125593131       12.2254227848        8.8229109102
O            10.2254542807        5.9433302279        5.0647109344
O             6.7721389500        8.4007618900        1.9167829900    0   0   0
O            13.5853268956        3.4603397115        8.2612463876
O            10.2480151200        1.8030285600        1.9167829900    0   0   0
O            10.4271668388       10.2237142735        7.8753141185
O             6.7469584104       12.5576317769        5.0427299516
O             6.8059967858        3.4927920422        8.3142008244
O            13.5429889500        8.4007618900        1.9167829900    0   0   0
O             3.4455521405        5.9436542587        5.0650360928
O            13.5427908053       12.5794551271        5.0398373343
O             3.4771651200        1.8030285600        1.9167829900    0   0   0
O            16.8580982086       10.0758427140        8.2293453366
Zr           10.0825282300        5.7078523903        7.2265659473
Zr           16.5594230100       10.5822364300        0.9073945100    0   0   0
Zr            6.5460345104        8.1550007261        4.0702278006
Zr           10.0167520225        1.5428574760        4.0386434175
Zr            6.4935991800        3.9845031100        0.9073945100    0   0   0
Zr            6.5298283777       12.2777006700        7.3168575283
Zr           13.3112397818        8.1464343037        4.0486854351
Zr            3.2036382957        5.7463962415        7.3467871039
Zr            9.7885730100       10.5822364300        0.9073945100    0   0   0
Zr           13.2644491800        3.9845031100        0.9073945100    0   0   0
Zr           13.2539447473       12.3355034384        7.3549069673
Zr            3.2427435718        1.5362506456        4.0410015326
O             9.8427377585        3.7000726618        7.7593388595
O            16.3425550300        8.5324526500        1.0445588000    0   0   0
O             6.3088095796        6.1045243077        4.2487050977
O            16.3566069510       12.7168126226        4.1899203843
O             6.2767312000        1.9347193200        1.0445588000    0   0   0
O             6.2874798093       10.2108742317        7.2270335936
O            13.0725163582        6.1023609690        4.1738972769
O             3.0650903765        3.6753385251        7.5072751195
O             9.5717050300        8.5324526500        1.0445588000    0   0   0
O            13.0475812000        1.9347193200        1.0445588000    0   0   0
O            13.1881581581       10.2559386103        7.5855160794
O             9.5908677469       12.7114913872        4.1862628749
O            11.5765032391        6.4613683359        8.5264653026
O            18.0489284800       11.5216217100        2.1497187900    0   0   0
O             8.0772068864        9.0616504576        5.2333188684
O            11.5152777083        2.4614458323        5.2846198495
O             1.4278215215        0.2175056887        8.4052662322
O             7.9831046500        4.9238883800        2.1497187900    0   0   0
O            14.8344512281        9.0417609276        5.2894751626
O             4.8333370254        6.6423660252        8.3478297652
O            11.2780784800       11.5216217100        2.1497187900    0   0   0
O             8.3079953839        0.1133917988        8.3422471178
O            14.7539546500        4.9238883800        2.1497187900    0   0   0
O             4.7471944573        2.4485956045        5.2933563831
Ni            8.0056174913       10.1859658346        9.7942605909
Ni            9.5400575873       11.3202883044       11.3665280471
Ni            7.3246402448       11.0575606443       12.0696129188
Ni            7.9257126930       12.4748436125       10.0773615632
Ni            5.7751838661       11.0938930355       10.1743659700
Ni            9.0204256370        8.7944073837       11.5582550489
Ni           10.2529109807        9.7836898842        9.7248482727
Ni           10.7233145655        7.5282309571        9.8463302565
Ni            6.4547408892        8.8970788674       10.9553548131
Ni            8.2037470175        7.7834668840        9.6033568948
H             9.5398684944        8.5335429408       13.0631415237
H             8.7477256490        5.1376651695        9.6722745742
H             6.7145242108        7.5141805980       10.2945291124
H             5.2787588742        9.4334103090        9.9386204632
H             9.4417303872       12.7343573365       10.6587103887
H             6.8775683267       10.8990166229       13.4684209453
H            10.6232536384        8.7002521078       10.9774174718
H             9.5378905505        9.3845830234       12.9741933792
H             8.6005891306       11.5664490878       12.7918583465
H             7.5431024949        8.4624119974       12.0821878230
H             5.8910264035       10.3479218586       11.7137233511
H             6.6026925752       12.2253398842       11.0632650086
