# Supplementary material for: Coverage-Dependent Hydrogen Adsorption, Spillover, and Vacancy Formation in Ni/ZrO2 Systems: A First-Principles DFT Investigation
Source: ACS Omega. 2026 Apr 24;11(18):27143–58. doi: 10.1021/acsomega.6c00781 (PMC13177261; doi:10.1021/acsomega.6c00781)
Supplement: Supplementary file 2 [file ao6c00781_si_002.zip › XYZ_Structures/Figure_5/6-H2/vacancy/6H2@Ni10_ZrO2_vacancy.xyz]

163
Lattice="13.54170000 0.0 0.0; 6.58994766 13.19546665 0.0; 0.0 0.0 23.05410000"!    total energy = -8889.904535 Ry
Zr            8.2508390312        5.1542181443        4.3464394499
Zr            4.7557044700        7.6259240900        1.1690076600    0   0   0
Zr           11.7986831748        2.7486902462        7.3822902401
Zr            8.2315806400        1.0281907600        1.1690076600    0   0   0
Zr            8.3733795645        9.3657786074        7.3772772066
Zr           18.3265848037       11.7533743597        4.3253591048
Zr            4.9991974780        2.7015187120        7.3890843355
Zr           11.5265544700        7.6259240900        1.1690076600    0   0   0
Zr           15.0316785996        5.1621295345        4.3156431703
Zr           11.5540534072       11.7797869204        4.3655822534
Zr            1.4607306400        1.0281907600        1.1690076600    0   0   0
Zr           15.1153360529        9.3499311212        7.3581961766
O             8.0970631359        5.4373150157        6.4529890266
O            14.6045427000       10.4637411400        0.0000000000    0   0   0
O             4.5739439311        7.9816286346        3.1358764750
O             8.0537745047        1.4021703589        3.1527025050
O             4.5387188700        3.8660078200        0.0000000000    0   0   0
O            18.0728043012       12.3387883259        6.3023157042
O            11.3538582653        8.0013841997        3.1309394362
O             7.8336927000       10.4637411400        0.0000000000    0   0   0
O            14.7595262913        5.6357012924        6.3135531448
O            11.3095688700        3.8660078200        0.0000000000    0   0   0
O            11.3278651252       12.3187354121        6.3292388349
O             1.2733173638        1.3978541614        3.1481443893
O             9.8302087155        7.8505386340        6.7988710245
O            16.3110981700       12.7778301300        0.5897793800    0   0   0
O             6.2704513566       10.3482499310        3.7923426343
O             9.7565021880        3.7470741432        3.7966301451
O             6.2452743400        6.1800968100        0.5897793800    0   0   0
O            13.2463612344        1.2883689710        6.8700014275
O            13.0591034398       10.3526728404        3.8132283242
O             9.5402481700       12.7778301300        0.5897793800    0   0   0
O            16.5622776646        7.8897822968        6.8768859263
O             6.5075481420        1.3396182616        6.8698989380
O            13.0161243400        6.1800968100        0.5897793800    0   0   0
O             2.9835494243        3.7378702151        3.7979326380
Zr           10.0330377761        8.1709737488        4.7088933800
Zr            6.5237482200       10.5962236300        1.5991678500    0   0   0
Zr           13.6310142308        5.6856464188        7.9663205615
Zr            9.9996243900        3.9984903000        1.5991678500    0   0   0
Zr           10.1210543084       12.2991804731        8.0736617507
Zr           13.4960825771        1.5259431985        4.7425084598
Zr            6.6486288188        5.6529583182        7.8766582428
Zr           13.2945982200       10.5962236300        1.5991678500    0   0   0
Zr           16.8257678467        8.1381320364        4.7383491256
Zr            6.7291917744        1.5369685715        4.7373186731
Zr            3.2287743900        3.9984903000        1.5991678500    0   0   0
Zr           16.8335717723       12.3133094163        7.8567142083
O            10.2677346001       10.2135649315        4.6454580173
O             6.7406162000       12.6460074200        1.4620035600    0   0   0
O            13.8045315440        7.8281252822        7.9435341175
O             3.6665830631        1.2680659499        7.9762893239
O            10.2164923700        6.0482740900        1.4620035600    0   0   0
O            13.7185895259        3.5916226341        4.6353134680
O             7.0345217566        7.7084856832        7.6066725694
O            13.5114662000       12.6460074200        1.4620035600    0   0   0
O            17.0227216739       10.2079884921        4.6468377414
O             6.9341666007        3.5897116816        4.6153305852
O             3.4456423700        6.0482740900        1.4620035600    0   0   0
O            10.5022096464        1.2826422946        7.9437994740
O             8.5090084092        7.1931655199        3.4564145257
O             5.0342427500        9.6568383600        0.3568435800    0   0   0
O            11.9563128869        4.7769766893        6.6404181151
O             8.5101189200        3.0591050300        0.3568435800    0   0   0
O             8.5034885624       11.4426297570        6.6889391632
O            11.9834147746        0.6410504019        3.4528681191
O             5.1747230037        4.7185612711        6.6562831306
O            11.8050927500        9.6568383600        0.3568435800    0   0   0
O            15.2866028025        7.2216412929        3.4473624943
O             5.2165640951        0.6473035553        3.4526985811
O             1.7392689200        3.0591050300        0.3568435800    0   0   0
O            15.2931700021       11.3845211357        6.6446128519
Zr           11.7375191000        0.3570693300        1.3375547000    0   0   0
Zr           11.8592057672        8.6390896843        7.6176963246
Zr            8.2679141906       11.1546489657        4.5076409345
Zr           11.7665503986        4.5521407138        4.4680354174
Zr            1.6660849635        2.0722145933        7.6400738347
Zr            8.2616429300        6.9548026500        1.3375547000    0   0   0
Zr           15.0372653169       11.1636380524        4.4954480038
Zr            4.9666691000        0.3570693300        1.3375547000    0   0   0
Zr            4.9822264004        8.6748857355        7.6864737335
Zr            8.4696292809        2.0905316669        7.6612567132
Zr           15.0324929300        6.9548026500        1.3375547000    0   0   0
Zr            4.9671741037        4.5433199194        4.4912208324
O            12.0299976461        8.2757590966        5.6317404092
O             8.4785590100       10.7148508700        2.5065623700    0   0   0
O            15.3934930992        5.7542977287        8.8256842197
O            11.9544351800        4.1171175500        2.5065623700    0   0   0
O            11.9687636191       12.4404369238        8.8312276098
O             1.9261916881        1.7116991667        5.6787308547
O            15.2494090100       10.7148508700        2.5065623700    0   0   0
O             5.1968279672        8.2685273296        5.6388719050
O             8.7313068167        1.7924001308        5.6988144642
O             5.1835851800        4.1171175500        2.5065623700    0   0   0
O            18.6233484861       12.2057293731        8.8477367157
O            10.2266043498        5.9429896426        5.0458881259
O             6.7721389500        8.4007618900        1.9167829900    0   0   0
O            13.5854740389        3.4556260177        8.2767292799
O            10.2480151200        1.8030285600        1.9167829900    0   0   0
O            10.4637968213       10.1829521324        7.8543483024
O             6.7490445106       12.5562092856        5.0537123348
O             6.7974955871        3.4932528990        8.3245118494
O            13.5429889500        8.4007618900        1.9167829900    0   0   0
O             3.4424526980        5.9404479240        5.0587461086
O            13.5453140420       12.5823848852        5.0476924985
O             3.4771651200        1.8030285600        1.9167829900    0   0   0
O            16.8610739286       10.0826838721        8.2268851934
Zr           10.1021228506        5.7238691413        7.2152785659
Zr           16.5594230100       10.5822364300        0.9073945100    0   0   0
Zr            6.5424278104        8.1541569916        4.0641754804
Zr           10.0180155248        1.5478664701        4.0451283982
Zr            6.4935991800        3.9845031100        0.9073945100    0   0   0
Zr            6.5344601288       12.2557794135        7.3312188872
Zr           13.3295733336        8.1490864010        4.0348458920
Zr            3.1957024459        5.7225074074        7.3366350056
Zr            9.7885730100       10.5822364300        0.9073945100    0   0   0
Zr           13.2644491800        3.9845031100        0.9073945100    0   0   0
Zr           13.2651590956       12.3396737490        7.3580768771
Zr            3.2398907955        1.5351228421        4.0453228954
O             9.8532196222        3.7355708244        7.8188871255
O            16.3425550300        8.5324526500        1.0445588000    0   0   0
O             6.3213868694        6.0987524784        4.2864543956
O            16.3601874425       12.7215288523        4.1969584858
O             6.2767312000        1.9347193200        1.0445588000    0   0   0
O             6.2823533764       10.2062687252        7.1910614136
O            13.0751651495        6.1051065657        4.1783465424
O             3.0480585331        3.6438137009        7.5583609224
O             9.5717050300        8.5324526500        1.0445588000    0   0   0
O            13.0475812000        1.9347193200        1.0445588000    0   0   0
O            13.2060444947       10.2523523662        7.5730030666
O             9.5956635423       12.7128034377        4.1932288051
O            11.5955320009        6.5352224979        8.5040568538
O            18.0489284800       11.5216217100        2.1497187900    0   0   0
O             8.0797224752        9.0709571738        5.1896982605
O            11.5201507589        2.4610516330        5.3018734818
O             1.4034440513        0.1670895330        8.4972124901
O             7.9831046500        4.9238883800        2.1497187900    0   0   0
O            14.8400158928        9.0496265872        5.2809498008
O             4.8074582320        6.6346067354        8.3136475421
O            11.2780784800       11.5216217100        2.1497187900    0   0   0
O             8.3147944348        0.1281995666        8.3467139340
O            14.7539546500        4.9238883800        2.1497187900    0   0   0
O             4.7445515758        2.4392496840        5.3009386694
Ni            7.9266461844       10.0791683585        9.6779480570
Ni            9.5998616134       11.0552389748       11.1641334511
Ni            7.4389378312       10.6060600796       11.9462957587
Ni            7.8840613569       12.4048770206       10.1770163084
Ni            5.7585776249       11.0174632657       10.1659448990
Ni            8.8320115442        8.5156736688       11.3451757689
Ni           10.1217971300        9.3983248240        9.5619192031
Ni           10.2426170852        7.1188913469        9.7437933722
Ni            6.3398809907        8.7057406470       10.7767133767
Ni            7.9438388595        7.4979836842        9.3779654274
H             9.4366362856        7.6191933409       12.5104500070
H             6.6162040697        7.1729367109       10.2658606458
H             5.2256835142        9.3376333115        9.7986027917
H             9.5453870489       12.5015706515       10.4929546781
H             9.2352831471        9.8279951051       12.2379402018
H             9.7605976050        7.2713316263       11.7347440554
H             8.5752019415       11.7507801999       12.2140898414
H             7.3383724437        8.7183235172       12.1188365314
H             5.8537610724       10.1116094104       11.5941432092
H             6.6456249568       11.9427716246       11.2624898380
