# Supplementary material for: Coverage-Dependent Hydrogen Adsorption, Spillover, and Vacancy Formation in Ni/ZrO2 Systems: A First-Principles DFT Investigation
Source: ACS Omega. 2026 Apr 24;11(18):27143–58. doi: 10.1021/acsomega.6c00781 (PMC13177261; doi:10.1021/acsomega.6c00781)
Supplement: Supplementary file 2 [file ao6c00781_si_002.zip › XYZ_Structures/Figure_5/7-H2/7H2@Ni10_ZrO2.xyz]

168
Lattice="13.54170000 0.0 0.0; 6.58994766 13.19546665 0.0; 0.0 0.0 23.05410000"!    total energy = -8927.268207 Ry
Zr            8.2525375991        5.1581195226        4.3145320318
Zr            4.7557044700        7.6259240900        1.1690076600    0   0   0
Zr           11.7851675832        2.7547753502        7.3643890277
Zr            8.2315806400        1.0281907600        1.1690076600    0   0   0
Zr            8.3551689043        9.4183120090        7.3922827257
Zr           18.3188979257       11.7500711889        4.3135574474
Zr            5.0038206232        2.7175920635        7.3663543541
Zr           11.5265544700        7.6259240900        1.1690076600    0   0   0
Zr           15.0274144980        5.1628784447        4.3186536391
Zr           11.5450088813       11.7704133373        4.3540407749
Zr            1.4607306400        1.0281907600        1.1690076600    0   0   0
Zr           15.1122531359        9.3441962583        7.3686349534
O             8.0017153240        5.5622925474        6.3199191013
O            14.6045427000       10.4637411400        0.0000000000    0   0   0
O             4.5699077048        8.0035686416        3.1383124870
O             8.0513840325        1.4059065385        3.1431666444
O             4.5387188700        3.8660078200        0.0000000000    0   0   0
O            18.0547333216       12.3631698831        6.2758681680
O            11.3420651594        8.0002787954        3.1394708135
O             7.8336927000       10.4637411400        0.0000000000    0   0   0
O            14.7625025569        5.6553965143        6.3073732496
O            11.3095688700        3.8660078200        0.0000000000    0   0   0
O            11.2993090596       12.3328859343        6.3190047080
O             1.2714440346        1.4063222185        3.1434029777
O             9.8023028634        7.8836626952        6.8654252764
O            16.3110981700       12.7778301300        0.5897793800    0   0   0
O             6.2740688066       10.3445540363        3.7931917587
O             9.7565400237        3.7467942177        3.7969615413
O             6.2452743400        6.1800968100        0.5897793800    0   0   0
O            13.2421341836        1.2998884549        6.8496914750
O            13.0529217333       10.3451032340        3.8101409682
O             9.5402481700       12.7778301300        0.5897793800    0   0   0
O            16.5685976744        7.8974324051        6.8857291905
O             6.4913766684        1.3244067079        6.8454352573
O            13.0161243400        6.1800968100        0.5897793800    0   0   0
O             2.9804815152        3.7426735280        3.7993462679
Zr           10.0336412527        8.1489435114        4.7452457193
Zr            6.5237482200       10.5962236300        1.5991678500    0   0   0
Zr           13.6172544189        5.6976935506        7.9432357105
Zr            9.9996243900        3.9984903000        1.5991678500    0   0   0
Zr           10.1316344982       12.3503162689        8.0468082981
Zr           13.4909137786        1.5436220713        4.7259678259
Zr            6.7424229809        5.6491853540        7.8923561680
Zr           13.2945982200       10.5962236300        1.5991678500    0   0   0
Zr           16.8200844072        8.1311817899        4.7392574527
Zr            6.7234941467        1.5395246023        4.7220034409
Zr            3.2287743900        3.9984903000        1.5991678500    0   0   0
Zr           16.8129998448       12.3325482581        7.8337481281
O            10.2558454441       10.2102397933        4.6567497659
O             6.7406162000       12.6460074200        1.4620035600    0   0   0
O            13.7909587094        7.8321147253        7.9317002754
O             3.6547394192        1.2971538528        7.9875145067
O            10.2164923700        6.0482740900        1.4620035600    0   0   0
O            13.7145132899        3.6002695289        4.6536849532
O             7.0430145198        7.8263374926        7.7690211336
O            13.5114662000       12.6460074200        1.4620035600    0   0   0
O            17.0252871252       10.2002723499        4.6537211733
O             6.9367686086        3.5869553050        4.6162729467
O             3.4456423700        6.0482740900        1.4620035600    0   0   0
O            10.4903640435        1.2784426404        7.9609740000
O             8.5111775368        7.2119783398        3.4527024942
O             5.0342427500        9.6568383600        0.3568435800    0   0   0
O            11.9470689933        4.7889304902        6.6771449426
O             8.5101189200        3.0591050300        0.3568435800    0   0   0
O             8.4876181224       11.4677771825        6.6929276177
O            11.9805645171        0.6380274578        3.4478815062
O             5.1903907103        4.7222038247        6.6511304165
O            11.8050927500        9.6568383600        0.3568435800    0   0   0
O            15.2843059032        7.2231833848        3.4502401436
O             5.2118692353        0.6376578036        3.4477948732
O             1.7392689200        3.0591050300        0.3568435800    0   0   0
O            15.2996022580       11.3668657655        6.6394407430
Zr           11.7375191000        0.3570693300        1.3375547000    0   0   0
Zr           11.8254486900        8.6451957432        7.6527913903
Zr            8.2687828614       11.1505766813        4.4986548723
Zr           11.7420180049        4.5718836943        4.4990943098
Zr            1.6585871104        2.1044020246        7.6292378092
Zr            8.2616429300        6.9548026500        1.3375547000    0   0   0
Zr           15.0338815072       11.1552938218        4.4928894221
Zr            4.9666691000        0.3570693300        1.3375547000    0   0   0
Zr            5.0002841150        8.6719339915        7.6784218666
Zr            8.4482314539        2.0754073192        7.6347911517
Zr           15.0324929300        6.9548026500        1.3375547000    0   0   0
Zr            4.9690571127        4.5561482477        4.4946038957
O            12.0172812272        8.2797578347        5.6479540577
O             8.4785590100       10.7148508700        2.5065623700    0   0   0
O            15.3899044160        5.7556880654        8.8130537125
O            11.9544351800        4.1171175500        2.5065623700    0   0   0
O            11.9640645025       12.4824015284        8.8073709561
O             1.9239662006        1.7077187584        5.6744890090
O             8.5594389912        5.8355649243        8.8344118227
O            15.2494090100       10.7148508700        2.5065623700    0   0   0
O             5.2158828842        8.2516860366        5.6627692688
O             8.7167272783        1.7376366016        5.6764132527
O             5.1835851800        4.1171175500        2.5065623700    0   0   0
O            18.6228434062       12.2937201913        8.8029497839
O            10.2101416620        5.9523055008        5.0694330745
O             6.7721389500        8.4007618900        1.9167829900    0   0   0
O            13.5861398669        3.4541233557        8.2726374447
O            10.2480151200        1.8030285600        1.9167829900    0   0   0
O            10.4060093031       10.1989659738        7.8597819168
O             6.7446424202       12.5575421402        5.0407997082
O             6.7966467789        3.4564988656        8.2897143852
O            13.5429889500        8.4007618900        1.9167829900    0   0   0
O             3.4448959214        5.9499920378        5.0615059306
O            13.5313510657       12.5637608587        5.0467018234
O             3.4771651200        1.8030285600        1.9167829900    0   0   0
O            16.8830953360       10.0821485568        8.2590881971
Zr            9.9700844288        5.7356452105        7.3263055062
Zr           16.5594230100       10.5822364300        0.9073945100    0   0   0
Zr            6.5465768054        8.1481507564        4.0591035843
Zr           10.0157490152        1.5442134821        4.0397327392
Zr            6.4935991800        3.9845031100        0.9073945100    0   0   0
Zr            6.5293234391       12.2976758229        7.2807528763
Zr           13.3150227405        8.1457240903        4.0432766507
Zr            3.2172591577        5.7355765766        7.3470502246
Zr            9.7885730100       10.5822364300        0.9073945100    0   0   0
Zr           13.2644491800        3.9845031100        0.9073945100    0   0   0
Zr           13.2625959517       12.3340896963        7.3343297251
Zr            3.2388662216        1.5383557679        4.0430815470
O             9.8190144187        3.6700101071        7.6250492083
O            16.3425550300        8.5324526500        1.0445588000    0   0   0
O             6.2965076295        6.1043475289        4.2044351267
O            16.3515784103       12.7111083310        4.1742584963
O             6.2767312000        1.9347193200        1.0445588000    0   0   0
O             6.2744939420       10.2431350999        7.2033407733
O            13.0671635180        6.1059544667        4.1807875253
O             3.0423291665        3.6589864712        7.5270696529
O             9.5717050300        8.5324526500        1.0445588000    0   0   0
O            13.0475812000        1.9347193200        1.0445588000    0   0   0
O            13.1896569801       10.2548206470        7.5535555029
O             9.5866773240       12.7104853281        4.1799192817
O            11.5468399704        6.5804316817        8.5273590497
O            18.0489284800       11.5216217100        2.1497187900    0   0   0
O             8.0719459153        9.0666334079        5.2292323777
O            11.5155586537        2.4637326548        5.2887819608
O             1.4064378859        0.1788793442        8.4790910916
O             7.9831046500        4.9238883800        2.1497187900    0   0   0
O            14.8373004061        9.0425992191        5.2882972536
O             4.8440519900        6.6437944882        8.3289339745
O            11.2780784800       11.5216217100        2.1497187900    0   0   0
O             8.3026918356        0.1027792149        8.3298116276
O            14.7539546500        4.9238883800        2.1497187900    0   0   0
O             4.7405901718        2.4374173029        5.2865903643
Ni            7.8976642294       10.1439832119        9.8374109588
Ni            9.4239259250       11.3000873381       11.3946978874
Ni            7.1112539012       10.9101602658       12.0694691908
Ni            7.7547127577       12.4533169564       10.1535473410
Ni            5.6444415254       11.1482393448       10.1288721619
Ni            9.2230685477        8.7933804449       11.5701696055
Ni           10.2117184965        9.7433600349        9.7136745761
Ni           10.7623362816        7.4585465815       10.1027095785
Ni            6.2622662705        8.8767552604       10.7443809612
Ni            8.0336331352        7.6620570110        9.5586297959
H            10.6404326978        8.0209205073       11.5839252780
H             9.0363016780        7.3790481377       10.7504989875
H             8.9143695196        8.0481925563       12.9938856586
H             5.5783634452       10.2226015721       11.4643772491
H            11.5904420097        8.8823063411        9.9347394978
H             9.8798307738       10.0532067759       12.2986407693
H             6.4654940259       12.1537367789       11.1997576454
H             6.4718983935       10.2638590029       13.4381668828
H             9.2139193037       12.7721080751       10.8119884348
H            10.7039668536       11.0736106595       10.5034965356
H             8.1985538482        8.4476349961       12.7975010837
H             6.5620170936        7.3885857142       10.3625574078
H             6.9816693039       10.8757008870       13.6975699881
H             8.3995241668       11.7064403107       12.5722525038
