# Supplementary material for: Coverage-Dependent Hydrogen Adsorption, Spillover, and Vacancy Formation in Ni/ZrO2 Systems: A First-Principles DFT Investigation
Source: ACS Omega. 2026 Apr 24;11(18):27143–58. doi: 10.1021/acsomega.6c00781 (PMC13177261; doi:10.1021/acsomega.6c00781)
Supplement: Supplementary file 2 [file ao6c00781_si_002.zip › XYZ_Structures/Figure_5/7-H2/7H2@Ni10_ZrO2_spillover - Transition state.xyz]

168
Lattice="13.54170000 0.0 0.0; 6.58994766 13.19546665 0.0; 0.0 0.0 23.05410000"!    total energy = -8927.201445 Ry
   Zr      8.2501985799      5.1590023123      4.3264661787
   Zr      4.7557044700      7.6259240900      1.1690076600
   Zr     11.7907819606      2.7449731719      7.3646885618
   Zr      8.2315806400      1.0281907600      1.1690076600
   Zr      8.3600992447      9.4084632831      7.3983496354
   Zr     18.3204854846     11.7508470432      4.3152630121
   Zr      5.0099537640      2.7178300667      7.3738550736
   Zr     11.5265544700      7.6259240900      1.1690076600
   Zr     15.0297944108      5.1640694643      4.3199105011
   Zr     11.5469758200     11.7742306980      4.3585996449
   Zr      1.4607306400      1.0281907600      1.1690076600
   Zr     15.1105045580      9.3440217423      7.3730350217
    O      8.0282611730      5.5265482387      6.3697354082
    O     14.6045427000     10.4637411400      0.0000000000
    O      4.5721696739      7.9940175706      3.1409642175
    O      8.0523307071      1.4064366471      3.1446688524
    O      4.5387188700      3.8660078200      0.0000000000
    O     18.0613795967     12.3505303720      6.2797641074
    O     11.3406282692      7.9964304140      3.1411108356
    O      7.8336927000     10.4637411400      0.0000000000
    O     14.7619650748      5.6499233057      6.3101870621
    O     11.3095688700      3.8660078200      0.0000000000
    O     11.3050978085     12.3328957266      6.3203071438
    O      1.2736794751      1.4078345998      3.1426599024
    O      9.8021449370      7.8605278383      6.8689879948
    O     16.3110981700     12.7778301300      0.5897793800
    O      6.2738977393     10.3431384031      3.7946452209
    O      9.7564920482      3.7507756722      3.7956575065
    O      6.2452743400      6.1800968100      0.5897793800
    O     13.2449382373      1.2965188558      6.8476611035
    O     13.0543731825     10.3459578380      3.8120726044
    O      9.5402481700     12.7778301300      0.5897793800
    O     16.5691737627      7.8954267688      6.8901254575
    O      6.4968159354      1.3273686240      6.8456370613
    O     13.0161243400      6.1800968100      0.5897793800
    O      2.9820518661      3.7438982395      3.7992675523
   Zr     10.0378117552      8.1575895021      4.7503919191
   Zr      6.5237482200     10.5962236300      1.5991678500
   Zr     13.6216139130      5.6978481380      7.9495475874
   Zr      9.9996243900      3.9984903000      1.5991678500
   Zr     10.1287380797     12.3402016890      8.0605006922
   Zr     13.4933797439      1.5385517258      4.7249978177
   Zr      6.7310889696      5.6608542023      7.9077735211
   Zr     13.2945982200     10.5962236300      1.5991678500
   Zr     16.8207076687      8.1331219415      4.7428194051
   Zr      6.7258999785      1.5396945366      4.7249402462
   Zr      3.2287743900      3.9984903000      1.5991678500
   Zr     16.8165481718     12.3276692703      7.8360043988
    O     10.2582402621     10.2112884331      4.6535055532
    O      6.7406162000     12.6460074200      1.4620035600
    O     13.7866104159      7.8280341255      7.9392421261
    O      3.6613583576      1.2979217834      7.9861475067
    O     10.2164923700      6.0482740900      1.4620035600
    O     13.7143843970      3.5991344516      4.6487410312
    O      7.0431095197      7.7957556578      7.7345117216
    O     13.5114662000     12.6460074200      1.4620035600
    O     17.0239253320     10.2003797150      4.6469834938
    O      6.9383887067      3.5902590352      4.6159097748
    O      3.4456423700      6.0482740900      1.4620035600
    O     10.4933535792      1.2748421509      7.9500527212
    O      8.5132542982      7.2064031834      3.4583597406
    O      5.0342427500      9.6568383600      0.3568435800
    O     11.9450030243      4.7861791296      6.6662446083
    O      8.5101189200      3.0591050300      0.3568435800
    O      8.4868912904     11.4684702859      6.6883447735
    O     11.9806149923      0.6384032960      3.4473171895
    O      5.2077158223      4.7354178975      6.6635226267
    O     11.8050927500      9.6568383600      0.3568435800
    O     15.2834673427      7.2220748031      3.4528810021
    O      5.2144242430      0.6411638619      3.4495263337
    O      1.7392689200      3.0591050300      0.3568435800
    O     15.2992095648     11.3653012700      6.6412701480
   Zr     11.7375191000      0.3570693300      1.3375547000
   Zr     11.8208226440      8.6463170613      7.6729327409
   Zr      8.2700401978     11.1512028272      4.5020609968
   Zr     11.7506427579      4.5640037890      4.4861243316
   Zr      1.6659008555      2.1040118515      7.6248239477
   Zr      8.2616429300      6.9548026500      1.3375547000
   Zr     15.0345036795     11.1544178108      4.4939944305
   Zr      4.9666691000      0.3570693300      1.3375547000
   Zr      5.0058103504      8.6709644746      7.6843146889
   Zr      8.4498297641      2.0759226377      7.6412063245
   Zr     15.0324929300      6.9548026500      1.3375547000
   Zr      4.9703092739      4.5537991895      4.4968040211
    O     12.0153185765      8.2768959679      5.6519762671
    O      8.4785590100     10.7148508700      2.5065623700
    O     15.3914309939      5.7565350812      8.8166486097
    O     11.9544351800      4.1171175500      2.5065623700
    O     11.9669116754     12.4843173403      8.8086622036
    O      1.9262615017      1.7114689806      5.6702479619
    O      8.5700859997      5.7710256636      8.9436026623
    O     15.2494090100     10.7148508700      2.5065623700
    O      5.2114748599      8.2609680307      5.6632205442
    O      8.7207200331      1.7531413070      5.6797563384
    O      5.1835851800      4.1171175500      2.5065623700
    O     18.6227809139     12.2972468493      8.8051400041
    O     10.2098685285      5.9419348715      5.0801697514
    O      6.7721389500      8.4007618900      1.9167829900
    O     13.5866973619      3.4555367612      8.2662389502
    O     10.2480151200      1.8030285600      1.9167829900
    O     10.4070484190     10.1994672702      7.8353438819
    O      6.7455263711     12.5589114332      5.0390050833
    O      6.7950139971      3.4527443955      8.3016500975
    O     13.5429889500      8.4007618900      1.9167829900
    O      3.4470029026      5.9474243001      5.0670439548
    O     13.5368236366     12.5678144589      5.0451368350
    O      3.4771651200      1.8030285600      1.9167829900
    O     16.8822663747     10.0812747980      8.2599083288
   Zr     10.0286407827      5.7127664723      7.2825789427
   Zr     16.5594230100     10.5822364300      0.9073945100
   Zr      6.5478876651      8.1519552323      4.0623958222
   Zr     10.0152273843      1.5442150938      4.0409830516
   Zr      6.4935991800      3.9845031100      0.9073945100
   Zr      6.5361901726     12.2931402467      7.2881043527
   Zr     13.3122892561      8.1470546212      4.0479058011
   Zr      3.2184946410      5.7365580918      7.3495817762
   Zr      9.7885730100     10.5822364300      0.9073945100
   Zr     13.2644491800      3.9845031100      0.9073945100
   Zr     13.2618655404     12.3330416222      7.3371376002
   Zr      3.2420382546      1.5391478715      4.0431016258
    O      9.8330169453      3.6728627415      7.6578352009
    O     16.3425550300      8.5324526500      1.0445588000
    O      6.3056199949      6.1046045334      4.2323119508
    O     16.3532978717     12.7134889762      4.1817137991
    O      6.2767312000      1.9347193200      1.0445588000
    O      6.2796463932     10.2359821564      7.2150788360
    O     13.0671941411      6.1044626503      4.1816795063
    O      3.0512995629      3.6623064023      7.5244340960
    O      9.5717050300      8.5324526500      1.0445588000
    O     13.0475812000      1.9347193200      1.0445588000
    O     13.1910083374     10.2533080449      7.5605120706
    O      9.5891686005     12.7120640294      4.1806843000
    O     11.5382773239      6.5505250642      8.5218494363
    O     18.0489284800     11.5216217100      2.1497187900
    O      8.0763712101      9.0674855339      5.2256035355
    O     11.5172137186      2.4631881503      5.2876705024
    O      1.4129088714      0.1880638246      8.4706728073
    O      7.9831046500      4.9238883800      2.1497187900
    O     14.8376072907      9.0415553391      5.2923831273
    O      4.8411770868      6.6411980449      8.3440219709
    O     11.2780784800     11.5216217100      2.1497187900
    O      8.3056776250      0.1065351635      8.3302530244
    O     14.7539546500      4.9238883800      2.1497187900
    O      4.7444114488      2.4454252861      5.2887627043
   Ni      7.8941621507     10.2044349086      9.8146335477
   Ni      9.4483823687     11.3048825990     11.3795426874
   Ni      7.1344668056     10.9349476700     12.0769523562
   Ni      7.7744601709     12.5019867542     10.1713460067
   Ni      5.6629640768     11.1787138900     10.1448808128
   Ni      9.1198547873      8.8279101757     11.5442496825
   Ni     10.1836950204      9.7116833817      9.6970019610
   Ni     10.6357273857      7.4273516615     10.0530128725
   Ni      6.2849371912      8.9086106698     10.7668848448
   Ni      8.0642413064      7.7805344699      9.5784499921
    H     10.3730356159      7.8480746706     11.5328379418
    H      9.2089578885      6.4881268737      9.8297471017
    H      8.8758729047      8.1119999411     12.9720701535
    H      5.6072453994     10.2534144470     11.4804178302
    H     11.5741948629      8.9064066071      9.9030110568
    H      9.8861573590     10.0396893189     12.2721286338
    H      6.4970997267     12.1901307145     11.2143926741
    H      6.4748622818     10.3077353761     13.4466810909
    H      9.2510922237     12.7779049489     10.7937175599
    H     10.7146572842     11.0378306166     10.4767870370
    H      8.1255075540      8.4581959346     12.7693599582
    H      6.5884870013      7.4281550514     10.3522218975
    H      7.0109920284     10.8945530639     13.7098653391
    H      8.4410250720     11.7153328526     12.5642702801
