# Supplementary material for: Coverage-Dependent Hydrogen Adsorption, Spillover, and Vacancy Formation in Ni/ZrO2 Systems: A First-Principles DFT Investigation
Source: ACS Omega. 2026 Apr 24;11(18):27143–58. doi: 10.1021/acsomega.6c00781 (PMC13177261; doi:10.1021/acsomega.6c00781)
Supplement: Supplementary file 2 [file ao6c00781_si_002.zip › XYZ_Structures/Figure_5/7-H2/7H2@Ni10_ZrO2_spillover.xyz]

168
Lattice="13.54170000 0.0 0.0; 6.58994766 13.19546665 0.0; 0.0 0.0 23.05410000"!    total energy = -8927.242454 Ry
Zr            8.2530662602        5.1582495196        4.3145993795
Zr            4.7557044700        7.6259240900        1.1690076600    0   0   0
Zr           11.7999158659        2.7426869625        7.3653621222
Zr            8.2315806400        1.0281907600        1.1690076600    0   0   0
Zr            8.3566008626        9.3887874008        7.4282429368
Zr           18.3256472898       11.7509234313        4.3175523383
Zr            5.0092250054        2.7065419152        7.3829673349
Zr           11.5265544700        7.6259240900        1.1690076600    0   0   0
Zr           15.0320382633        5.1679265187        4.3172928755
Zr           11.5497683863       11.7801956880        4.3647194482
Zr            1.4607306400        1.0281907600        1.1690076600    0   0   0
Zr           15.1103626946        9.3436396835        7.3735676207
O             8.0681696160        5.4733808412        6.3676774229
O            14.6045427000       10.4637411400        0.0000000000    0   0   0
O             4.5747077831        7.9882213159        3.1408738626
O             8.0557627534        1.4005879593        3.1461785690
O             4.5387188700        3.8660078200        0.0000000000    0   0   0
O            18.0723725949       12.3299896194        6.2835074814
O            11.3406788908        7.9985778499        3.1400754197
O             7.8336927000       10.4637411400        0.0000000000    0   0   0
O            14.7557608564        5.6438570513        6.3110042824
O            11.3095688700        3.8660078200        0.0000000000    0   0   0
O            11.3138610321       12.3327570094        6.3222949850
O             1.2748281546        1.4055936523        3.1439641178
O             9.8056529357        7.8339742804        6.8718820013
O            16.3110981700       12.7778301300        0.5897793800    0   0   0
O             6.2744488031       10.3418843616        3.7989746308
O             9.7587573161        3.7516255042        3.7918343912
O             6.2452743400        6.1800968100        0.5897793800    0   0   0
O            13.2481386463        1.2948647261        6.8533497468
O            13.0572649645       10.3513020842        3.8145083396
O             9.5402481700       12.7778301300        0.5897793800    0   0   0
O            16.5653864412        7.8931915943        6.8860885424
O             6.5079626447        1.3439657853        6.8500192768
O            13.0161243400        6.1800968100        0.5897793800    0   0   0
O             2.9834110824        3.7435552317        3.7963143055
Zr           10.0396781993        8.1697657703        4.7505588381
Zr            6.5237482200       10.5962236300        1.5991678500    0   0   0
Zr           13.6215258781        5.6979926635        7.9551846300
Zr            9.9996243900        3.9984903000        1.5991678500    0   0   0
Zr           10.1266006369       12.3179812068        8.0863726180
Zr           13.4985276768        1.5311576403        4.7292487957
Zr            6.6724279906        5.6708436781        7.8226030326
Zr           13.2945982200       10.5962236300        1.5991678500    0   0   0
Zr           16.8232479927        8.1381458233        4.7425777965
Zr            6.7268569449        1.5436683704        4.7245551844
Zr            3.2287743900        3.9984903000        1.5991678500    0   0   0
Zr           16.8213668577       12.3237068961        7.8349417887
O            10.2629663287       10.2142367175        4.6434098903
O             6.7406162000       12.6460074200        1.4620035600    0   0   0
O            13.7928378852        7.8288496893        7.9426609970
O             3.6697073231        1.2970273123        7.9877448296
O            10.2164923700        6.0482740900        1.4620035600    0   0   0
O            13.7181555467        3.5976877262        4.6418906114
O             7.0559989673        7.7304466724        7.6846957797
O            13.5114662000       12.6460074200        1.4620035600    0   0   0
O            17.0231281560       10.2012882876        4.6382354645
O             6.9331000724        3.5892781533        4.5961400136
O             3.4456423700        6.0482740900        1.4620035600    0   0   0
O            10.4920906538        1.2737992923        7.9148364171
O             8.5121983514        7.2014959573        3.4578641302
O             5.0342427500        9.6568383600        0.3568435800    0   0   0
O            11.9387134396        4.7747542316        6.6428372524
O             8.5101189200        3.0591050300        0.3568435800    0   0   0
O             8.4833261862       11.4581589425        6.6887014379
O            11.9836709997        0.6390274979        3.4461296958
O             5.2053340803        4.7309756580        6.6476485947
O            11.8050927500        9.6568383600        0.3568435800    0   0   0
O            15.2831435470        7.2229225248        3.4523805866
O             5.2172083470        0.6460704765        3.4509554900
O             1.7392689200        3.0591050300        0.3568435800    0   0   0
O            15.3019318330       11.3635925144        6.6420791730
Zr           11.7375191000        0.3570693300        1.3375547000    0   0   0
Zr           11.8254744761        8.6512231746        7.6815049815
Zr            8.2724165356       11.1459838769        4.5131056002
Zr           11.7635503836        4.5571351606        4.4690325223
Zr            1.6710839413        2.0991566884        7.6259258270
Zr            8.2616429300        6.9548026500        1.3375547000    0   0   0
Zr           15.0355342590       11.1556859984        4.4953872144
Zr            4.9666691000        0.3570693300        1.3375547000    0   0   0
Zr            5.0001160349        8.6740948925        7.6945566420
Zr            8.4632111779        2.0782912453        7.6362308871
Zr           15.0324929300        6.9548026500        1.3375547000    0   0   0
Zr            4.9665817925        4.5488839085        4.4862047281
O            12.0144737147        8.2792363316        5.6535040365
O             8.4785590100       10.7148508700        2.5065623700    0   0   0
O            15.3876461080        5.7622012268        8.8212564300
O            11.9544351800        4.1171175500        2.5065623700    0   0   0
O            11.9778906053       12.4985780959        8.8077292496
O             1.9296466664        1.7133518251        5.6714256893
O             8.5627625182        5.8169979989        8.9809469937
O            15.2494090100       10.7148508700        2.5065623700    0   0   0
O             5.2053013899        8.2646307395        5.6627654098
O             8.7292214124        1.7860795006        5.6789927063
O             5.1835851800        4.1171175500        2.5065623700    0   0   0
O            18.6147032702       12.3083493055        8.8070099433
O            10.2270495209        5.9446023404        5.0612577698
O             6.7721389500        8.4007618900        1.9167829900    0   0   0
O            13.5825266495        3.4621138567        8.2670855494
O            10.2480151200        1.8030285600        1.9167829900    0   0   0
O            10.4196683098       10.1990256388        7.7959556444
O             6.7504942054       12.5596651461        5.0407905096
O             6.8053512933        3.4854933419        8.3156016174
O            13.5429889500        8.4007618900        1.9167829900    0   0   0
O             3.4432503272        5.9436152246        5.0679305822
O            13.5457457398       12.5776612280        5.0480918834
O             3.4771651200        1.8030285600        1.9167829900    0   0   0
O            16.8880811748       10.0750930363        8.2533294223
Zr           10.0787099823        5.7114622218        7.2245228204
Zr           16.5594230100       10.5822364300        0.9073945100    0   0   0
Zr            6.5499346605        8.1543152969        4.0670818458
Zr           10.0197973043        1.5430642084        4.0380923990
Zr            6.4935991800        3.9845031100        0.9073945100    0   0   0
Zr            6.5437132775       12.2793453081        7.3032304518
Zr           13.3112906441        8.1507683933        4.0496212827
Zr            3.1992920878        5.7357388081        7.3449339078
Zr            9.7885730100       10.5822364300        0.9073945100    0   0   0
Zr           13.2644491800        3.9845031100        0.9073945100    0   0   0
Zr           13.2611837116       12.3343181705        7.3375555642
Zr            3.2429088734        1.5356393388        4.0443964469
O             9.8563810370        3.6990253805        7.7786485425
O            16.3425550300        8.5324526500        1.0445588000    0   0   0
O             6.3097402563        6.1049078070        4.2549244281
O            16.3577948294       12.7183743171        4.1951326002
O             6.2767312000        1.9347193200        1.0445588000    0   0   0
O             6.2821289902       10.2157198589        7.2251302950
O            13.0711355285        6.1062546672        4.1780437173
O             3.0573993857        3.6630946671        7.5299054788
O             9.5717050300        8.5324526500        1.0445588000    0   0   0
O            13.0475812000        1.9347193200        1.0445588000    0   0   0
O            13.1971859875       10.2566749744        7.5728541977
O             9.5922240131       12.7132001218        4.1854164923
O            11.5691505447        6.5159647876        8.5007734527
O            18.0489284800       11.5216217100        2.1497187900    0   0   0
O             8.0838124581        9.0640758046        5.2220696301
O            11.5208022849        2.4613675808        5.2873566038
O             1.4220322856        0.1943186029        8.4602598434
O             7.9831046500        4.9238883800        2.1497187900    0   0   0
O            14.8364588126        9.0445698325        5.2927075530
O             4.8238074898        6.6312492075        8.3343710787
O            11.2780784800       11.5216217100        2.1497187900    0   0   0
O             8.3108128776        0.1194821607        8.3246423219
O            14.7539546500        4.9238883800        2.1497187900    0   0   0
O             4.7437797545        2.4477034588        5.2952198820
Ni            7.8938171360       10.2358204034        9.7865897410
Ni            9.4829343597       11.3367892647       11.3565314598
Ni            7.1607463859       10.9554481699       12.0664979230
Ni            7.7921445958       12.5278959336       10.1716082314
Ni            5.6686786116       11.2108498846       10.1585856397
Ni            9.1426653893        8.8711737542       11.5308322073
Ni           10.1765348529        9.7392604895        9.6653885618
Ni           10.7070098158        7.4332948726        9.9813664435
Ni            6.2886420794        8.9355703404       10.7111275984
Ni            8.1381443874        7.8061718085        9.6262834644
H            10.2741793291        7.7545465747       11.4528582976
H             8.7369575508        5.1171150435        9.6324066932
H             8.8518047640        8.1729394983       12.9582633610
H             5.6260128512       10.2692672762       11.4838318303
H            11.5294976009        8.8831977239        9.9302938554
H             9.9198615118       10.0793223730       12.2607150531
H             6.5122408462       12.2175697618       11.2221708829
H             6.4815539840       10.3370539577       13.4366917257
H             9.2854444222       12.8166915473       10.7771296360
H            10.7563112721       11.0452511968       10.4603633450
H             8.1022257560        8.5005750751       12.7134282664
H             6.6050840100        7.4570139742       10.3070609588
H             7.0394674198       10.8991165337       13.7043600502
H             8.4680969345       11.7326840101       12.5440414701
