# Supplementary material for: Coverage-Dependent Hydrogen Adsorption, Spillover, and Vacancy Formation in Ni/ZrO2 Systems: A First-Principles DFT Investigation
Source: ACS Omega. 2026 Apr 24;11(18):27143–58. doi: 10.1021/acsomega.6c00781 (PMC13177261; doi:10.1021/acsomega.6c00781)
Supplement: Supplementary file 2 [file ao6c00781_si_002.zip › XYZ_Structures/Figure_5/7-H2/vacancy/7H2@Ni10_ZrO2_vacancy.xyz]

165
Lattice="13.54170000 0.0 0.0; 6.58994766 13.19546665 0.0; 0.0 0.0 23.05410000"!    total energy = -8892.301384 Ry
Zr            8.2567190556        5.1624388809        4.3366262674
Zr            4.7557044700        7.6259240900        1.1690076600    0   0   0
Zr           11.8053645524        2.7597821973        7.3706056647
Zr            8.2315806400        1.0281907600        1.1690076600    0   0   0
Zr            8.3767925137        9.4109763099        7.3884019488
Zr           18.3269238002       11.7549790152        4.3199279407
Zr            4.9944014330        2.7064196700        7.3825104280
Zr           11.5265544700        7.6259240900        1.1690076600    0   0   0
Zr           15.0361943784        5.1696359703        4.3155472841
Zr           11.5531520432       11.7862568402        4.3670461949
Zr            1.4607306400        1.0281907600        1.1690076600    0   0   0
Zr           15.1157551298        9.3555468621        7.3694962320
O             8.0941052792        5.4732893671        6.4387624747
O            14.6045427000       10.4637411400        0.0000000000    0   0   0
O             4.5777113907        7.9815486088        3.1418819773
O             8.0529168537        1.4122306473        3.1508249363
O             4.5387188700        3.8660078200        0.0000000000    0   0   0
O            18.0648900222       12.3719182215        6.2753547747
O            11.3521965269        8.0023012791        3.1356444933
O             7.8336927000       10.4637411400        0.0000000000    0   0   0
O            14.7707461373        5.6554623103        6.3094130575
O            11.3095688700        3.8660078200        0.0000000000    0   0   0
O            11.3227239362       12.3350505861        6.3286733504
O             1.2754815981        1.4070897433        3.1433381356
O             9.8262153060        7.8601424368        6.8194753759
O            16.3110981700       12.7778301300        0.5897793800    0   0   0
O             6.2727993650       10.3465513380        3.7924388343
O             9.7564291617        3.7511273591        3.7953374790
O             6.2452743400        6.1800968100        0.5897793800    0   0   0
O            13.2507968031        1.3056591881        6.8596002293
O            13.0609003188       10.3594151363        3.8153213862
O             9.5402481700       12.7778301300        0.5897793800    0   0   0
O            16.5718070241        7.9017231786        6.8943867960
O             6.5137232110        1.3597114415        6.8684307966
O            13.0161243400        6.1800968100        0.5897793800    0   0   0
O             2.9859472025        3.7460241294        3.7958796524
Zr           10.0432454931        8.1821766629        4.7299990712
Zr            6.5237482200       10.5962236300        1.5991678500    0   0   0
Zr           13.6391428410        5.6965204003        7.9545525749
Zr            9.9996243900        3.9984903000        1.5991678500    0   0   0
Zr           10.1277315534       12.3069158959        8.0900987935
Zr           13.4972394863        1.5346907491        4.7308714108
Zr            6.6434686328        5.6392551959        7.8369605395
Zr           13.2945982200       10.5962236300        1.5991678500    0   0   0
Zr           16.8328990830        8.1364481095        4.7482478134
Zr            6.7311747775        1.5449058825        4.7347806247
Zr            3.2287743900        3.9984903000        1.5991678500    0   0   0
Zr           16.8187750482       12.3482393378        7.8284167088
O            10.2655153019       10.2243748569        4.6419858345
O             6.7406162000       12.6460074200        1.4620035600    0   0   0
O            13.8105463373        7.8398125486        7.9510128410
O             3.6742000544        1.2906727599        7.9806324866
O            10.2164923700        6.0482740900        1.4620035600    0   0   0
O            13.7243636218        3.5974068996        4.6345561523
O             7.0619658998        7.7257634460        7.6910310468
O            13.5114662000       12.6460074200        1.4620035600    0   0   0
O            17.0302923362       10.2050048457        4.6493019768
O             6.9367054651        3.5987682297        4.6237493116
O             3.4456423700        6.0482740900        1.4620035600    0   0   0
O            10.4861853120        1.3080757236        7.9220513951
O             8.5126237303        7.1996240664        3.4584549961
O             5.0342427500        9.6568383600        0.3568435800    0   0   0
O            11.9683647994        4.7670706459        6.6221652636
O             8.5101189200        3.0591050300        0.3568435800    0   0   0
O             8.5034664181       11.4736477423        6.6761488317
O            11.9835248736        0.6412701656        3.4458384525
O             5.1753435633        4.7358627909        6.6498030818
O            11.8050927500        9.6568383600        0.3568435800    0   0   0
O            15.2899421428        7.2250454741        3.4529522245
O             5.2207734348        0.6511611970        3.4531927318
O             1.7392689200        3.0591050300        0.3568435800    0   0   0
O            15.2994587150       11.3817984582        6.6416008420
Zr           11.7375191000        0.3570693300        1.3375547000    0   0   0
Zr           11.8434039043        8.6482179230        7.6733830350
Zr            8.2692861737       11.1577716612        4.5031601454
Zr           11.7695554859        4.5572131563        4.4625175203
Zr            1.6696022105        2.0935364734        7.6323417053
Zr            8.2616429300        6.9548026500        1.3375547000    0   0   0
Zr           15.0381104262       11.1608987621        4.4947734606
Zr            4.9666691000        0.3570693300        1.3375547000    0   0   0
Zr            4.9966360877        8.7164359699        7.7051703237
Zr            8.4719858791        2.1073728444        7.6503824196
Zr           15.0324929300        6.9548026500        1.3375547000    0   0   0
Zr            4.9687073151        4.5512267849        4.4834532004
O            12.0292047001        8.2937000513        5.6465948524
O             8.4785590100       10.7148508700        2.5065623700    0   0   0
O            15.4028984787        5.7646416546        8.8265469090
O            11.9544351800        4.1171175500        2.5065623700    0   0   0
O            11.9733527794       12.4809557350        8.8193988818
O             1.9308432676        1.7154621403        5.6734550586
O            15.2494090100       10.7148508700        2.5065623700    0   0   0
O             5.2185080242        8.2384053867        5.6624068707
O             8.7351743619        1.7974551128        5.6933004062
O             5.1835851800        4.1171175500        2.5065623700    0   0   0
O            18.6107766162       12.3280963557        8.8008208683
O            10.2335228940        5.9506985870        5.0452156174
O             6.7721389500        8.4007618900        1.9167829900    0   0   0
O            13.5897485321        3.4668697498        8.2714308639
O            10.2480151200        1.8030285600        1.9167829900    0   0   0
O            10.4283969941       10.1921865481        7.8184068175
O             6.7504943775       12.5675302810        5.0387842369
O             6.8011561731        3.5253923626        8.3241489368
O            13.5429889500        8.4007618900        1.9167829900    0   0   0
O             3.4489981617        5.9463132674        5.0615265495
O            13.5492635319       12.5869836174        5.0525197576
O             3.4771651200        1.8030285600        1.9167829900    0   0   0
O            16.8879553568       10.0992384413        8.2436760138
Zr           10.1226948905        5.7315202366        7.2039504171
Zr           16.5594230100       10.5822364300        0.9073945100    0   0   0
Zr            6.5490942926        8.1581186936        4.0676933709
Zr           10.0207360090        1.5470624280        4.0413431258
Zr            6.4935991800        3.9845031100        0.9073945100    0   0   0
Zr            6.5439668012       12.2869391630        7.3029849478
Zr           13.3204490458        8.1536535570        4.0480526423
Zr            3.2059185678        5.7459125536        7.3467549319
Zr            9.7885730100       10.5822364300        0.9073945100    0   0   0
Zr           13.2644491800        3.9845031100        0.9073945100    0   0   0
Zr           13.2644092027       12.3445529400        7.3479183796
Zr            3.2411013249        1.5386691799        4.0444370010
O             9.8499158236        3.7554485286        7.8060182281
O            16.3425550300        8.5324526500        1.0445588000    0   0   0
O             6.3247479474        6.0992423947        4.2721521517
O            16.3547270750       12.7216495927        4.1851158884
O             6.2767312000        1.9347193200        1.0445588000    0   0   0
O             6.2703993302       10.2350374453        7.1379747289
O            13.0761097333        6.1083683514        4.1771024142
O             3.0520004827        3.6618634715        7.5400206124
O             9.5717050300        8.5324526500        1.0445588000    0   0   0
O            13.0475812000        1.9347193200        1.0445588000    0   0   0
O            13.2031322918       10.2633973554        7.5784668183
O             9.5958894500       12.7174761438        4.1802016986
O            11.6175567646        6.5091541690        8.4502346192
O            18.0489284800       11.5216217100        2.1497187900    0   0   0
O             8.0839346716        9.0753948082        5.2026354917
O            11.5236411190        2.4621102315        5.2903566740
O             1.4254216887        0.1949036591        8.4794034896
O             7.9831046500        4.9238883800        2.1497187900    0   0   0
O            14.8446991295        9.0500813319        5.2916025250
O             4.8306012154        6.6415988793        8.3491122106
O            11.2780784800       11.5216217100        2.1497187900    0   0   0
O             8.3139975393        0.1394643394        8.3310211554
O            14.7539546500        4.9238883800        2.1497187900    0   0   0
O             4.7449047313        2.4477924336        5.2982872037
Ni            7.9072406826       10.1940446079        9.6759150912
Ni            9.4227921805       11.1040505066       11.3588190578
Ni            7.0848642737       10.7352575905       11.9992685884
Ni            7.8504064328       12.4508852778       10.1629486014
Ni            5.7029735216       11.1166174988       10.0439272331
Ni            8.8902730226        8.6181690618       11.3725391494
Ni           10.1693991562        9.5933155888        9.6617199137
Ni           10.3235121682        7.2067845461        9.7261797378
Ni            6.2811367693        8.8205443036       10.4570786632
Ni            7.9875156289        7.5717613317        9.3490436199
H             8.9168509172        7.0632845075       10.6211790844
H             8.6419061980        7.8485456136       12.7584234969
H             5.5940447545       10.0909141450       11.3251686570
H            11.3757325594        8.5935869437        9.9618883909
H             9.6967343764        9.7454586184       12.1772872670
H             6.5396272040       12.0652178465       11.1797167112
H             6.3055573442       10.1935196233       13.3466819547
H             9.3598319750       12.6097364237       10.8037861502
H            10.7305682532       10.8846273381       10.5006367786
H             7.8889010245        8.2244737264       12.5701001414
H             6.8802069624       10.7357887211       13.6246878638
H             8.3731239967       11.5243833902       12.4984095855
