# Supplementary material for: Coverage-Dependent Hydrogen Adsorption, Spillover, and Vacancy Formation in Ni/ZrO2 Systems: A First-Principles DFT Investigation
Source: ACS Omega. 2026 Apr 24;11(18):27143–58. doi: 10.1021/acsomega.6c00781 (PMC13177261; doi:10.1021/acsomega.6c00781)
Supplement: Supplementary file 2 [file ao6c00781_si_002.zip › XYZ_Structures/Figure_5/8-H2/8H2@Ni10_ZrO2.xyz]

170
Lattice="13.54170000 0.0 0.0; 6.58994766 13.19546665 0.0; 0.0 0.0 23.05410000"!    total energy = -8929.579157 Ry
Zr       8.252995111   5.164465811   4.314095198
Zr       4.755704470   7.625924090   1.169007660    0   0   0
Zr      11.783665165   2.763228179   7.358138370
Zr       8.231580640   1.028190760   1.169007660    0   0   0
Zr       8.352605665   9.437480097   7.399771642
Zr      18.318776182  11.757592443   4.313376693
Zr       5.010930200   2.734633247   7.363585300
Zr      11.526554470   7.625924090   1.169007660    0   0   0
Zr      15.029481254   5.169170737   4.317336711
Zr      11.545364640  11.775169977   4.345824213
Zr       1.460730640   1.028190760   1.169007660    0   0   0
Zr      15.103107749   9.356678079   7.356811405
O        8.003217938   5.582150615   6.320658121
O       14.604542700  10.463741140   0.000000000    0   0   0
O        4.569412840   8.009065700   3.141166432
O        8.049367494   1.410733337   3.142617217
O        4.538718870   3.866007820   0.000000000    0   0   0
O       18.055561056  12.362004102   6.282900730
O       11.338089422   8.006949901   3.136558979
O        7.833692700  10.463741140   0.000000000    0   0   0
O       14.764899481   5.671694648   6.300605584
O       11.309568870   3.866007820   0.000000000    0   0   0
O       11.301419972  12.374166436   6.300449246
O        1.272138445   1.417338916   3.140642306
O        9.803391337   7.882789243   6.869824339
O       16.311098170  12.777830130   0.589779380    0   0   0
O        6.274417215  10.348931819   3.795476183
O        9.754698052   3.752358487   3.794609852
O        6.245274340   6.180096810   0.589779380    0   0   0
O       13.238310991   1.311589566   6.843249948
O       13.052789614  10.348981650   3.809078274
O        9.540248170  12.777830130   0.589779380    0   0   0
O       16.569905097   7.907075665   6.892671837
O        6.495331673   1.333630872   6.850985362
O       13.016124340   6.180096810   0.589779380    0   0   0
O        2.982986719   3.747831353   3.800077486
Zr      10.030702569   8.154543811   4.745298242
Zr       6.523748220  10.596223630   1.599167850    0   0   0
Zr      13.617989062   5.706770955   7.937261727
Zr       9.999624390   3.998490300   1.599167850    0   0   0
Zr      10.123870568  12.380217291   8.009251991
Zr      13.489905303   1.550168554   4.720409773
Zr       6.745666828   5.661462647   7.887698350
Zr      13.294598220  10.596223630   1.599167850    0   0   0
Zr      16.824758478   8.139284980   4.744777597
Zr       6.724574676   1.544110429   4.723123622
Zr       3.228774390   3.998490300   1.599167850    0   0   0
Zr      16.815806215  12.326709542   7.844836949
O       10.254497821  10.218617223   4.660714454
O        6.740616200  12.646007420   1.462003560    0   0   0
O       13.788225997   7.843830868   7.927453347
O        3.663960353   1.323766550   7.994813129
O       10.216492370   6.048274090   1.462003560    0   0   0
O       13.715410063   3.607223290   4.656263251
O        7.045321243   7.843126460   7.804347316
O       13.511466200  12.646007420   1.462003560    0   0   0
O       17.025296937  10.209637638   4.656553647
O        6.939640349   3.594535305   4.623069431
O        3.445642370   6.048274090   1.462003560    0   0   0
O       10.491208932   1.286895792   7.960224264
O        8.509241940   7.217692175   3.454280787
O        5.034242750   9.656838360   0.356843580    0   0   0
O       11.946925888   4.795331991   6.669047261
O        8.510118920   3.059105030   0.356843580    0   0   0
O        8.470572314  11.480992730   6.688155119
O       11.980632695   0.642630603   3.445491125
O        5.197231432   4.737771947   6.647805388
O       11.805092750   9.656838360   0.356843580    0   0   0
O       15.287049594   7.227899388   3.449049507
O        5.212387978   0.642504890   3.444514097
O        1.739268920   3.059105030   0.356843580    0   0   0
O       15.287092180  11.387425156   6.633110531
Zr      11.737519100   0.357069330   1.337554700    0   0   0
Zr      11.826591123   8.656226077   7.636588678
Zr       8.266202067  11.158282150   4.498314380
Zr      11.741269851   4.579840910   4.496279905
Zr       1.661387317   2.127075626   7.617004412
Zr       8.261642930   6.954802650   1.337554700    0   0   0
Zr      15.033634092  11.165251175   4.491949305
Zr       4.966669100   0.357069330   1.337554700    0   0   0
Zr       4.993211303   8.686701319   7.705686203
Zr       8.452812997   2.078053878   7.635579210
Zr      15.032492930   6.954802650   1.337554700    0   0   0
Zr       4.970252033   4.563158197   4.492878618
O       12.012526778   8.275321757   5.635917084
O        8.478559010  10.714850870   2.506562370    0   0   0
O       15.391362532   5.765614695   8.808987132
O       11.954435180   4.117117550   2.506562370    0   0   0
O       11.942597611  12.447794208   8.806102634
O        1.925013514   1.711462857   5.668474241
O        8.557269784   5.854766210   8.843414904
O       15.249409010  10.714850870   2.506562370    0   0   0
O        5.220817527   8.268926927   5.676313069
O        8.718123950   1.744049343   5.675908915
O        5.183585180   4.117117550   2.506562370    0   0   0
O       18.621986139  12.269812604   8.815209193
O       10.207713221   5.956381396   5.069260982
O        6.772138950   8.400761890   1.916782990    0   0   0
O       13.588629627   3.464926643   8.264367424
O       10.248015120   1.803028560   1.916782990    0   0   0
O       10.401226746  10.222315325   7.816349144
O        6.738349318  12.564576540   5.038524147
O        6.799127493   3.470815775   8.288985540
O       13.542988950   8.400761890   1.916782990    0   0   0
O        3.448875469   5.959640031   5.061056976
O       13.530353907  12.572199441   5.040056391
O        3.477165120   1.803028560   1.916782990    0   0   0
O       16.853112099  10.103735495   8.236869758
Zr       9.974367876   5.744391161   7.330644518
Zr      16.559423010  10.582236430   0.907394510    0   0   0
Zr       6.543596363   8.155119632   4.066017391
Zr      10.015521467   1.551027964   4.038395169
Zr       6.493599180   3.984503110   0.907394510    0   0   0
Zr       6.515989409  12.314843935   7.289150931
Zr      13.316479657   8.149200857   4.039427853
Zr       3.219971974   5.750854175   7.346447145
Zr       9.788573010  10.582236430   0.907394510    0   0   0
Zr      13.264449180   3.984503110   0.907394510    0   0   0
Zr      13.259863092  12.345451534   7.337032751
Zr       3.241887690   1.543446947   4.040809610
O        9.815268932   3.680985509   7.620803060
O       16.342555030   8.532452650   1.044558800    0   0   0
O        6.295163661   6.110639046   4.200216610
O       16.354066108  12.718790843   4.172002167
O        6.276731200   1.934719320   1.044558800    0   0   0
O        6.284100932  10.250771798   7.256921777
O       13.067569788   6.110080621   4.172448168
O        3.045263107   3.676028087   7.512494059
O        9.571705030   8.532452650   1.044558800    0   0   0
O       13.047581200   1.934719320   1.044558800    0   0   0
O       13.178759410  10.264608599   7.527154524
O        9.582584543  12.715186743   4.170508587
O       11.571574498   6.563387223   8.529664297
O       18.048928480  11.521621710   2.149718790    0   0   0
O        8.070828725   9.072705890   5.238906462
O       11.513483039   2.471361179   5.283851862
O        1.416349659   0.201660338   8.452836515
O        7.983104650   4.923888380   2.149718790    0   0   0
O       14.838642313   9.047697024   5.282324205
O        4.850904018   6.653709684   8.336422750
O       11.278078480  11.521621710   2.149718790    0   0   0
O        8.299002426   0.107913562   8.338608223
O       14.753954650   4.923888380   2.149718790    0   0   0
O        4.744002173   2.444046551   5.284937937
Ni       7.918233100  10.123162873   9.912262403
Ni       9.546120059  11.220041736  11.286193989
Ni       7.225053697  11.156011531  12.186639321
Ni       7.885219758  12.460172194  10.109011158
Ni       5.723861790  11.152729379  10.177481781
Ni       9.305028441   8.736535429  11.548030562
Ni      10.141734827   9.632496540   9.594637964
Ni      10.930127794   7.462195237  10.128313019
Ni       6.285362042   8.925370814  10.855226828
Ni       8.084114398   7.684591236   9.569442726
H       10.781625173   8.029392853  11.586269205
H        9.196244891   7.354738877  10.662547255
H        9.149026923   8.084855761  13.055486739
H        5.817961408  10.380280621  11.664782847
H       11.588580372   8.961150606   9.868355232
H        9.964276623  10.035441758  12.247944384
H        6.600638708  12.253400859  13.301722604
H        5.098769138   9.524519614   9.993755893
H        6.573619186  12.231469105  11.094381507
H        7.400630382  12.454459207  13.230136498
H       10.145387818  12.014657193  12.358319293
H        9.392669630  12.692790960  10.743500351
H        8.384847023   8.028416326  12.731074357
H        6.604679288   7.502126241  10.335372615
H        7.165840212   9.976168628  13.320371506
H        7.949073942  10.278788191  13.358731970
