# Supplementary material for: Coverage-Dependent Hydrogen Adsorption, Spillover, and Vacancy Formation in Ni/ZrO2 Systems: A First-Principles DFT Investigation
Source: ACS Omega. 2026 Apr 24;11(18):27143–58. doi: 10.1021/acsomega.6c00781 (PMC13177261; doi:10.1021/acsomega.6c00781)
Supplement: Supplementary file 2 [file ao6c00781_si_002.zip › XYZ_Structures/Figure_5/8-H2/8H2@Ni10_ZrO2_spillover - Transition state.xyz]

170
Lattice="13.54170000 0.0 0.0; 6.58994766 13.19546665 0.0; 0.0 0.0 23.05410000"!    total energy = -8929.509649 Ry
   Zr      8.2499335510      5.1602961304      4.3368581891
   Zr      4.7557044700      7.6259240900      1.1690076600
   Zr     11.7906158657      2.7359114339      7.3954957054
   Zr      8.2315806400      1.0281907600      1.1690076600
   Zr      8.3521786977      9.4025606624      7.4654714379
   Zr     18.3178302738     11.7545209090      4.3319560547
   Zr      5.0230894942      2.7259234267      7.4107170288
   Zr     11.5265544700      7.6259240900      1.1690076600
   Zr     15.0327449243      5.1683625021      4.3428154912
   Zr     11.5477834588     11.7788320280      4.3724563162
   Zr      1.4607306400      1.0281907600      1.1690076600
   Zr     15.0985154940      9.3397976143      7.3919637815
    O      8.0332250942      5.5064428491      6.3920545228
    O     14.6045427000     10.4637411400      0.0000000000
    O      4.5736533816      7.9852514519      3.1556499515
    O      8.0496954891      1.3999778787      3.1572691604
    O      4.5387188700      3.8660078200      0.0000000000
    O     18.0618917078     12.3097469056      6.3176297561
    O     11.3393428258      7.9856219824      3.1530471691
    O      7.8336927000     10.4637411400      0.0000000000
    O     14.7738858911      5.6082406474      6.3487955745
    O     11.3095688700      3.8660078200      0.0000000000
    O     11.3137445738     12.3241931973      6.3432329023
    O      1.2758641101      1.3961648684      3.1548739734
    O      9.8051097404      7.8527295069      6.9020959144
    O     16.3110981700     12.7778301300      0.5897793800
    O      6.2770716930     10.3461903631      3.8074494482
    O      9.7575174511      3.7506276513      3.8042470776
    O      6.2452743400      6.1800968100      0.5897793800
    O     13.2466368372      1.2954537964      6.8718045679
    O     13.0551395282     10.3491343883      3.8211816518
    O      9.5402481700     12.7778301300      0.5897793800
    O     16.5759583743      7.8896639719      6.9256453000
    O      6.5026788215      1.3256136751      6.8856112353
    O     13.0161243400      6.1800968100      0.5897793800
    O      2.9862263260      3.7478949228      3.8098803562
   Zr     10.0374771392      8.1610022989      4.7749927180
   Zr      6.5237482200     10.5962236300      1.5991678500
   Zr     13.6318588373      5.6833348101      7.9919170248
   Zr      9.9996243900      3.9984903000      1.5991678500
   Zr     10.1208721514     12.3518745050      8.0674995083
   Zr     13.4968149390      1.5361394835      4.7445170146
   Zr      6.7529288401      5.6600021548      7.9407306433
   Zr     13.2945982200     10.5962236300      1.5991678500
   Zr     16.8319424149      8.1342909235      4.7703716015
   Zr      6.7300329628      1.5364420687      4.7517225252
   Zr      3.2287743900      3.9984903000      1.5991678500
   Zr     16.8171985517     12.2977444346      7.8833312384
    O     10.2542743706     10.2130969525      4.6616445408
    O      6.7406162000     12.6460074200      1.4620035600
    O     13.7822262648      7.8158874011      7.9611477509
    O      3.6737570785      1.2994108479      8.0108401179
    O     10.2164923700      6.0482740900      1.4620035600
    O     13.7134165967      3.5950194027      4.6481849508
    O      7.0390892272      7.7913595319      7.8137783216
    O     13.5114662000     12.6460074200      1.4620035600
    O     17.0191338967     10.2014588049      4.6532859738
    O      6.9381121548      3.5896405071      4.6232516927
    O      3.4456423700      6.0482740900      1.4620035600
    O     10.4952494211      1.2609490957      7.9804581781
    O      8.5116299438      7.2117034004      3.4728082815
    O      5.0342427500      9.6568383600      0.3568435800
    O     11.9461896144      4.7704072252      6.6804090079
    O      8.5101189200      3.0591050300      0.3568435800
    O      8.4660611567     11.4509373594      6.7229091502
    O     11.9808104233      0.6393711551      3.4598757987
    O      5.2183382384      4.7387276491      6.6901120955
    O     11.8050927500      9.6568383600      0.3568435800
    O     15.2855671878      7.2203093086      3.4671086053
    O      5.2121077645      0.6444119881      3.4631724387
    O      1.7392689200      3.0591050300      0.3568435800
    O     15.2756613944     11.3673795161      6.6571804967
   Zr     11.7375191000      0.3570693300      1.3375547000
   Zr     11.8208523596      8.6382491615      7.6949409824
   Zr      8.2704910859     11.1464586542      4.5214292622
   Zr     11.7571666941      4.5556373058      4.4951563742
   Zr      1.6741046392      2.1081349218      7.6519846572
   Zr      8.2616429300      6.9548026500      1.3375547000
   Zr     15.0334190370     11.1554413073      4.5069689371
   Zr      4.9666691000      0.3570693300      1.3375547000
   Zr      5.0005331838      8.6619779587      7.7479047751
   Zr      8.4594617027      2.0610732628      7.6787724618
   Zr     15.0324929300      6.9548026500      1.3375547000
   Zr      4.9748627137      4.5509778635      4.5099905573
    O     12.0149531820      8.2931869728      5.6665213283
    O      8.4785590100     10.7148508700      2.5065623700
    O     15.3972900401      5.7661372095      8.8584024340
    O     11.9544351800      4.1171175500      2.5065623700
    O     11.9428867795     12.4474467856      8.8519110470
    O      1.9319197886      1.7329163356      5.6923899781
    O      8.6257210790      5.8307274042      8.9668500575
    O     15.2494090100     10.7148508700      2.5065623700
    O      5.2192471489      8.2851270796      5.6977789407
    O      8.7227571348      1.7557943104      5.7065727299
    O      5.1835851800      4.1171175500      2.5065623700
    O     18.6203171588     12.2654090522      8.8528870544
    O     10.2118863740      5.9398220236      5.0940362919
    O      6.7721389500      8.4007618900      1.9167829900
    O     13.5852185991      3.4488364997      8.3086429062
    O     10.2480151200      1.8030285600      1.9167829900
    O     10.3957101437     10.2015626406      7.8744636286
    O      6.7392433627     12.5545804519      5.0696520729
    O      6.8044047040      3.4623323453      8.3505241209
    O     13.5429889500      8.4007618900      1.9167829900
    O      3.4507636807      5.9458289474      5.0974467736
    O     13.5312593707     12.5698269455      5.0661431842
    O      3.4771651200      1.8030285600      1.9167829900
    O     16.8403861516     10.0884603769      8.2785609878
   Zr     10.0397394716      5.6973486030      7.2933968169
   Zr     16.5594230100     10.5822364300      0.9073945100
   Zr      6.5461527239      8.1561544511      4.0805140860
   Zr     10.0121111194      1.5470027994      4.0526331834
   Zr      6.4935991800      3.9845031100      0.9073945100
   Zr      6.5190325380     12.2919093718      7.3351299857
   Zr     13.3116083322      8.1474965620      4.0545314014
   Zr      3.2246587919      5.7346601999      7.3923825296
   Zr      9.7885730100     10.5822364300      0.9073945100
   Zr     13.2644491800      3.9845031100      0.9073945100
   Zr     13.2539060808     12.3246392713      7.3852623721
   Zr      3.2433710108      1.5436111670      4.0545022804
    O      9.8348808533      3.6655018701      7.7083576855
    O     16.3425550300      8.5324526500      1.0445588000
    O      6.3062519608      6.1076550790      4.2617969144
    O     16.3551438441     12.7164101103      4.2086780376
    O      6.2767312000      1.9347193200      1.0445588000
    O      6.2917358811     10.2237542671      7.3374459968
    O     13.0726239359      6.1056635823      4.2205509284
    O      3.0666163548      3.6641423254      7.5987713327
    O      9.5717050300      8.5324526500      1.0445588000
    O     13.0475812000      1.9347193200      1.0445588000
    O     13.1853171465     10.2463722019      7.6190961639
    O      9.5870870630     12.7159806386      4.2193076405
    O     11.5586271554      6.5210398455      8.5507342501
    O     18.0489284800     11.5216217100      2.1497187900
    O      8.0736498617      9.0652590153      5.2694782974
    O     11.5162650318      2.4564586722      5.3098733635
    O      1.4219505160      0.1915782621      8.4833820492
    O      7.9831046500      4.9238883800      2.1497187900
    O     14.8381923313      9.0367627869      5.3108209191
    O      4.8526909497      6.6294935405      8.3953952857
    O     11.2780784800     11.5216217100      2.1497187900
    O      8.3017646138      0.0937097121      8.3789208995
    O     14.7539546500      4.9238883800      2.1497187900
    O      4.7471666728      2.4464040037      5.3188295550
   Ni      7.9321252046     10.1618918125      9.9857512660
   Ni      9.5643284266     11.2229602188     11.3870264846
   Ni      7.2169873847     11.1789908918     12.2596015162
   Ni      7.9201397033     12.4818067526     10.1711962118
   Ni      5.7359831771     11.1805195690     10.2413931545
   Ni      9.2393106944      8.7637913019     11.6165687053
   Ni     10.1351531148      9.6300147340      9.6733006865
   Ni     10.7909442769      7.4146906946     10.1085633335
   Ni      6.2803780819      8.9556283334     10.9321264803
   Ni      8.0991665906      7.7971737673      9.7009595112
    H     10.5171238094      7.8050166746     11.5910350057
    H      9.3488531359      6.5802793599      9.7343963150
    H      9.0959424675      8.0665732283     13.1018204834
    H      5.8027193925     10.4165253831     11.7311805415
    H     11.5723315959      8.9512597710      9.8894883672
    H     10.0376555833     10.0090382308     12.3045202316
    H      6.5800919141     12.2946810118     13.3577275805
    H      5.1220780196      9.5471678731     10.0388774144
    H      6.5999647225     12.2671104144     11.1483408712
    H      7.3817186588     12.4898120862     13.2960387964
    H     10.1997661549     12.0115951977     12.4422267178
    H      9.4258268070     12.6846900451     10.7926292819
    H      8.3464004741      7.9477759714     12.7495511028
    H      6.6114589739      7.5219661806     10.4171461439
    H      7.1410804428     10.0177746361     13.4088248127
    H      7.9431149095     10.2761505320     13.4126887546
