# Supplementary material for: Coverage-Dependent Hydrogen Adsorption, Spillover, and Vacancy Formation in Ni/ZrO2 Systems: A First-Principles DFT Investigation
Source: ACS Omega. 2026 Apr 24;11(18):27143–58. doi: 10.1021/acsomega.6c00781 (PMC13177261; doi:10.1021/acsomega.6c00781)
Supplement: Supplementary file 2 [file ao6c00781_si_002.zip › XYZ_Structures/Figure_5/8-H2/8H2@Ni10_ZrO2_spillover.xyz]

170
Lattice="13.54170000 0.0 0.0; 6.58994766 13.19546665 0.0; 0.0 0.0 23.05410000"!    total energy = -8929.557108 Ry
Zr       8.252995222   5.160015407   4.319066817
Zr       4.755704470   7.625924090   1.169007660    0   0   0
Zr      11.797172926   2.749406161   7.368837954
Zr       8.231580640   1.028190760   1.169007660    0   0   0
Zr       8.349139645   9.402624436   7.446444838
Zr      18.321948363  11.754642969   4.314384570
Zr       5.012866359   2.723587247   7.382303734
Zr      11.526554470   7.625924090   1.169007660    0   0   0
Zr      15.035155849   5.170669857   4.316805844
Zr      11.549007347  11.783752522   4.357314003
Zr       1.460730640   1.028190760   1.169007660    0   0   0
Zr      15.102942776   9.355403005   7.357097797
O        8.073014772   5.482935542   6.378448471
O       14.604542700  10.463741140   0.000000000    0   0   0
O        4.575924586   7.990641375   3.141932598
O        8.051412224   1.410637337   3.147391462
O        4.538718870   3.866007820   0.000000000    0   0   0
O       18.069074544  12.337346483   6.282481786
O       11.338005095   8.001260205   3.139069739
O        7.833692700  10.463741140   0.000000000    0   0   0
O       14.762232621   5.654133157   6.307650503
O       11.309568870   3.866007820   0.000000000    0   0   0
O       11.311886455  12.378037942   6.307712112
O        1.274271133   1.412101282   3.142224743
O        9.803049364   7.835009677   6.877183519
O       16.311098170  12.777830130   0.589779380    0   0   0
O        6.275929689  10.345196856   3.797936895
O        9.758825504   3.753067453   3.792523689
O        6.245274340   6.180096810   0.589779380    0   0   0
O       13.242281365   1.305248734   6.850132723
O       13.054796291  10.353161931   3.813800073
O        9.540248170  12.777830130   0.589779380    0   0   0
O       16.569711447   7.899607919   6.891753455
O        6.508190018   1.350442832   6.863194493
O       13.016124340   6.180096810   0.589779380    0   0   0
O        2.984777671   3.744942838   3.797246728
Zr      10.036222833   8.173693155   4.753860137
Zr       6.523748220  10.596223630   1.599167850    0   0   0
Zr      13.629230554   5.704213322   7.953243240
Zr       9.999624390   3.998490300   1.599167850    0   0   0
Zr      10.105640271  12.347038264   8.040862954
Zr      13.493921807   1.534992645   4.725717950
Zr       6.679739949   5.677976199   7.833322600
Zr      13.294598220  10.596223630   1.599167850    0   0   0
Zr      16.830071681   8.142458440   4.746172647
Zr       6.725148379   1.543123211   4.729410531
Zr       3.228774390   3.998490300   1.599167850    0   0   0
Zr      16.821279087  12.317564791   7.839232588
O       10.263192140  10.221477912   4.651730627
O        6.740616200  12.646007420   1.462003560    0   0   0
O       13.796580709   7.834992857   7.931376503
O        3.674616011   1.319873396   8.001988316
O       10.216492370   6.048274090   1.462003560    0   0   0
O       13.720074289   3.598911648   4.644762858
O        7.057829487   7.747319783   7.718075867
O       13.511466200  12.646007420   1.462003560    0   0   0
O       17.021788566  10.208570744   4.644462702
O        6.934446720   3.594519724   4.603074704
O        3.445642370   6.048274090   1.462003560    0   0   0
O       10.490913896   1.281101172   7.919527625
O        8.513927050   7.206210298   3.461429765
O        5.034242750   9.656838360   0.356843580    0   0   0
O       11.940903007   4.774588835   6.642965101
O        8.510118920   3.059105030   0.356843580    0   0   0
O        8.469169254  11.462559887   6.692529327
O       11.981051896   0.641447443   3.446943353
O        5.215077246   4.746176333   6.648603985
O       11.805092750   9.656838360   0.356843580    0   0   0
O       15.287471536   7.224125710   3.450463779
O        5.214478517   0.649236399   3.448114283
O        1.739268920   3.059105030   0.356843580    0   0   0
O       15.284679441  11.386299245   6.633020146
Zr      11.737519100   0.357069330   1.337554700    0   0   0
Zr      11.829955352   8.659170168   7.666482082
Zr       8.270161053  11.149693621   4.512843528
Zr      11.764555484   4.558964552   4.470284901
Zr       1.671532891   2.115742103   7.618101802
Zr       8.261642930   6.954802650   1.337554700    0   0   0
Zr      15.031144934  11.163793313   4.493742683
Zr       4.966669100   0.357069330   1.337554700    0   0   0
Zr       4.995165102   8.686397725   7.719218955
Zr       8.464996901   2.079924217   7.646399150
Zr      15.032492930   6.954802650   1.337554700    0   0   0
Zr       4.968982397   4.553111919   4.486235620
O       12.009964844   8.272920883   5.641382216
O        8.478559010  10.714850870   2.506562370    0   0   0
O       15.396054497   5.765393938   8.820009695
O       11.954435180   4.117117550   2.506562370    0   0   0
O       11.943962343  12.444558524   8.814614928
O        1.929183352   1.713188562   5.669665951
O        8.568135442   5.855554569   9.006978901
O       15.249409010  10.714850870   2.506562370    0   0   0
O        5.211765949   8.277179945   5.670200957
O        8.726689680   1.789118991   5.685875369
O        5.183585180   4.117117550   2.506562370    0   0   0
O       18.614312982  12.282794041   8.808087337
O       10.228372705   5.944907064   5.063855032
O        6.772138950   8.400761890   1.916782990    0   0   0
O       13.588032643   3.464294131   8.264580127
O       10.248015120   1.803028560   1.916782990    0   0   0
O       10.419166554  10.216556175   7.766174921
O        6.744788626  12.563040839   5.039155837
O        6.801005161   3.501735721   8.323857992
O       13.542988950   8.400761890   1.916782990    0   0   0
O        3.447863427   5.950098076   5.063487146
O       13.539459277  12.584285897   5.040736313
O        3.477165120   1.803028560   1.916782990    0   0   0
O       16.859214463  10.097832327   8.221613440
Zr      10.084134224   5.717934935   7.228209535
Zr      16.559423010  10.582236430   0.907394510    0   0   0
Zr       6.549902205   8.159925616   4.073256974
Zr      10.016137355   1.548378873   4.040556685
Zr       6.493599180   3.984503110   0.907394510    0   0   0
Zr       6.525685051  12.295835194   7.305360303
Zr      13.312119288   8.149999468   4.046110109
Zr       3.205854945   5.748842966   7.343577659
Zr       9.788573010  10.582236430   0.907394510    0   0   0
Zr      13.264449180   3.984503110   0.907394510    0   0   0
Zr      13.250043004  12.343493276   7.350572819
Zr       3.242098185   1.538350472   4.042617099
O        9.848747485   3.712390278   7.793406200
O       16.342555030   8.532452650   1.044558800    0   0   0
O        6.311206019   6.108604092   4.256129904
O       16.354281022  12.723284921   4.185682061
O        6.276731200   1.934719320   1.044558800    0   0   0
O        6.290319771  10.223234663   7.269543503
O       13.074012659   6.105372501   4.178077919
O        3.060155141   3.676040173   7.510010226
O        9.571705030   8.532452650   1.044558800    0   0   0
O       13.047581200   1.934719320   1.044558800    0   0   0
O       13.191273253  10.264153180   7.551486471
O        9.585940074  12.714574561   4.176061395
O       11.587001811   6.501586641   8.501505849
O       18.048928480  11.521621710   2.149718790    0   0   0
O        8.082829862   9.070237606   5.234959150
O       11.517199895   2.466043748   5.288508496
O        1.425701923   0.204868201   8.436714856
O        7.983104650   4.923888380   2.149718790    0   0   0
O       14.838978593   9.046980928   5.283698111
O        4.832423068   6.636711912   8.341674420
O       11.278078480  11.521621710   2.149718790    0   0   0
O        8.302607641   0.122945211   8.342076444
O       14.753954650   4.923888380   2.149718790    0   0   0
O        4.746264820   2.449733169   5.295321894
Ni       7.937106208  10.188145370   9.906414227
Ni       9.581996947  11.244888450  11.299841151
Ni       7.238241658  11.188160212  12.182641517
Ni       7.907750755  12.506092126  10.126893762
Ni       5.735118542  11.192932684  10.186213487
Ni       9.291277403   8.790818519  11.514423867
Ni      10.140689242   9.651319836   9.569574744
Ni      10.891513871   7.450304661  10.018682662
Ni       6.276808515   8.948358908  10.781647059
Ni       8.177852577   7.818404039   9.648322296
H       10.577061458   7.835398855  11.496404124
H        8.779987155   5.174284654   9.667003379
H        9.080607219   8.132722618  12.995808700
H        5.839566058  10.394703680  11.638798142
H       11.572829733   8.946084737   9.869919968
H       10.047414041  10.040045532  12.233519476
H        6.601146328  12.264788472  13.310108553
H        5.081444890   9.571146863   9.954112056
H        6.582158546  12.283283505  11.098345080
H        7.400956306  12.472265612  13.244700085
H       10.118926923  12.021534303  12.417502536
H        9.430679417  12.707655642  10.705879857
H        8.353334171   7.990367801  12.595761439
H        6.655349296   7.528680180  10.273947028
H        7.164703000   9.996754744  13.295975765
H        7.963968458  10.264078227  13.312577828
