# Supplementary material for: Coverage-Dependent Hydrogen Adsorption, Spillover, and Vacancy Formation in Ni/ZrO2 Systems: A First-Principles DFT Investigation
Source: ACS Omega. 2026 Apr 24;11(18):27143–58. doi: 10.1021/acsomega.6c00781 (PMC13177261; doi:10.1021/acsomega.6c00781)
Supplement: Supplementary file 2 [file ao6c00781_si_002.zip › XYZ_Structures/Figure_5/8-H2/vacancy/8H2@Ni10_ZrO2_vacancy.xyz]

167
Lattice="13.54170000 0.0 0.0; 6.58994766 13.19546665 0.0; 0.0 0.0 23.05410000"!    total energy = -8894.644500 Ry
Zr            8.2554473046        5.1548784944        4.3371744789
Zr            4.7557044700        7.6259240900        1.1690076600    0   0   0
Zr           11.8022924411        2.7403007466        7.3724442073
Zr            8.2315806400        1.0281907600        1.1690076600    0   0   0
Zr            8.3707310465        9.3924496698        7.4108908094
Zr           18.3291160147       11.7479124459        4.3220054589
Zr            4.9968677890        2.6918494045        7.3837598369
Zr           11.5265544700        7.6259240900        1.1690076600    0   0   0
Zr           15.0350830642        5.1618436657        4.3142621998
Zr           11.5572364729       11.7780447799        4.3634090292
Zr            1.4607306400        1.0281907600        1.1690076600    0   0   0
Zr           15.1101968459        9.3406629502        7.3589841776
O             8.0893310504        5.4567875560        6.4429771619
O            14.6045427000       10.4637411400        0.0000000000    0   0   0
O             4.5784221432        7.9784753880        3.1414289125
O             8.0542494950        1.4057115575        3.1503837034
O             4.5387188700        3.8660078200        0.0000000000    0   0   0
O            18.0781732751       12.3362842629        6.2923070508
O            11.3496933506        7.9919609668        3.1359341753
O             7.8336927000       10.4637411400        0.0000000000    0   0   0
O            14.7721578962        5.6234482795        6.3134103210
O            11.3095688700        3.8660078200        0.0000000000    0   0   0
O            11.3353444070       12.3212152847        6.3208997544
O             1.2771990395        1.3960038495        3.1449163353
O             9.8293105619        7.8503396438        6.8250309638
O            16.3110981700       12.7778301300        0.5897793800    0   0   0
O             6.2731903889       10.3405870800        3.7933944646
O             9.7557397128        3.7458134180        3.7947307251
O             6.2452743400        6.1800968100        0.5897793800    0   0   0
O            13.2456331184        1.2909583182        6.8550931059
O            13.0619203824       10.3501473271        3.8148327699
O             9.5402481700       12.7778301300        0.5897793800    0   0   0
O            16.5713350109        7.8814637716        6.8879665142
O             6.5153514228        1.3410819860        6.8717588879
O            13.0161243400        6.1800968100        0.5897793800    0   0   0
O             2.9862791494        3.7368327436        3.7950294267
Zr           10.0411245033        8.1720408837        4.7330477844
Zr            6.5237482200       10.5962236300        1.5991678500    0   0   0
Zr           13.6408832105        5.6717174778        7.9584035736
Zr            9.9996243900        3.9984903000        1.5991678500    0   0   0
Zr           10.1235840949       12.3057560770        8.0767780383
Zr           13.4984361392        1.5249377650        4.7334676638
Zr            6.6435443965        5.6163187493        7.8441473500
Zr           13.2945982200       10.5962236300        1.5991678500    0   0   0
Zr           16.8357914187        8.1280066607        4.7471899198
Zr            6.7333566325        1.5339370043        4.7360009963
Zr            3.2287743900        3.9984903000        1.5991678500    0   0   0
Zr           16.8387150233       12.3065578334        7.8477325284
O            10.2675342118       10.2133379527        4.6435755669
O             6.7406162000       12.6460074200        1.4620035600    0   0   0
O            13.8123932984        7.8195746623        7.9440429644
O             3.6741078577        1.2744797559        7.9741027301
O            10.2164923700        6.0482740900        1.4620035600    0   0   0
O            13.7219735582        3.5886488688        4.6283065315
O             7.0584043224        7.7094524526        7.7101747804
O            13.5114662000       12.6460074200        1.4620035600    0   0   0
O            17.0302203637       10.1982767691        4.6497937197
O             6.9373429481        3.5893671840        4.6187520690
O             3.4456423700        6.0482740900        1.4620035600    0   0   0
O            10.4985897971        1.2776044456        7.9288417732
O             8.5100901880        7.1964568323        3.4588435388
O             5.0342427500        9.6568383600        0.3568435800    0   0   0
O            11.9615266368        4.7480620140        6.6227061072
O             8.5101189200        3.0591050300        0.3568435800    0   0   0
O             8.5057052880       11.4489041999        6.6837032865
O            11.9851549796        0.6375128131        3.4472380080
O             5.1762809566        4.7207064490        6.6505165058
O            11.8050927500        9.6568383600        0.3568435800    0   0   0
O            15.2880606899        7.2194141512        3.4515265933
O             5.2195334676        0.6466447030        3.4508830661
O             1.7392689200        3.0591050300        0.3568435800    0   0   0
O            15.2926631410       11.3756527055        6.6417579925
Zr           11.7375191000        0.3570693300        1.3375547000    0   0   0
Zr           11.8524140350        8.6293921578        7.6667566156
Zr            8.2726551960       11.1481546624        4.5091872855
Zr           11.7675743703        4.5482465185        4.4659169365
Zr            1.6673908952        2.0832339060        7.6305858010
Zr            8.2616429300        6.9548026500        1.3375547000    0   0   0
Zr           15.0405885456       11.1562567132        4.4968172597
Zr            4.9666691000        0.3570693300        1.3375547000    0   0   0
Zr            4.9851290690        8.6859797062        7.7104879448
Zr            8.4784959059        2.0760735849        7.6563712878
Zr           15.0324929300        6.9548026500        1.3375547000    0   0   0
Zr            4.9701979606        4.5421392859        4.4846770051
O            12.0311371464        8.2887851028        5.6465790498
O             8.4785590100       10.7148508700        2.5065623700    0   0   0
O            15.4033249660        5.7519109389        8.8296830308
O            11.9544351800        4.1171175500        2.5065623700    0   0   0
O            11.9706148003       12.4412145310        8.8250623404
O             1.9296830476        1.7144109085        5.6720209709
O            15.2494090100       10.7148508700        2.5065623700    0   0   0
O             5.2173690868        8.2445805579        5.6647649206
O             8.7362546741        1.7868125891        5.6949076175
O             5.1835851800        4.1171175500        2.5065623700    0   0   0
O            18.6311325215       12.2366287717        8.8249235761
O            10.2286640650        5.9423243035        5.0482114410
O             6.7721389500        8.4007618900        1.9167829900    0   0   0
O            13.5873281214        3.4506953504        8.2737525819
O            10.2480151200        1.8030285600        1.9167829900    0   0   0
O            10.4410030151       10.1765926062        7.8731150789
O             6.7525515436       12.5526643531        5.0466883886
O             6.7966191715        3.5070265107        8.3303381693
O            13.5429889500        8.4007618900        1.9167829900    0   0   0
O             3.4498273584        5.9379402809        5.0593043965
O            13.5535428679       12.5822632819        5.0437852984
O             3.4771651200        1.8030285600        1.9167829900    0   0   0
O            16.8682749969       10.0804755232        8.2208623858
Zr           10.1175232221        5.7134648186        7.2139617235
Zr           16.5594230100       10.5822364300        0.9073945100    0   0   0
Zr            6.5502439528        8.1534968308        4.0690083720
Zr           10.0212007932        1.5415889093        4.0414280671
Zr            6.4935991800        3.9845031100        0.9073945100    0   0   0
Zr            6.5419009504       12.2652095934        7.3236387755
Zr           13.3221675612        8.1464044615        4.0451638327
Zr            3.2043505267        5.7270839511        7.3472275036
Zr            9.7885730100       10.5822364300        0.9073945100    0   0   0
Zr           13.2644491800        3.9845031100        0.9073945100    0   0   0
Zr           13.2666490435       12.3282241510        7.3542999462
Zr            3.2425067762        1.5319278223        4.0432996166
O             9.8466374119        3.7308414063        7.8113452477
O            16.3425550300        8.5324526500        1.0445588000    0   0   0
O             6.3231928439        6.0950606393        4.2804537138
O            16.3617189164       12.7158599056        4.1929727563
O             6.2767312000        1.9347193200        1.0445588000    0   0   0
O             6.2851371564       10.2035153298        7.1985466846
O            13.0775759942        6.1022466313        4.1871673159
O             3.0585660030        3.6481518622        7.5609453479
O             9.5717050300        8.5324526500        1.0445588000    0   0   0
O            13.0475812000        1.9347193200        1.0445588000    0   0   0
O            13.2049140746       10.2455087504        7.5801193851
O             9.5974975122       12.7109042254        4.1891866291
O            11.6278977326        6.4886439042        8.4452883855
O            18.0489284800       11.5216217100        2.1497187900    0   0   0
O             8.0800941916        9.0660527622        5.2117268024
O            11.5203120673        2.4525603216        5.2906634509
O             1.4041392230        0.1972449630        8.4682040774
O             7.9831046500        4.9238883800        2.1497187900    0   0   0
O            14.8449975282        9.0400030345        5.2859566412
O             4.8279257025        6.6242957176        8.3441349250
O            11.2780784800       11.5216217100        2.1497187900    0   0   0
O             8.3191252547        0.1168328447        8.3441737309
O            14.7539546500        4.9238883800        2.1497187900    0   0   0
O             4.7477466217        2.4382129315        5.2992623840
Ni            7.9482301093       10.1847959157        9.7090293868
Ni            9.4842852479       10.9671952092       11.3648660801
Ni            7.2368625882       11.3560167342       12.2806430505
Ni            8.1201846911       12.4582795446       10.1462782925
Ni            5.8207855019       11.1326887990       10.1884450873
Ni            8.8927457321        8.5338184634       11.3558625134
Ni           10.1329511340        9.4899827646        9.6453744243
Ni           10.3498489241        7.1439139216        9.7367882119
Ni            6.3810763419        8.8247700153       10.5930696256
Ni            7.9913993325        7.5101477007        9.3558597417
H             8.9315908271        6.9610392130       10.5854352728
H             8.6004147412        7.8466215526       12.7853748663
H             6.0676563039       10.3072705053       11.5509059150
H            11.3842620954        8.5420140436        9.9823400545
H             9.7717860916        9.5930281390       12.1836223214
H             6.1742727655       12.2781451226       13.2036381909
H             5.1614941084        9.5226915068        9.8527299252
H             6.6587304604       12.3104054914       11.0036157234
H             6.9218993913       12.6097027282       13.3401720919
H             8.7706098905       11.8725336781       12.4728008529
H             9.6826899037       12.3870829256       10.5598948409
H             7.8229322687        7.9229496770       12.4212630897
H             6.9762599421       10.1507537080       13.4087913270
H             7.7828072970       10.3231980031       13.4600594874
