# Supplementary material for: Coverage-Dependent Hydrogen Adsorption, Spillover, and Vacancy Formation in Ni/ZrO2 Systems: A First-Principles DFT Investigation
Source: ACS Omega. 2026 Apr 24;11(18):27143–58. doi: 10.1021/acsomega.6c00781 (PMC13177261; doi:10.1021/acsomega.6c00781)
Supplement: Supplementary file 2 [file ao6c00781_si_002.zip › XYZ_Structures/Figure_5/9-H2/9H2@Ni10_ZrO2.xyz]

172
Lattice="13.54170000 0.0 0.0; 6.58994766 13.19546665 0.0; 0.0 0.0 23.05410000"!    total energy = -8932.012306 Ry
Zr            8.2522053545        5.1610586792        4.3189651719
Zr            4.7557044700        7.6259240900        1.1690076600    0   0   0
Zr           11.7821608457        2.7639729020        7.3726002232
Zr            8.2315806400        1.0281907600        1.1690076600    0   0   0
Zr            8.3577850145        9.4176825654        7.4966007832
Zr           18.3191436377       11.7607696367        4.3109516944
Zr            5.0200221251        2.7275423816        7.3485982487
Zr           11.5265544700        7.6259240900        1.1690076600    0   0   0
Zr           15.0280845569        5.1674647350        4.3177439624
Zr           11.5540677997       11.7637822533        4.3186388265
Zr            1.4607306400        1.0281907600        1.1690076600    0   0   0
Zr           15.0953311062        9.3497961406        7.3586027685
O             8.0025377473        5.6157087670        6.3080530722
O            14.6045427000       10.4637411400        0.0000000000    0   0   0
O             4.5699962616        8.0061861935        3.1437603103
O             8.0550958458        1.4157919874        3.1398842606
O             4.5387188700        3.8660078200        0.0000000000    0   0   0
O            18.0652109254       12.3538177351        6.2767119162
O            11.3353004273        8.0086281383        3.1360958456
O             7.8336927000       10.4637411400        0.0000000000    0   0   0
O            14.7391422726        5.6964255533        6.3022177727
O            11.3095688700        3.8660078200        0.0000000000    0   0   0
O            11.3328687515       12.3990223921        6.2405567841
O             1.2704833342        1.4227698521        3.1439330129
O             9.7766756145        7.9213631406        6.8526520129
O            16.3110981700       12.7778301300        0.5897793800    0   0   0
O             6.2741935911       10.3458132687        3.7985987631
O             9.7599326648        3.7498401300        3.7989343588
O             6.2452743400        6.1800968100        0.5897793800    0   0   0
O            13.2527124009        1.3087482114        6.8620569085
O            13.0545531495       10.3399275432        3.8063318451
O             9.5402481700       12.7778301300        0.5897793800    0   0   0
O            16.5491108504        7.8871585197        6.8834361038
O             6.5024756248        1.3203177293        6.8400642604
O            13.0161243400        6.1800968100        0.5897793800    0   0   0
O             2.9794964403        3.7428028236        3.8010499813
Zr           10.0113206117        8.1590105383        4.7454426722
Zr            6.5237482200       10.5962236300        1.5991678500    0   0   0
Zr           13.5931918552        5.7490481861        7.9371184399
Zr            9.9996243900        3.9984903000        1.5991678500    0   0   0
Zr           10.1054221840       12.4472129229        7.8809675056
Zr           13.4981903848        1.5498688063        4.7249059121
Zr            6.7344511764        5.6325901822        7.8738788205
Zr           13.2945982200       10.5962236300        1.5991678500    0   0   0
Zr           16.8192240049        8.1376353474        4.7422207413
Zr            6.7288048262        1.5327459152        4.7162526407
Zr            3.2287743900        3.9984903000        1.5991678500    0   0   0
Zr           16.8579706171       12.3053023254        7.8665651533
O            10.2550895555       10.2134554878        4.6617883127
O             6.7406162000       12.6460074200        1.4620035600    0   0   0
O            13.7598946885        7.8559403296        7.9578921046
O             3.6834416999        1.3578504575        8.0373964807
O            10.2164923700        6.0482740900        1.4620035600    0   0   0
O            13.7194779540        3.6068882084        4.6744944030
O             7.0686989966        7.7841590315        7.8524791393
O            13.5114662000       12.6460074200        1.4620035600    0   0   0
O            17.0300902382       10.2037583645        4.6498657881
O             6.9418664335        3.5908608698        4.6313113884
O             3.4456423700        6.0482740900        1.4620035600    0   0   0
O            10.5129172853        1.2767369701        7.9884285327
O             8.5052371474        7.2204677255        3.4576762175
O             5.0342427500        9.6568383600        0.3568435800    0   0   0
O            11.9474737431        4.8255997426        6.7071212919
O             8.5101189200        3.0591050300        0.3568435800    0   0   0
O             8.4663112941       11.4472634377        6.6734400506
O            11.9852250258        0.6489743416        3.4475556668
O             5.1894444164        4.7332661885        6.6466991214
O            11.8050927500        9.6568383600        0.3568435800    0   0   0
O            15.2829205736        7.2257982119        3.4497090998
O             5.2138387399        0.6365414844        3.4383837594
O             1.7392689200        3.0591050300        0.3568435800    0   0   0
O            15.3071339511       11.3718452160        6.6393047086
Zr           11.7375191000        0.3570693300        1.3375547000    0   0   0
Zr           11.7851917984        8.6884462748        7.6317571743
Zr            8.2628834957       11.1424670101        4.5082349642
Zr           11.7406031202        4.5782833988        4.5011468903
Zr            1.6553217204        2.1267424708        7.6474839498
Zr            8.2616429300        6.9548026500        1.3375547000    0   0   0
Zr           15.0424003024       11.1588632976        4.4931545717
Zr            4.9666691000        0.3570693300        1.3375547000    0   0   0
Zr            4.9618472141        8.6280895952        7.7141444318
Zr            8.4629078943        2.0648906184        7.6328465608
Zr           15.0324929300        6.9548026500        1.3375547000    0   0   0
Zr            4.9678219163        4.5587426724        4.4899405717
O            12.0030107587        8.2592163166        5.6434671305
O             8.4785590100       10.7148508700        2.5065623700    0   0   0
O            15.3666420613        5.7548328528        8.8081992967
O            11.9544351800        4.1171175500        2.5065623700    0   0   0
O            11.9392125266       12.4211663644        8.7666003138
O             1.9339285588        1.6818052960        5.6920145001
O             8.5556712844        5.6376651136        8.8248616093
O            15.2494090100       10.7148508700        2.5065623700    0   0   0
O             5.2209526409        8.2801983408        5.6868752447
O             8.7237640899        1.7201003303        5.6743884837
O             5.1835851800        4.1171175500        2.5065623700    0   0   0
O            18.6537142351       12.2170406546        8.7959487717
O            10.2139994842        5.9579157871        5.0704770673
O             6.7721389500        8.4007618900        1.9167829900    0   0   0
O            13.5862706918        3.4607280007        8.2736093267
O            10.2480151200        1.8030285600        1.9167829900    0   0   0
O            10.3644642242       10.2508948279        7.9111049650
O             6.7427897983       12.5650968809        5.0326439956
O             6.7911797579        3.4344898395        8.2741706287
O            13.5429889500        8.4007618900        1.9167829900    0   0   0
O             3.4400457781        5.9518400804        5.0613452310
O            13.5547880070       12.5684189968        5.0209016947
O             3.4771651200        1.8030285600        1.9167829900    0   0   0
O            16.8506261840       10.0579916057        8.2547264542
Zr            9.9783346952        5.7529522629        7.3341787973
Zr           16.5594230100       10.5822364300        0.9073945100    0   0   0
Zr            6.5442580064        8.1541819166        4.0733716610
Zr           10.0208300133        1.5497827987        4.0416647766
Zr            6.4935991800        3.9845031100        0.9073945100    0   0   0
Zr            6.5354458291       12.3676148905        7.2852256452
Zr           13.3062328274        8.1438727714        4.0425959860
Zr            3.1923036660        5.7338870757        7.3422113244
Zr            9.7885730100       10.5822364300        0.9073945100    0   0   0
Zr           13.2644491800        3.9845031100        0.9073945100    0   0   0
Zr           13.2855727411       12.3454731745        7.3281776306
Zr            3.2409879342        1.5320008145        4.0445445710
O             9.8287996957        3.6581400019        7.5555522509
O            16.3425550300        8.5324526500        1.0445588000    0   0   0
O             6.2884010746        6.1079160711        4.2021494137
O            16.3607700381       12.7152154542        4.1631641528
O             6.2767312000        1.9347193200        1.0445588000    0   0   0
O             6.2988811522       10.2196920320        7.3773070223
O            13.0634342120        6.1019038839        4.1643983348
O             3.0273152110        3.6697132450        7.4742543515
O             9.5717050300        8.5324526500        1.0445588000    0   0   0
O            13.0475812000        1.9347193200        1.0445588000    0   0   0
O            13.1754816199       10.2684500080        7.5041733653
O             9.5778084183       12.7084170327        4.1664894680
O            11.4584909403        6.6979758449        8.5399681717
O            18.0489284800       11.5216217100        2.1497187900    0   0   0
O             8.0495607363        9.0715128841        5.2747873940
O            11.5243004608        2.4705382801        5.2950170919
O             1.4787864177        0.1621896738        8.4709381898
O             7.9831046500        4.9238883800        2.1497187900    0   0   0
O            14.8360941924        9.0430428439        5.2808696467
O             4.8139574168        6.6299810877        8.3488940900
O            11.2780784800       11.5216217100        2.1497187900    0   0   0
O             8.3137616443        0.0979468990        8.3415351560
O            14.7539546500        4.9238883800        2.1497187900    0   0   0
O             4.7476294358        2.4347825877        5.2745607058
Ni            8.2905527760        9.5664240854       10.1920426006
Ni            9.4087601430       10.8877095278       11.9510297945
Ni            6.8839634827       10.8142868456       11.7211966566
Ni            8.3377980822       11.9256768677        9.9118163470
Ni            6.3083247449       10.6647789728        9.3808490611
Ni            8.9774842338        8.2616296394       11.9182039697
Ni           10.5279718437       10.4141955050        9.8486902368
Ni           10.4076218363        7.9300971172        9.8394309395
Ni            6.3579477748        8.4895769827       10.9951395496
Ni            8.1046166614        7.3345553286        9.6418989895
H             9.2694853834        7.0035191012       12.9125395205
H             9.2443206848        7.0578975763       10.7992825862
H             5.4045503700        7.4952686040       11.8240733776
H             6.6773985468        9.3723736250       12.3576595313
H            11.5224356056        9.0890820343        9.9138783831
H             9.3694188457        7.6885285925       13.3917398265
H             5.9332073453       11.1915500848       12.9830170344
H             5.4544966903        9.4164419042        9.9740377184
H             6.7724480595       11.9107518201       10.5205869946
H             5.7849410122       11.7949985137       12.4115917105
H            10.5269757989       11.6811073500       12.8659415160
H             9.8695966335       11.8511835564       10.4839090280
H             4.8986670235        8.1243109130       11.5636823237
H             6.6939094198        7.0509459523       10.3888722357
H             8.0616195017       11.4825747391       12.5579192012
H             9.8735885208       11.5751783451       13.3700093146
H             9.1968184355        9.5579231417       12.8206104303
H            10.7887602208       10.2630478307       11.3743477590
