# Supplementary material for: Coverage-Dependent Hydrogen Adsorption, Spillover, and Vacancy Formation in Ni/ZrO2 Systems: A First-Principles DFT Investigation
Source: ACS Omega. 2026 Apr 24;11(18):27143–58. doi: 10.1021/acsomega.6c00781 (PMC13177261; doi:10.1021/acsomega.6c00781)
Supplement: Supplementary file 2 [file ao6c00781_si_002.zip › XYZ_Structures/Figure_5/9-H2/9H2@Ni10_ZrO2_spillover - Transition state.xyz]

172
Lattice="13.54170000 0.0 0.0; 6.58994766 13.19546665 0.0; 0.0 0.0 23.05410000"!    total energy = -8931.924681 Ry
Zr            8.2490375988        5.1581198362        4.3303015520
Zr            4.7557044700        7.6259240900        1.1690076600    0   0   0
Zr           11.7895111245        2.7443641115        7.3751061853
Zr            8.2315806400        1.0281907600        1.1690076600    0   0   0
Zr            8.3460756965        9.3976397663        7.4967076162
Zr           18.3207480102       11.7556511727        4.3142135356
Zr            5.0199652533        2.7106374745        7.3677677819
Zr           11.5265544700        7.6259240900        1.1690076600    0   0   0
Zr           15.0293924356        5.1662951777        4.3171324252
Zr           11.5520084790       11.7682723998        4.3277033063
Zr            1.4607306400        1.0281907600        1.1690076600    0   0   0
Zr           15.0822496320        9.3383726073        7.3556278331
O             8.0563125062        5.5168873930        6.3682651925
O            14.6045427000       10.4637411400        0.0000000000    0   0   0
O             4.5722818341        7.9836283931        3.1441783232
O             8.0556851226        1.4114427025        3.1426778475
O             4.5387188700        3.8660078200        0.0000000000    0   0   0
O            18.0725556646       12.3212926682        6.2817667698
O            11.3323864988        8.0049224403        3.1380075677
O             7.8336927000       10.4637411400        0.0000000000    0   0   0
O            14.7312328870        5.6611306307        6.3129311000
O            11.3095688700        3.8660078200        0.0000000000    0   0   0
O            11.3276048770       12.3891545021        6.2497525103
O             1.2715862309        1.4202778718        3.1447050187
O             9.7774253365        7.8795467601        6.8711851780
O            16.3110981700       12.7778301300        0.5897793800    0   0   0
O             6.2711133123       10.3413567942        3.7983748376
O             9.7602820077        3.7527926554        3.7974754496
O             6.2452743400        6.1800968100        0.5897793800    0   0   0
O            13.2551621360        1.2935733276        6.8640845998
O            13.0540026148       10.3412640324        3.8084883289
O             9.5402481700       12.7778301300        0.5897793800    0   0   0
O            16.5364332562        7.8748351508        6.8787915577
O             6.5090571650        1.3267495422        6.8438351511
O            13.0161243400        6.1800968100        0.5897793800    0   0   0
O             2.9789876492        3.7393003262        3.7990024722
Zr           10.0181502033        8.1715001898        4.7489297145
Zr            6.5237482200       10.5962236300        1.5991678500    0   0   0
Zr           13.5958299194        5.7374322740        7.9567123441
Zr            9.9996243900        3.9984903000        1.5991678500    0   0   0
Zr           10.0825553231       12.4107838687        7.9128744953
Zr           13.5004564750        1.5349560634        4.7283783870
Zr            6.6670308017        5.6442666894        7.8510568024
Zr           13.2945982200       10.5962236300        1.5991678500    0   0   0
Zr           16.8219754797        8.1365105438        4.7433797271
Zr            6.7252680442        1.5315165929        4.7179990711
Zr            3.2287743900        3.9984903000        1.5991678500    0   0   0
Zr           16.8563316918       12.2834072992        7.8654051479
O            10.2569298752       10.2130711877        4.6572747936
O             6.7406162000       12.6460074200        1.4620035600    0   0   0
O            13.7552927934        7.8322157983        7.9498381903
O             3.6833044217        1.3333004928        8.0182326603
O            10.2164923700        6.0482740900        1.4620035600    0   0   0
O            13.7160278843        3.6002142490        4.6609630560
O             7.0745772421        7.7051187922        7.7850627047
O            13.5114662000       12.6460074200        1.4620035600    0   0   0
O            17.0242624913       10.1987604016        4.6379196726
O             6.9350910481        3.5863273389        4.6155116712
O             3.4456423700        6.0482740900        1.4620035600    0   0   0
O            10.5121739216        1.2511198467        7.9417137564
O             8.5079870052        7.2054438997        3.4620381107
O             5.0342427500        9.6568383600        0.3568435800    0   0   0
O            11.9378876639        4.8187116105        6.6865708859
O             8.5101189200        3.0591050300        0.3568435800    0   0   0
O             8.4560489307       11.4402451017        6.6743632300
O            11.9834369991        0.6474256882        3.4478687160
O             5.1972387980        4.7271186052        6.6524334976
O            11.8050927500        9.6568383600        0.3568435800    0   0   0
O            15.2818075167        7.2179372985        3.4519192541
O             5.2126686393        0.6423479445        3.4415258661
O             1.7392689200        3.0591050300        0.3568435800    0   0   0
O            15.2984243755       11.3602946905        6.6369114278
Zr           11.7375191000        0.3570693300        1.3375547000    0   0   0
Zr           11.7777846373        8.6727564261        7.6671029750
Zr            8.2590652081       11.1406640823        4.5127376569
Zr           11.7573190775        4.5622824590        4.4774593956
Zr            1.6571750714        2.1069062079        7.6505877831
Zr            8.2616429300        6.9548026500        1.3375547000    0   0   0
Zr           15.0391194187       11.1551352685        4.4946129699
Zr            4.9666691000        0.3570693300        1.3375547000    0   0   0
Zr            4.9434366991        8.6258642985        7.7254775487
Zr            8.4732633757        2.0444954132        7.6304577802
Zr           15.0324929300        6.9548026500        1.3375547000    0   0   0
Zr            4.9656643157        4.5464717677        4.4858144652
O            12.0002757432        8.2555649367        5.6503964735
O             8.4785590100       10.7148508700        2.5065623700    0   0   0
O            15.3601956517        5.7471896755        8.8205405844
O            11.9544351800        4.1171175500        2.5065623700    0   0   0
O            11.9451913501       12.4124554605        8.7653749628
O             1.9317779616        1.6890533148        5.6906746013
O             8.5968971300        5.5518661899        8.9191234714
O            15.2494090100       10.7148508700        2.5065623700    0   0   0
O             5.2114734213        8.2801802972        5.6795830910
O             8.7295850475        1.7535810391        5.6751202343
O             5.1835851800        4.1171175500        2.5065623700    0   0   0
O            18.6381780008       12.2202726968        8.8061621101
O            10.2241582736        5.9494738903        5.0729846331
O             6.7721389500        8.4007618900        1.9167829900    0   0   0
O            13.5749414592        3.4543042056        8.2701152758
O            10.2480151200        1.8030285600        1.9167829900    0   0   0
O            10.3752708863       10.2243108452        7.8627199940
O             6.7426154094       12.5636503819        5.0282239374
O             6.7955310420        3.4471368931        8.3108266525
O            13.5429889500        8.4007618900        1.9167829900    0   0   0
O             3.4362688239        5.9369250761        5.0686564769
O            13.5548796688       12.5745571601        5.0211260937
O             3.4771651200        1.8030285600        1.9167829900    0   0   0
O            16.8384585672       10.0446853513        8.2486025489
Zr           10.0686053655        5.7346768317        7.2551633776
Zr           16.5594230100       10.5822364300        0.9073945100    0   0   0
Zr            6.5436572861        8.1532007932        4.0753943752
Zr           10.0210935187        1.5456053451        4.0381129520
Zr            6.4935991800        3.9845031100        0.9073945100    0   0   0
Zr            6.5330894503       12.3477700970        7.3120934278
Zr           13.3018114141        8.1452728280        4.0475096239
Zr            3.1735499087        5.7191188981        7.3392335870
Zr            9.7885730100       10.5822364300        0.9073945100    0   0   0
Zr           13.2644491800        3.9845031100        0.9073945100    0   0   0
Zr           13.2706430362       12.3313398847        7.3269832588
Zr            3.2393446787        1.5287558813        4.0464793065
O             9.8663696429        3.6607993881        7.7006129993
O            16.3425550300        8.5324526500        1.0445588000    0   0   0
O             6.3016603658        6.1008082308        4.2497575679
O            16.3600295567       12.7175696439        4.1785717586
O             6.2767312000        1.9347193200        1.0445588000    0   0   0
O             6.2800527723       10.1972322373        7.3825038094
O            13.0657713500        6.0993689600        4.1675350783
O             3.0374793598        3.6574662092        7.4984646111
O             9.5717050300        8.5324526500        1.0445588000    0   0   0
O            13.0475812000        1.9347193200        1.0445588000    0   0   0
O            13.1718696842       10.2513057332        7.5012968063
O             9.5781009196       12.7074813359        4.1672307773
O            11.4465983343        6.6549643722        8.5555737771
O            18.0489284800       11.5216217100        2.1497187900    0   0   0
O             8.0567148471        9.0642440458        5.2487899475
O            11.5236294892        2.4684792260        5.2981720479
O             1.4664814628        0.1676373651        8.4916291236
O             7.9831046500        4.9238883800        2.1497187900    0   0   0
O            14.8340446903        9.0382941146        5.2774937845
O             4.7869487134        6.6118302273        8.3355948266
O            11.2780784800       11.5216217100        2.1497187900    0   0   0
O             8.3115099237        0.0970116913        8.3369641371
O            14.7539546500        4.9238883800        2.1497187900    0   0   0
O             4.7443617673        2.4386588740        5.2864256176
Ni            8.3574167480        9.6081037383        9.9691215057
Ni            9.5855525236       10.9988297895       11.8950804462
Ni            7.1525418546       10.6295853292       11.8101763774
Ni            8.3145501403       11.9787647268        9.9864385711
Ni            6.2941935332       10.6708492187        9.3981673742
Ni            8.8822174894        8.4646795236       11.8308750510
Ni           10.6229591782       10.4100667409        9.7826081441
Ni           10.5128023232        7.8513152092       10.0436442159
Ni            6.3480249423        8.5346931124       10.8993206417
Ni            8.0744939393        7.3235390271        9.6708217759
H             9.1721737820        7.0848745892       10.8529980882
H             8.7473830247        4.8126588697        9.5295558326
H             5.1347864200        7.6532066798       11.5385052630
H             7.3145377851        8.8784911859       12.2696385100
H            11.6299813737        9.0597346450        9.8788140556
H            10.4318746912        8.2795108576       11.6216075586
H             5.8775542562       10.5791607509       12.8026702585
H             5.4196739497        9.3336753274        9.8250518279
H             6.7199381107       11.6830590704       10.6213534229
H             6.3442488778       11.2331800138       13.0798996264
H            10.7188452795       11.5122079497       12.9679173714
H             9.9086754602       11.9031878185       10.3935129653
H             5.0223709249        8.4350950300       11.8353786441
H             6.6250123595        7.0172626532       10.3514716686
H             8.1995420970       11.7927080598       12.2239271585
H             9.9912899589       11.8146655710       13.2527733965
H             9.3049223410        9.6330816098       12.8012745716
H            10.9758456820       10.4693836938       11.3111770593
