# Supplementary material for: Coverage-Dependent Hydrogen Adsorption, Spillover, and Vacancy Formation in Ni/ZrO2 Systems: A First-Principles DFT Investigation
Source: ACS Omega. 2026 Apr 24;11(18):27143–58. doi: 10.1021/acsomega.6c00781 (PMC13177261; doi:10.1021/acsomega.6c00781)
Supplement: Supplementary file 2 [file ao6c00781_si_002.zip › XYZ_Structures/Figure_5/9-H2/vacancy/9H2@Ni10_ZrO2_vacancy.xyz]

169
Lattice="13.54170000 0.0 0.0; 6.58994766 13.19546665 0.0; 0.0 0.0 23.05410000"!    total energy = -8897.084046 Ry
Zr            8.2549557832        5.1576033598        4.3388727019
Zr            4.7557044700        7.6259240900        1.1690076600    0   0   0
Zr           11.8052875221        2.7426066665        7.3826929818
Zr            8.2315806400        1.0281907600        1.1690076600    0   0   0
Zr            8.3232812613        9.3680718552        7.5545157796
Zr           18.3239446410       11.7534373006        4.3172065617
Zr            5.0278240459        2.7152535513        7.3809630022
Zr           11.5265544700        7.6259240900        1.1690076600    0   0   0
Zr           15.0343980633        5.1524186268        4.3087767737
Zr           11.5539009795       11.7687852326        4.3323035494
Zr            1.4607306400        1.0281907600        1.1690076600    0   0   0
Zr           15.0708743340        9.3342822488        7.3445889910
O             8.0974459438        5.4401105854        6.4316370423
O            14.6045427000       10.4637411400        0.0000000000    0   0   0
O             4.5795286699        7.9653894843        3.1336329413
O             8.0558315760        1.4091945684        3.1457668187
O             4.5387188700        3.8660078200        0.0000000000    0   0   0
O            18.0765295561       12.2680882325        6.2897522979
O            11.3295892366        7.9929359480        3.1452645648
O             7.8336927000       10.4637411400        0.0000000000    0   0   0
O            14.7627225382        5.6230118893        6.2982579969
O            11.3095688700        3.8660078200        0.0000000000    0   0   0
O            11.3436478777       12.3205902034        6.2783049779
O             1.2754202209        1.3985250804        3.1490889161
O             9.7890672865        7.8445645210        6.9003742725
O            16.3110981700       12.7778301300        0.5897793800    0   0   0
O             6.2808903114       10.3422965081        3.8017210617
O             9.7633687809        3.7513977916        3.7987668447
O             6.2452743400        6.1800968100        0.5897793800    0   0   0
O            13.2628335523        1.2784096271        6.8918697115
O            13.0502149621       10.3448904327        3.8077019467
O             9.5402481700       12.7778301300        0.5897793800    0   0   0
O            16.5163671408        7.8585099733        6.8403676159
O             6.5142286336        1.3370716351        6.8554852594
O            13.0161243400        6.1800968100        0.5897793800    0   0   0
O             2.9841124830        3.7282663322        3.7977279962
Zr           10.0175540484        8.1701749455        4.7747823476
Zr            6.5237482200       10.5962236300        1.5991678500    0   0   0
Zr           13.6366040497        5.6788754300        7.9453874271
Zr            9.9996243900        3.9984903000        1.5991678500    0   0   0
Zr           10.1388650422       12.3520194772        7.9711015687
Zr           13.5069778501        1.5162684310        4.7428285929
Zr            6.6949271876        5.6450793964        7.8750458118
Zr           13.2945982200       10.5962236300        1.5991678500    0   0   0
Zr           16.8017922248        8.1406468171        4.7092018786
Zr            6.7325042249        1.5376093535        4.7256110517
Zr            3.2287743900        3.9984903000        1.5991678500    0   0   0
Zr           16.8468734169       12.2997878642        7.8665577461
O            10.2608277269       10.2032736194        4.6452290043
O             6.7406162000       12.6460074200        1.4620035600    0   0   0
O            13.7851650889        7.8279306236        7.9432794141
O             3.6972335426        1.3036768129        7.9910965292
O            10.2164923700        6.0482740900        1.4620035600    0   0   0
O            13.7236730976        3.5803638519        4.6307015495
O             6.9385495746        7.7066128325        7.5747857873
O            13.5114662000       12.6460074200        1.4620035600    0   0   0
O            17.0055944144       10.2036800048        4.6122103019
O             6.9377157795        3.5940944036        4.6034292787
O             3.4456423700        6.0482740900        1.4620035600    0   0   0
O            10.4970118270        1.2664472746        7.8972512372
O             8.5104176259        7.2082224461        3.4697351571
O             5.0342427500        9.6568383600        0.3568435800    0   0   0
O            11.9612691079        4.7463599585        6.6325495864
O             8.5101189200        3.0591050300        0.3568435800    0   0   0
O             8.4506926982       11.3727853819        6.6866347343
O            11.9883228158        0.6367565253        3.4494590584
O             5.2116460875        4.7318716366        6.6630403112
O            11.8050927500        9.6568383600        0.3568435800    0   0   0
O            15.2735847507        7.2146406578        3.4432830250
O             5.2103462586        0.6447962505        3.4459581433
O             1.7392689200        3.0591050300        0.3568435800    0   0   0
O            15.2742611008       11.3674649308        6.6342224914
Zr           11.7375191000        0.3570693300        1.3375547000    0   0   0
Zr           11.8058907145        8.6675927691        7.6667427112
Zr            8.2666326744       11.1311802686        4.5360093196
Zr           11.7675169334        4.5452522011        4.4742152888
Zr            1.6858837084        2.0581840724        7.6573472643
Zr            8.2616429300        6.9548026500        1.3375547000    0   0   0
Zr           15.0328035537       11.1602685038        4.4921840937
Zr            4.9666691000        0.3570693300        1.3375547000    0   0   0
Zr            4.8757617658        8.6330108242        7.6368682333
Zr            8.4794969072        2.0750038637        7.6514766322
Zr           15.0324929300        6.9548026500        1.3375547000    0   0   0
Zr            4.9722718250        4.5452783963        4.4879800501
O            11.9987901881        8.2412290830        5.6572483059
O             8.4785590100       10.7148508700        2.5065623700    0   0   0
O            15.3977269414        5.7446364424        8.8168463862
O            11.9544351800        4.1171175500        2.5065623700    0   0   0
O            11.9663710203       12.4493751212        8.7888001380
O             1.9349161005        1.6929204273        5.6927311364
O            15.2494090100       10.7148508700        2.5065623700    0   0   0
O             5.1780639903        8.3492252113        5.6140208926
O             8.7295814850        1.7931743536        5.6852538798
O             5.1835851800        4.1171175500        2.5065623700    0   0   0
O            18.6030120091       12.2633021800        8.8153815274
O            10.2242008615        5.9403752933        5.0754282373
O             6.7721389500        8.4007618900        1.9167829900    0   0   0
O            13.6024320897        3.4420961589        8.2762330591
O            10.2480151200        1.8030285600        1.9167829900    0   0   0
O            10.3768117417       10.1743387834        7.8961721760
O             6.7500031272       12.5560766155        5.0597135812
O             6.8172276106        3.4795448578        8.3287974121
O            13.5429889500        8.4007618900        1.9167829900    0   0   0
O             3.4525560112        5.9365653946        5.0476982735
O            13.5501783105       12.5872707066        5.0220582497
O             3.4771651200        1.8030285600        1.9167829900    0   0   0
O            16.8235341021       10.0468834972        8.2288195911
Zr           10.0979213778        5.7059928253        7.2336215994
Zr           16.5594230100       10.5822364300        0.9073945100    0   0   0
Zr            6.5503984598        8.1587590061        4.0713679964
Zr           10.0232187749        1.5444646212        4.0435763489
Zr            6.4935991800        3.9845031100        0.9073945100    0   0   0
Zr            6.5278874710       12.3145230376        7.3590355308
Zr           13.2936737061        8.1368482190        4.0435366031
Zr            3.1924437874        5.6997403454        7.3299706161
Zr            9.7885730100       10.5822364300        0.9073945100    0   0   0
Zr           13.2644491800        3.9845031100        0.9073945100    0   0   0
Zr           13.2819154408       12.3416127756        7.3373012168
Zr            3.2427998200        1.5279769673        4.0471621243
O             9.8640882818        3.7111575202        7.8093341578
O            16.3425550300        8.5324526500        1.0445588000    0   0   0
O             6.3195991333        6.1089108372        4.2971318510
O            16.3616734745       12.7245192275        4.1959613110
O             6.2767312000        1.9347193200        1.0445588000    0   0   0
O             6.2878167609       10.2239116691        7.5196757115
O            13.0713311364        6.0931546156        4.1790726399
O             3.0528560380        3.6358600046        7.5183553533
O             9.5717050300        8.5324526500        1.0445588000    0   0   0
O            13.0475812000        1.9347193200        1.0445588000    0   0   0
O            13.1630004176       10.2533231880        7.5440080348
O             9.5836143890       12.7053139282        4.1986415523
O            11.6342691463        6.4678253618        8.4668906768
O            18.0489284800       11.5216217100        2.1497187900    0   0   0
O             8.0617749068        9.0513014361        5.2945721109
O            11.5312812749        2.4408000064        5.3020669599
O             1.5026801786        0.0987301567        8.4856373583
O             7.9831046500        4.9238883800        2.1497187900    0   0   0
O            14.8201901671        9.0462281371        5.2649107584
O             4.7774585523        6.6082297979        8.3396594930
O            11.2780784800       11.5216217100        2.1497187900    0   0   0
O             8.3138980322        0.1182071126        8.3460776279
O            14.7539546500        4.9238883800        2.1497187900    0   0   0
O             4.7525078619        2.4436025176        5.2957330896
Ni            7.8568205604        9.3079617627       11.0195325643
Ni            9.4370088055       10.9443883989       11.8416307230
Ni            6.9263277906       11.4352062728       11.8814949820
Ni            8.3414811023       11.7706596069        9.8606525088
Ni            6.1953579256       10.4211654444        9.6267381638
Ni           10.0845375567        8.5961423549       11.7569462656
Ni            9.9441935268        9.7065877445        9.6989188948
Ni           11.3120900731        7.5123154363        9.9701447688
Ni            6.7606020435        7.9973692373        9.4896188315
Ni            8.9526736643        7.3429500368        9.8619079645
H            10.0212669617        7.3018622921       12.7381955698
H             7.5858570490        7.6374998514       10.8785264388
H             8.4003488310       12.2199596084       11.6838321582
H             6.2759391434       12.9036511012       12.2908589693
H            11.5854977985        8.3430905974       11.2616917767
H             8.8003792533        9.3805316123       12.3846458209
H             6.2211357812       10.1040714987       11.2280268580
H             5.4310448992        8.9481362267        9.7330412760
H             6.7722451043       11.8622349418       10.2769101855
H             5.6193781958       12.4226544463       12.0929805681
H            10.7186275883       10.0321778126       12.1823823951
H             9.8969461807       11.4003207397       10.2524991841
H            10.3663771441        7.9118458853       13.2107036967
H             8.7077308915        6.0018144512        8.9152510030
H             6.5063290389       10.6421438547       13.2383896575
H             7.2259685266       11.0480537055       13.4325849279
