# Supplementary material for: Coverage-Dependent Hydrogen Adsorption, Spillover, and Vacancy Formation in Ni/ZrO2 Systems: A First-Principles DFT Investigation
Source: ACS Omega. 2026 Apr 24;11(18):27143–58. doi: 10.1021/acsomega.6c00781 (PMC13177261; doi:10.1021/acsomega.6c00781)
Supplement: Supplementary file 2 [file ao6c00781_si_002.zip › XYZ_Structures/Figure_6/10-H2/10H2@Ni10_ZrO2.xyz]

174
Lattice="13.54170000 0.0 0.0; 6.58994766 13.19546665 0.0; 0.0 0.0 23.05410000"!    total energy = -8934.331585 Ry
Zr       8.251725984   5.163132886   4.315067758
Zr       4.755704470   7.625924090   1.169007660    0   0   0
Zr      11.791691465   2.760196293   7.363293508
Zr       8.231580640   1.028190760   1.169007660    0   0   0
Zr       8.357956743   9.422256579   7.535678220
Zr      18.320188932  11.756422735   4.308701141
Zr       5.023666627   2.728808128   7.355047778
Zr      11.526554470   7.625924090   1.169007660    0   0   0
Zr      15.029897018   5.167299602   4.314967417
Zr      11.552174769  11.766070160   4.325607791
Zr       1.460730640   1.028190760   1.169007660    0   0   0
Zr      15.091926337   9.352869334   7.354477159
O        8.006334749   5.601525301   6.312109831
O       14.604542700  10.463741140   0.000000000    0   0   0
O        4.571169681   8.007229708   3.145400638
O        8.053361028   1.415413258   3.139400317
O        4.538718870   3.866007820   0.000000000    0   0   0
O       18.071225008  12.337710121   6.275004197
O       11.330177899   8.007948186   3.142199455
O        7.833692700  10.463741140   0.000000000    0   0   0
O       14.751330911   5.687345862   6.297039572
O       11.309568870   3.866007820   0.000000000    0   0   0
O       11.330669152  12.352058515   6.264534517
O        1.273328991   1.418209271   3.141923051
O        9.782717426   7.918163472   6.893385413
O       16.311098170  12.777830130   0.589779380    0   0   0
O        6.278092313  10.342313529   3.802036614
O        9.760604806   3.752724396   3.801031303
O        6.245274340   6.180096810   0.589779380    0   0   0
O       13.259019530   1.308725302   6.854666021
O       13.053337048  10.341909122   3.807713562
O        9.540248170  12.777830130   0.589779380    0   0   0
O       16.554421464   7.885865493   6.888227528
O        6.499138327   1.323241451   6.840126567
O       13.016124340   6.180096810   0.589779380    0   0   0
O        2.980014004   3.741871464   3.800301598
Zr      10.012110318   8.159469004   4.765837621
Zr       6.523748220  10.596223630   1.599167850    0   0   0
Zr      13.601793700   5.729906941   7.930967973
Zr       9.999624390   3.998490300   1.599167850    0   0   0
Zr      10.131358599  12.416991987   7.936237151
Zr      13.500197226   1.547246998   4.719028482
Zr       6.747590702   5.642000456   7.877863644
Zr      13.294598220  10.596223630   1.599167850    0   0   0
Zr      16.822066461   8.136226662   4.743765232
Zr       6.727113583   1.536330167   4.714967053
Zr       3.228774390   3.998490300   1.599167850    0   0   0
Zr      16.850920644  12.312532331   7.856773319
O       10.252587831  10.208059849   4.656605892
O        6.740616200  12.646007420   1.462003560    0   0   0
O       13.777566776   7.858219115   7.958579285
O        3.679442283   1.340993533   8.015575998
O       10.216492370   6.048274090   1.462003560    0   0   0
O       13.720938333   3.602022136   4.660915420
O        7.056393607   7.778363496   7.885228444
O       13.511466200  12.646007420   1.462003560    0   0   0
O       17.027301226  10.203123517   4.650402082
O        6.944189464   3.592088638   4.623236247
O        3.445642370   6.048274090   1.462003560    0   0   0
O       10.507397553   1.279759386   7.958141640
O        8.507662276   7.225187936   3.460893167
O        5.034242750   9.656838360   0.356843580    0   0   0
O       11.957848614   4.793889535   6.671061564
O        8.510118920   3.059105030   0.356843580    0   0   0
O        8.463511655  11.433069905   6.688048054
O       11.985528264   0.641982129   3.445772766
O        5.199948578   4.728941677   6.646345980
O       11.805092750   9.656838360   0.356843580    0   0   0
O       15.283975808   7.225961085   3.450689720
O        5.209410608   0.636803958   3.441663625
O        1.739268920   3.059105030   0.356843580    0   0   0
O       15.294008290  11.380233614   6.629985813
Zr      11.737519100   0.357069330   1.337554700    0   0   0
Zr      11.799072402   8.679827768   7.650926962
Zr       8.267918367  11.135039760   4.516664666
Zr      11.743044508   4.573589376   4.497472338
Zr       1.665777933   2.114953281   7.646245867
Zr       8.261642930   6.954802650   1.337554700    0   0   0
Zr      15.038308000  11.160418801   4.492374364
Zr       4.966669100   0.357069330   1.337554700    0   0   0
Zr       4.952723872   8.622422925   7.719719254
Zr       8.463166987   2.065630390   7.630019838
Zr      15.032492930   6.954802650   1.337554700    0   0   0
Zr       4.969623399   4.557690937   4.491816508
O       12.002861486   8.262348548   5.655544723
O        8.478559010  10.714850870   2.506562370    0   0   0
O       15.376134067   5.758767312   8.809659979
O       11.954435180   4.117117550   2.506562370    0   0   0
O       11.960118521  12.458655042   8.779067232
O        1.934785280   1.686089614   5.688597086
O        8.586119299   5.701654323   8.840013631
O       15.249409010  10.714850870   2.506562370    0   0   0
O        5.230214626   8.282558366   5.692218373
O        8.720175858   1.725183706   5.671642389
O        5.183585180   4.117117550   2.506562370    0   0   0
O       18.650803664  12.289186937   8.796118435
O       10.213266476   5.961270362   5.076425915
O        6.772138950   8.400761890   1.916782990    0   0   0
O       13.595772272   3.461702987   8.266692570
O       10.248015120   1.803028560   1.916782990    0   0   0
O       10.375275416  10.227802783   7.958290046
O        6.748734028  12.560396379   5.033992153
O        6.803916659   3.443556153   8.279852713
O       13.542988950   8.400761890   1.916782990    0   0   0
O        3.447109762   5.952499012   5.058734306
O       13.546177196  12.574859638   5.019481042
O        3.477165120   1.803028560   1.916782990    0   0   0
O       16.841098493  10.079229950   8.237328495
Zr       9.988387080   5.733614115   7.317550393
Zr      16.559423010  10.582236430   0.907394510    0   0   0
Zr       6.547964036   8.154420479   4.076242693
Zr      10.019974354   1.547043558   4.041074587
Zr       6.493599180   3.984503110   0.907394510    0   0   0
Zr       6.539820255  12.372665054   7.282954765
Zr      13.302105784   8.142960626   4.045304548
Zr       3.196195749   5.727383293   7.343980391
Zr       9.788573010  10.582236430   0.907394510    0   0   0
Zr      13.264449180   3.984503110   0.907394510    0   0   0
Zr      13.284917134  12.345998160   7.325861504
Zr       3.241675525   1.533006627   4.045461093
O        9.832107799   3.661857753   7.567416336
O       16.342555030   8.532452650   1.044558800    0   0   0
O        6.291409563   6.108822889   4.204787237
O       16.360135914  12.715351095   4.167482390
O        6.276731200   1.934719320   1.044558800    0   0   0
O        6.280540099  10.230056502   7.458769134
O       13.064708640   6.103302340   4.169441861
O        3.035535640   3.663681750   7.489920280
O        9.571705030   8.532452650   1.044558800    0   0   0
O       13.047581200   1.934719320   1.044558800    0   0   0
O       13.172012032  10.269541306   7.526105279
O        9.580192258  12.707200570   4.180952256
O       11.558346817   6.602742068   8.482170457
O       18.048928480  11.521621710   2.149718790    0   0   0
O        8.046208457   9.062629129   5.300947457
O       11.525795453   2.459448673   5.287288844
O        1.454400509   0.166727158   8.499162794
O        7.983104650   4.923888380   2.149718790    0   0   0
O       14.836216582   9.042527121   5.280117133
O        4.819452859   6.610462961   8.355239456
O       11.278078480  11.521621710   2.149718790    0   0   0
O        8.317890753   0.101784070   8.337292225
O       14.753954650   4.923888380   2.149718790    0   0   0
O        4.747506859   2.437400393   5.278148619
Ni       8.132297910   9.596634721  10.176594017
Ni       9.341548507  11.136767603  11.906905153
Ni       6.904228467  10.680987829  11.967820471
Ni       8.270821208  11.934972399   9.870804376
Ni       6.201975772  10.777019385   9.454211686
Ni       9.476800165   8.632644085  11.754660065
Ni      10.400920376  10.226873154   9.914923042
Ni      10.624814893   7.628826947   9.854018928
Ni       6.048627127   8.567017565  10.623999776
Ni       8.137411529   7.349229348   9.725298825
H       10.173674478   7.636219911  12.827326701
H        9.303404449   7.238311967  10.888376675
H        5.174632144   7.382605288  11.253464625
H        5.856919040   9.508678581  12.352882357
H       10.013995670  11.580391759  13.309577612
H        7.756455063  11.890678391  12.593551096
H       11.460507018   8.958751289   9.988703838
H       10.049373733   8.367555070  13.241042491
H        5.896773213  10.087359552  13.042934780
H        5.099093642   9.659291950   9.968277211
H        6.620706863  11.690371572  10.674582142
H        6.911125820  11.837466514  13.011698261
H       10.098755845  12.254232313  12.796594199
H        9.813370558  11.887357168  10.480923396
H        4.603780446   7.946582136  10.958460249
H        7.042987872   7.361570586  10.909059857
H        8.535830011  10.860593671  15.055695173
H        8.590510137  11.079881496  15.773072008
H        8.528533204   9.816417116  12.530518346
H       10.520011659  10.025664709  11.526631253
