# Supplementary material for: Coverage-Dependent Hydrogen Adsorption, Spillover, and Vacancy Formation in Ni/ZrO2 Systems: A First-Principles DFT Investigation
Source: ACS Omega. 2026 Apr 24;11(18):27143–58. doi: 10.1021/acsomega.6c00781 (PMC13177261; doi:10.1021/acsomega.6c00781)
Supplement: Supplementary file 2 [file ao6c00781_si_002.zip › XYZ_Structures/Figure_6/10-H2/10H2@Ni10_ZrO2_spillover - Transition state.xyz]

174
Lattice="13.54170000 0.0 0.0; 6.58994766 13.19546665 0.0; 0.0 0.0 23.05410000"!    total energy = -8934.254028 Ry
   Zr      8.2474571541      5.1641945592      4.3322431830
   Zr      4.7557044700      7.6259240900      1.1690076600
   Zr     11.7972844417      2.7458417642      7.3714598590
   Zr      8.2315806400      1.0281907600      1.1690076600
   Zr      8.3068018432      9.3790120391      7.5817214684
   Zr     18.3166287815     11.7569112713      4.3078005980
   Zr      5.0477418723      2.7499024430      7.3779633828
   Zr     11.5265544700      7.6259240900      1.1690076600
   Zr     15.0327426761      5.1669338335      4.3147933107
   Zr     11.5523646439     11.7737726353      4.3272907965
   Zr      1.4607306400      1.0281907600      1.1690076600
   Zr     15.0757128767      9.3483391261      7.3503076989
    O      8.0622161827      5.4778678884      6.3868089439
    O     14.6045427000     10.4637411400      0.0000000000
    O      4.5697620435      7.9901534855      3.1349979323
    O      8.0534030865      1.4155623165      3.1416656655
    O      4.5387188700      3.8660078200      0.0000000000
    O     18.0674852631     12.3334062803      6.2719579336
    O     11.3240169142      8.0088732723      3.1449840062
    O      7.8336927000     10.4637411400      0.0000000000
    O     14.7491992298      5.6656218303      6.3019033893
    O     11.3095688700      3.8660078200      0.0000000000
    O     11.3235287687     12.3375849398      6.2727178550
    O      1.2764064417      1.4146522082      3.1445181198
    O      9.7647327895      7.8939205197      6.9206028954
    O     16.3110981700     12.7778301300      0.5897793800
    O      6.2739556201     10.3469754192      3.7997023002
    O      9.7621594399      3.7591716013      3.8015994817
    O      6.2452743400      6.1800968100      0.5897793800
    O     13.2649179273      1.2986561607      6.8602718814
    O     13.0492393724     10.3453303497      3.8062545889
    O      9.5402481700     12.7778301300      0.5897793800
    O     16.5371539983      7.8817912312      6.8665970417
    O      6.4995947276      1.3278483671      6.8413414561
    O     13.0161243400      6.1800968100      0.5897793800
    O      2.9812303548      3.7416603387      3.7999291847
   Zr     10.0070297936      8.1783817317      4.7749405483
   Zr      6.5237482200     10.5962236300      1.5991678500
   Zr     13.6101719798      5.7227916591      7.9424378157
   Zr      9.9996243900      3.9984903000      1.5991678500
   Zr     10.1218323392     12.3994126218      7.9433078054
   Zr     13.5018479354      1.5390539632      4.7224939719
   Zr      6.7536770584      5.7400410517      7.9281119599
   Zr     13.2945982200     10.5962236300      1.5991678500
   Zr     16.8032736713      8.1453359868      4.7210241992
   Zr      6.7280436849      1.5448380868      4.7214680793
   Zr      3.2287743900      3.9984903000      1.5991678500
   Zr     16.8398191842     12.3072135727      7.8501795767
    O     10.2582681339     10.2130367576      4.6535765621
    O      6.7406162000     12.6460074200      1.4620035600
    O     13.7690805970      7.8457975765      7.9586480021
    O      3.6918384204      1.3375447077      8.0041175764
    O     10.2164923700      6.0482740900      1.4620035600
    O     13.7203263055      3.5974290016      4.6455349756
    O      6.9804673304      7.7403264229      7.5977893848
    O     13.5114662000     12.6460074200      1.4620035600
    O     17.0086611305     10.2110247971      4.6303168997
    O      6.9388767274      3.5956466529      4.6032922184
    O      3.4456423700      6.0482740900      1.4620035600
    O     10.5122637272      1.2656642107      7.9491848119
    O      8.5090203201      7.2147664321      3.4651717853
    O      5.0342427500      9.6568383600      0.3568435800
    O     11.9594759167      4.7896165900      6.6523564557
    O      8.5101189200      3.0591050300      0.3568435800
    O      8.4536700579     11.3910274269      6.7015493231
    O     11.9863280786      0.6413805567      3.4469847171
    O      5.2397172534      4.7677217503      6.6771398336
    O     11.8050927500      9.6568383600      0.3568435800
    O     15.2742668558      7.2197394396      3.4472515212
    O      5.2098870572      0.6455794733      3.4452944595
    O      1.7392689200      3.0591050300      0.3568435800
    O     15.2815181475     11.3794941063      6.6304681814
   Zr     11.7375191000      0.3570693300      1.3375547000
   Zr     11.7858050368      8.6706224184      7.6756271645
   Zr      8.2679441978     11.1305454348      4.5245556073
   Zr     11.7579695895      4.5607521538      4.4785259504
   Zr      1.6831208943      2.1085869167      7.6419095462
   Zr      8.2616429300      6.9548026500      1.3375547000
   Zr     15.0295558911     11.1641126889      4.4893710743
   Zr      4.9666691000      0.3570693300      1.3375547000
   Zr      4.9329004448      8.6257842310      7.6590480875
   Zr      8.4613684001      2.0773927392      7.6461905098
   Zr     15.0324929300      6.9548026500      1.3375547000
   Zr      4.9719195653      4.5564511514      4.4980826796
    O     11.9901571395      8.2603776202      5.6631524930
    O      8.4785590100     10.7148508700      2.5065623700
    O     15.3799275373      5.7578809538      8.8123456548
    O     11.9544351800      4.1171175500      2.5065623700
    O     11.9498301301     12.4484084810      8.7819786113
    O      1.9359400268      1.6986673513      5.6860173305
    O      8.6606462668      5.7666506574      8.9480608395
    O     15.2494090100     10.7148508700      2.5065623700
    O      5.1776212968      8.3242626201      5.6352944414
    O      8.7216576169      1.7624201286      5.6786041185
    O      5.1835851800      4.1171175500      2.5065623700
    O     18.6374923739     12.2589386315      8.7955170887
    O     10.2206796934      5.9620072406      5.0734122047
    O      6.7721389500      8.4007618900      1.9167829900
    O     13.5951476323      3.4584718683      8.2638868050
    O     10.2480151200      1.8030285600      1.9167829900
    O     10.3558707788     10.1989087435      7.9851527988
    O      6.7530521608     12.5596871687      5.0404551555
    O      6.8233775749      3.4392777440      8.3102396635
    O     13.5429889500      8.4007618900      1.9167829900
    O      3.4455351912      5.9471975024      5.0607434946
    O     13.5397819130     12.5805763182      5.0219012392
    O      3.4771651200      1.8030285600      1.9167829900
    O     16.8255253848     10.0733499760      8.2311614065
   Zr     10.0569598740      5.7059454407      7.2319733328
   Zr     16.5594230100     10.5822364300      0.9073945100
   Zr      6.5474446025      8.1604770866      4.0721486440
   Zr     10.0163530741      1.5489213926      4.0435226551
   Zr      6.4935991800      3.9845031100      0.9073945100
   Zr      6.5379396009     12.3586221538      7.2876064878
   Zr     13.2878271217      8.1439472191      4.0475286543
   Zr      3.1991055904      5.7273895167      7.3384540654
   Zr      9.7885730100     10.5822364300      0.9073945100
   Zr     13.2644491800      3.9845031100      0.9073945100
   Zr     13.2740991079     12.3453804962      7.3304848521
   Zr      3.2457774781      1.5375403251      4.0467579330
    O      9.8660995250      3.6701162560      7.6608845780
    O     16.3425550300      8.5324526500      1.0445588000
    O      6.3069495932      6.1141631564      4.2569520394
    O     16.3538719371     12.7228324035      4.1730923680
    O      6.2767312000      1.9347193200      1.0445588000
    O      6.2622058188     10.2271720869      7.4299396634
    O     13.0640396431      6.1023075112      4.1714653729
    O      3.0546987185      3.6682925400      7.4932911029
    O      9.5717050300      8.5324526500      1.0445588000
    O     13.0475812000      1.9347193200      1.0445588000
    O     13.1603720520     10.2610997512      7.5190257664
    O      9.5812769579     12.7113544051      4.1912873558
    O     11.5410017256      6.5754322856      8.4816983878
    O     18.0489284800     11.5216217100      2.1497187900
    O      8.0555461568      9.0660534572      5.2712916322
    O     11.5277619887      2.4572234455      5.2922365806
    O      1.4720659140      0.1548233049      8.4806401638
    O      7.9831046500      4.9238883800      2.1497187900
    O     14.8213779253      9.0463995182      5.2745243097
    O      4.7968001646      6.6296765464      8.3689249466
    O     11.2780784800     11.5216217100      2.1497187900
    O      8.3111186361      0.1105059920      8.3363911933
    O     14.7539546500      4.9238883800      2.1497187900
    O      4.7514633579      2.4585430899      5.2901187569
   Ni      8.0948300872      9.5410821895     10.1877879537
   Ni      9.3849170381     11.1327776322     11.8738092310
   Ni      6.8988873725     10.8814534628     11.8871175347
   Ni      8.2433005069     11.9024079431      9.8734500308
   Ni      6.1913627344     10.7420607857      9.4570957900
   Ni      9.5941727304      8.7181118694     11.8373706956
   Ni     10.4394848317     10.0805140064      9.9167513831
   Ni     10.7293767306      7.5159280792     10.0047660116
   Ni      6.0604940747      8.4213147252     10.4297597515
   Ni      8.3537281494      7.2332143653     10.3811953191
    H     10.0788514818      7.2433330447     11.4383165389
    H      9.4811528611      6.1602931909      9.7054851931
    H      5.0333794485      7.3289428959     11.0549955548
    H      5.7372857539      9.7966549485     12.2151944933
    H     10.0849806653     11.6784161224     13.2217712167
    H      7.8753375792     11.9580715174     12.5354409523
    H     11.5942170755      8.9030043175      9.9271495869
    H      8.7193633512      7.9230874763     12.7114707585
    H      5.7910830537     10.3191269327     12.9072376139
    H      5.1262829997      9.6147940291      9.9952693334
    H      6.6368412032     11.8252200661     10.5872445263
    H      7.0675771943     11.8716489531     13.0584462578
    H     10.1158449140     12.3326375113     12.6805365186
    H      9.7889759370     11.8380085782     10.4075136866
    H      4.5557582645      7.9971707067     10.8796913930
    H      6.8061726756      7.0072561928     10.6249660050
    H      8.5671703479     10.7484491030     14.9997046802
    H      8.5360369165     10.9730214358     15.7171230797
    H      8.8528609505      9.7957069986     12.7287174041
    H     10.6390563499     10.0873390715     11.5153440659
