# Supplementary material for: Coverage-Dependent Hydrogen Adsorption, Spillover, and Vacancy Formation in Ni/ZrO2 Systems: A First-Principles DFT Investigation
Source: ACS Omega. 2026 Apr 24;11(18):27143–58. doi: 10.1021/acsomega.6c00781 (PMC13177261; doi:10.1021/acsomega.6c00781)
Supplement: Supplementary file 2 [file ao6c00781_si_002.zip › XYZ_Structures/Figure_6/10-H2/10H2@Ni10_ZrO2_spillover.xyz]

174
Lattice="13.54170000 0.0 0.0; 6.58994766 13.19546665 0.0; 0.0 0.0 23.05410000"!    total energy = -8934.326325 Ry
Zr       8.254031769   5.163857248   4.339581060
Zr       4.755704470   7.625924090   1.169007660    0   0   0
Zr      11.808876548   2.748647977   7.384150545
Zr       8.231580640   1.028190760   1.169007660    0   0   0
Zr       8.322656084   9.385298894   7.604451179
Zr      18.323389104  11.758586747   4.309981483
Zr       5.050949080   2.740313269   7.381601854
Zr      11.526554470   7.625924090   1.169007660    0   0   0
Zr      15.033634121   5.167176433   4.311578542
Zr      11.554630681  11.775008750   4.325516844
Zr       1.460730640   1.028190760   1.169007660    0   0   0
Zr      15.083038024   9.354414175   7.341921087
O        8.091116947   5.438700091   6.392680552
O       14.604542700  10.463741140   0.000000000    0   0   0
O        4.575672830   7.978815324   3.136320749
O        8.058355114   1.412928817   3.143626191
O        4.538718870   3.866007820   0.000000000    0   0   0
O       18.082042486  12.317360441   6.276577040
O       11.322787710   8.010370736   3.143407505
O        7.833692700  10.463741140   0.000000000    0   0   0
O       14.738120609   5.665416485   6.300561177
O       11.309568870   3.866007820   0.000000000    0   0   0
O       11.338161182  12.367002051   6.259405269
O        1.276007170   1.415513697   3.147149244
O        9.763239302   7.871465422   6.933519255
O       16.311098170  12.777830130   0.589779380    0   0   0
O        6.275853662  10.345526047   3.801468001
O        9.768437519   3.763013470   3.802173510
O        6.245274340   6.180096810   0.589779380    0   0   0
O       13.270123052   1.293760723   6.875290631
O       13.050398000  10.348895607   3.806454581
O        9.540248170  12.777830130   0.589779380    0   0   0
O       16.532787831   7.886863515   6.852789830
O        6.514850102   1.339406179   6.842106398
O       13.016124340   6.180096810   0.589779380    0   0   0
O        2.981669606   3.739137902   3.798656009
Zr      10.010095819   8.180012801   4.778908968
Zr       6.523748220  10.596223630   1.599167850    0   0   0
Zr      13.604782102   5.734949504   7.948171939
Zr       9.999624390   3.998490300   1.599167850    0   0   0
Zr      10.125076208  12.402403064   7.929162160
Zr      13.506034750   1.535472264   4.731157312
Zr       6.687197129   5.742606157   7.858774967
Zr      13.294598220  10.596223630   1.599167850    0   0   0
Zr      16.806639246   8.148619626   4.717101170
Zr       6.729575338   1.546962447   4.718222260
Zr       3.228774390   3.998490300   1.599167850    0   0   0
Zr      16.853734767  12.303519773   7.851425800
O       10.264219381  10.215943289   4.656501797
O        6.740616200  12.646007420   1.462003560    0   0   0
O       13.782767121   7.854426836   7.944155343
O        3.700832530   1.347616967   8.012630173
O       10.216492370   6.048274090   1.462003560    0   0   0
O       13.722098349   3.596997413   4.648823596
O        7.011053574   7.708927934   7.582185703
O       13.511466200  12.646007420   1.462003560    0   0   0
O       17.014636375  10.210711341   4.626505228
O        6.936770028   3.594696577   4.591886519
O        3.445642370   6.048274090   1.462003560    0   0   0
O       10.516558622   1.260649826   7.918808272
O        8.513297101   7.209155350   3.469613852
O        5.034242750   9.656838360   0.356843580    0   0   0
O       11.946015805   4.775646220   6.654649948
O        8.510118920   3.059105030   0.356843580    0   0   0
O        8.447758075  11.397142858   6.691306082
O       11.989792288   0.646385205   3.448344630
O        5.231323649   4.753079859   6.662444970
O       11.805092750   9.656838360   0.356843580    0   0   0
O       15.275540967   7.219514088   3.446769274
O        5.211596910   0.649269261   3.442607779
O        1.739268920   3.059105030   0.356843580    0   0   0
O       15.297222201  11.385566729   6.627460605
Zr      11.737519100   0.357069330   1.337554700    0   0   0
Zr      11.800414728   8.687763417   7.672898501
Zr       8.268557279  11.129601161   4.528823481
Zr      11.764310989   4.559098046   4.474628058
Zr       1.689367902   2.101615461   7.649400707
Zr       8.261642930   6.954802650   1.337554700    0   0   0
Zr      15.033735716  11.167455474   4.487733944
Zr       4.966669100   0.357069330   1.337554700    0   0   0
Zr       4.925739565   8.641104682   7.659760783
Zr       8.476567917   2.069829135   7.644173652
Zr      15.032492930   6.954802650   1.337554700    0   0   0
Zr       4.971205375   4.552107965   4.489600259
O       11.988594689   8.251133239   5.655544229
O        8.478559010  10.714850870   2.506562370    0   0   0
O       15.373351126   5.768736252   8.813509511
O       11.954435180   4.117117550   2.506562370    0   0   0
O       11.958755414  12.462434524   8.773452854
O        1.940005442   1.697718423   5.691562271
O        8.587885808   5.693503196   9.006691830
O       15.249409010  10.714850870   2.506562370    0   0   0
O        5.181646436   8.323121830   5.636790352
O        8.734466456   1.792166568   5.681156656
O        5.183585180   4.117117550   2.506562370    0   0   0
O       18.635808172  12.237234844   8.801377865
O       10.234565378   5.962781075   5.085179683
O        6.772138950   8.400761890   1.916782990    0   0   0
O       13.599945454   3.457874013   8.269270135
O       10.248015120   1.803028560   1.916782990    0   0   0
O       10.367775394  10.222762454   7.904335052
O        6.755136137  12.563496683   5.038979772
O        6.830956525   3.450874234   8.325839832
O       13.542988950   8.400761890   1.916782990    0   0   0
O        3.442586563   5.943171856   5.059400979
O       13.553099950  12.588917162   5.017556885
O        3.477165120   1.803028560   1.916782990    0   0   0
O       16.836156179  10.064755929   8.228378314
Zr      10.092371048   5.725010998   7.239025278
Zr      16.559423010  10.582236430   0.907394510    0   0   0
Zr       6.553146273   8.160718137   4.076636799
Zr      10.024197905   1.551175672   4.042424409
Zr       6.493599180   3.984503110   0.907394510    0   0   0
Zr       6.546197515  12.347953941   7.301844529
Zr      13.287400587   8.146117974   4.047611667
Zr       3.176618179   5.726971884   7.327171788
Zr       9.788573010  10.582236430   0.907394510    0   0   0
Zr      13.264449180   3.984503110   0.907394510    0   0   0
Zr      13.280363214  12.352590835   7.327301897
Zr       3.246305229   1.533942817   4.047462413
O        9.882097383   3.694373198   7.817318891
O       16.342555030   8.532452650   1.044558800    0   0   0
O        6.312607546   6.113126999   4.278339003
O       16.361801306  12.728567159   4.181926894
O        6.276731200   1.934719320   1.044558800    0   0   0
O        6.278268871  10.211947058   7.419027684
O       13.065597631   6.100274571   4.165392005
O        3.054383673   3.669281863   7.495850568
O        9.571705030   8.532452650   1.044558800    0   0   0
O       13.047581200   1.934719320   1.044558800    0   0   0
O       13.174027224  10.275029494   7.512876479
O        9.581399825  12.711207252   4.187624315
O       11.559761549   6.568109887   8.483454245
O       18.048928480  11.521621710   2.149718790    0   0   0
O        8.064052911   9.063787537   5.270798512
O       11.530395876   2.455934278   5.303711006
O        1.498090871   0.140195727   8.482789180
O        7.983104650   4.923888380   2.149718790    0   0   0
O       14.822952019   9.055436819   5.265590073
O        4.772051679   6.631900054   8.333514785
O       11.278078480  11.521621710   2.149718790    0   0   0
O        8.317267292   0.117793709   8.341068805
O       14.753954650   4.923888380   2.149718790    0   0   0
O        4.753373889   2.455304922   5.291710891
Ni       8.076321385   9.454954893  10.227543115
Ni       9.394331555  11.061029532  11.915781445
Ni       6.877314415  10.984774062  11.833516273
Ni       8.287220061  11.835840688   9.852606017
Ni       6.216514082  10.683588981   9.447760950
Ni       9.616758108   8.672561444  11.752389295
Ni      10.407155732  10.182900345   9.844326287
Ni      10.710357181   7.701152869   9.894309068
Ni       6.038731133   8.304650908  10.365191722
Ni       8.310968390   7.076043372  10.405568391
H        9.836890503   7.059019839  11.165526673
H        8.751886797   4.805960701   9.380153579
H        4.956858787   7.254829834  10.987629171
H        5.523415490  10.145312613  12.091995649
H       10.171063977  11.685387103  13.192433580
H        7.966065808  11.938644804  12.516149536
H       11.627641095   8.999194993   9.893704192
H        8.111124061   8.021331836  11.660906168
H        5.667282455  10.587760442  12.815185662
H        5.159420922   9.548135234   9.963753968
H        6.720819015  11.895343169  10.500496686
H        7.125155828  11.922697204  13.023786746
H       10.166578430  12.304356333  12.608448963
H        9.824931732  11.782731665  10.440030831
H        4.533485501   7.973105241  10.892340627
H        6.734299456   6.835649728  10.364250649
H        8.586759694  10.647179162  14.959171257
H        8.503425237  10.866896066  15.674853174
H        8.954325359   9.728889699  12.796160695
H       10.629699320  10.027709393  11.487140545
