# Supplementary material for: Coverage-Dependent Hydrogen Adsorption, Spillover, and Vacancy Formation in Ni/ZrO2 Systems: A First-Principles DFT Investigation
Source: ACS Omega. 2026 Apr 24;11(18):27143–58. doi: 10.1021/acsomega.6c00781 (PMC13177261; doi:10.1021/acsomega.6c00781)
Supplement: Supplementary file 2 [file ao6c00781_si_002.zip › XYZ_Structures/Figure_6/10-H2/vacancy/10H2@Ni10_ZrO2_vacancy.xyz]

171
Lattice="13.54170000 0.0 0.0; 6.58994766 13.19546665 0.0; 0.0 0.0 23.05410000"!    total energy = -8899.387334 Ry
Zr       8.251427197   5.160762982   4.340826650
Zr       4.755704470   7.625924090   1.169007660    0   0   0
Zr      11.793376662   2.762245755   7.376850998
Zr       8.231580640   1.028190760   1.169007660    0   0   0
Zr       8.373798583   9.395131372   7.497957551
Zr      18.323581308  11.756555782   4.311253511
Zr       5.003046625   2.697250064   7.372477236
Zr      11.526554470   7.625924090   1.169007660    0   0   0
Zr      15.032587376   5.166664761   4.306975909
Zr      11.556549142  11.775229470   4.341967695
Zr       1.460730640   1.028190760   1.169007660    0   0   0
Zr      15.097202450   9.347224931   7.351988759
O        8.085052750   5.439152175   6.424617118
O       14.604542700  10.463741140   0.000000000    0   0   0
O        4.579116533   7.976827973   3.144615038
O        8.055136811   1.412212456   3.147128359
O        4.538718870   3.866007820   0.000000000    0   0   0
O       18.075578890  12.328889387   6.274038860
O       11.339815380   8.003770301   3.136821694
O        7.833692700  10.463741140   0.000000000    0   0   0
O       14.756430176   5.641392402   6.298186828
O       11.309568870   3.866007820   0.000000000    0   0   0
O       11.337187560  12.314771685   6.293057280
O        1.273989185   1.405285915   3.144465540
O        9.820126823   7.896403135   6.846382427
O       16.311098170  12.777830130   0.589779380    0   0   0
O        6.274510166  10.344609691   3.798095676
O        9.759311907   3.756786271   3.797679846
O        6.245274340   6.180096810   0.589779380    0   0   0
O       13.254194035   1.302970450   6.867457947
O       13.056425444  10.353221496   3.808221600
O        9.540248170  12.777830130   0.589779380    0   0   0
O       16.551750297   7.874564564   6.872981809
O        6.512163843   1.339774186   6.856052629
O       13.016124340   6.180096810   0.589779380    0   0   0
O        2.981799076   3.738453357   3.798991183
Zr      10.026589985   8.178751892   4.747340306
Zr       6.523748220  10.596223630   1.599167850    0   0   0
Zr      13.620716227   5.699781421   7.941710529
Zr       9.999624390   3.998490300   1.599167850    0   0   0
Zr      10.129635697  12.350942229   8.004226342
Zr      13.498708332   1.539464429   4.727475787
Zr       6.655316150   5.608596695   7.853741689
Zr      13.294598220  10.596223630   1.599167850    0   0   0
Zr      16.824158198   8.138809881   4.738734556
Zr       6.730358389   1.540110996   4.726269265
Zr       3.228774390   3.998490300   1.599167850    0   0   0
Zr      16.840076992  12.319438810   7.845559986
O       10.254536509  10.214887007   4.647181697
O        6.740616200  12.646007420   1.462003560    0   0   0
O       13.802961556   7.838985847   7.944036128
O        3.676838640   1.297605653   7.993100650
O       10.216492370   6.048274090   1.462003560    0   0   0
O       13.719758926   3.593578771   4.630079636
O        7.074637701   7.678955246   7.742773168
O       13.511466200  12.646007420   1.462003560    0   0   0
O       17.026328344  10.203039179   4.635129187
O        6.931038918   3.593542599   4.606765461
O        3.445642370   6.048274090   1.462003560    0   0   0
O       10.487975032   1.287687391   7.900669929
O        8.506534694   7.207008916   3.464129173
O        5.034242750   9.656838360   0.356843580    0   0   0
O       11.952180788   4.755129532   6.626739601
O        8.510118920   3.059105030   0.356843580    0   0   0
O        8.475183225  11.419070701   6.692469558
O       11.986537527   0.640987220   3.445673155
O        5.162279141   4.702146750   6.641127322
O       11.805092750   9.656838360   0.356843580    0   0   0
O       15.285410393   7.223850592   3.448466689
O        5.214611099   0.641782211   3.446556774
O        1.739268920   3.059105030   0.356843580    0   0   0
O       15.292858214  11.380970097   6.632213227
Zr      11.737519100   0.357069330   1.337554700    0   0   0
Zr      11.827010941   8.655447165   7.665953721
Zr       8.267982758  11.139116332   4.516886353
Zr      11.759537022   4.560642959   4.471024059
Zr       1.664496315   2.082580174   7.654583983
Zr       8.261642930   6.954802650   1.337554700    0   0   0
Zr      15.037261899  11.162220728   4.492977621
Zr       4.966669100   0.357069330   1.337554700    0   0   0
Zr       4.943140308   8.620699620   7.708889868
Zr       8.472342882   2.085302507   7.650856042
Zr      15.032492930   6.954802650   1.337554700    0   0   0
Zr       4.965540462   4.546072999   4.484916417
O       12.019547315   8.286331174   5.641943664
O        8.478559010  10.714850870   2.506562370    0   0   0
O       15.387546855   5.757568500   8.815751106
O       11.954435180   4.117117550   2.506562370    0   0   0
O       11.968054324  12.466026238   8.801894976
O        1.927731105   1.697354860   5.687767039
O       15.249409010  10.714850870   2.506562370    0   0   0
O        5.221499431   8.291008820   5.675829989
O        8.729559335   1.796985534   5.687843365
O        5.183585180   4.117117550   2.506562370    0   0   0
O       18.616974606  12.317194987   8.799680645
O       10.220539472   5.958172997   5.066690566
O        6.772138950   8.400761890   1.916782990    0   0   0
O       13.584197800   3.457695567   8.274531023
O       10.248015120   1.803028560   1.916782990    0   0   0
O       10.409931197  10.188665751   7.987135872
O        6.752980096  12.560579486   5.040675352
O        6.793532766   3.480833138   8.321702193
O       13.542988950   8.400761890   1.916782990    0   0   0
O        3.445104218   5.945331682   5.051364795
O       13.552217783  12.586171580   5.030784091
O        3.477165120   1.803028560   1.916782990    0   0   0
O       16.849562249  10.065067393   8.226275906
Zr      10.083221993   5.728025212   7.234976011
Zr      16.559423010  10.582236430   0.907394510    0   0   0
Zr       6.550552128   8.156843062   4.073150800
Zr      10.020425712   1.548357532   4.042245990
Zr       6.493599180   3.984503110   0.907394510    0   0   0
Zr       6.537710541  12.353472714   7.300199916
Zr      13.308249855   8.148865850   4.043754848
Zr       3.181344778   5.708683651   7.330037075
Zr       9.788573010  10.582236430   0.907394510    0   0   0
Zr      13.264449180   3.984503110   0.907394510    0   0   0
Zr      13.275646489  12.339940468   7.342676744
Zr       3.238083908   1.529898674   4.046617135
O        9.848868598   3.738389373   7.817591942
O       16.342555030   8.532452650   1.044558800    0   0   0
O        6.315966624   6.104992660   4.290176830
O       16.358074063  12.724153211   4.184137966
O        6.276731200   1.934719320   1.044558800    0   0   0
O        6.255522221  10.218221807   7.430301505
O       13.069655621   6.104337030   4.173623006
O        3.036294042   3.641090540   7.539711942
O        9.571705030   8.532452650   1.044558800    0   0   0
O       13.047581200   1.934719320   1.044558800    0   0   0
O       13.188502955  10.261761016   7.552069615
O        9.587848091  12.709974053   4.192457116
O       11.625346857   6.522273335   8.407629585
O       18.048928480  11.521621710   2.149718790    0   0   0
O        8.052531530   9.064832494   5.258950455
O       11.524228990   2.454579209   5.293158200
O        1.445530979   0.163047922   8.518129894
O        7.983104650   4.923888380   2.149718790    0   0   0
O       14.840500533   9.048158148   5.274416134
O        4.798747112   6.595798516   8.329326814
O       11.278078480  11.521621710   2.149718790    0   0   0
O        8.316179790   0.124649547   8.339936645
O       14.753954650   4.923888380   2.149718790    0   0   0
O        4.744237061   2.430029819   5.290390719
Ni       8.040184180   9.627267627   9.883097222
Ni       9.303806682  10.724024735  11.851369520
Ni       6.869073583  10.506005835  11.952606652
Ni       8.278998435  11.933717455   9.903226397
Ni       6.119071864  10.770533988   9.428860325
Ni       8.906586837   8.245112126  11.426633958
Ni      10.393490368   9.802296619   9.916669890
Ni      10.440160878   7.328386393   9.696748010
Ni       6.167125359   8.447597970  10.630113368
Ni       8.022368215   7.203884285   9.398616528
H        9.163940361   6.718189035  10.515069109
H        5.375730636   7.149687250  11.169196729
H        5.685357331   9.452420393  12.243512451
H       10.067832538  11.042620588  13.246892327
H        7.805776863  11.658034835  12.556283013
H       11.494233710   8.589658791   9.904297219
H        7.415829292   7.471423159  11.105416350
H        5.676000132  10.078501303  12.899089895
H        5.197759925   9.432616351   9.842102094
H        6.499639274  11.563222463  10.722725813
H        6.962905366  11.668870907  12.987476889
H       10.162268084  11.741404002  12.773561112
H        9.805542704  11.497699073  10.455290566
H        4.772004932   7.707275661  10.966331119
H        8.499646612  10.774772295  15.003718221
H        8.486577959  11.025887856  15.712661528
H        8.311765849   9.478332934  12.424958285
H       10.259937833   9.376102520  11.500475237
