# Supplementary material for: Coverage-Dependent Hydrogen Adsorption, Spillover, and Vacancy Formation in Ni/ZrO2 Systems: A First-Principles DFT Investigation
Source: ACS Omega. 2026 Apr 24;11(18):27143–58. doi: 10.1021/acsomega.6c00781 (PMC13177261; doi:10.1021/acsomega.6c00781)
Supplement: Supplementary file 2 [file ao6c00781_si_002.zip › XYZ_Structures/Figure_6/11-H2/11H2@Ni10_ZrO2.xyz]

176
Lattice="13.54170000 0.0 0.0; 6.58994766 13.19546665 0.0; 0.0 0.0 23.05410000"!    total energy = -8936.642792 Ry
Zr       8.255493526   5.168338721   4.313790580
Zr       4.755704470   7.625924090   1.169007660    0   0   0
Zr      11.795807135   2.767835198   7.363900285
Zr       8.231580640   1.028190760   1.169007660    0   0   0
Zr       8.350866822   9.416436431   7.535993146
Zr      18.324399643  11.761094628   4.309237206
Zr       5.023485993   2.734310304   7.350957681
Zr      11.526554470   7.625924090   1.169007660    0   0   0
Zr      15.032639017   5.171035074   4.315550864
Zr      11.553298636  11.769495726   4.321122447
Zr       1.460730640   1.028190760   1.169007660    0   0   0
Zr      15.084945990   9.362355661   7.341700110
O        8.000855224   5.627560366   6.310138471
O       14.604542700  10.463741140   0.000000000    0   0   0
O        4.574062744   8.006981387   3.147151692
O        8.056262031   1.422748725   3.136320692
O        4.538718870   3.866007820   0.000000000    0   0   0
O       18.074369385  12.347067394   6.270315399
O       11.332420562   8.004090110   3.140747892
O        7.833692700  10.463741140   0.000000000    0   0   0
O       14.753083255   5.688946810   6.296190828
O       11.309568870   3.866007820   0.000000000    0   0   0
O       11.331987057  12.378764247   6.250176678
O        1.273609160   1.423174516   3.142706822
O        9.784814236   7.903914565   6.890301499
O       16.311098170  12.777830130   0.589779380    0   0   0
O        6.283531251  10.345247628   3.805622721
O        9.761556240   3.754931879   3.798165106
O        6.245274340   6.180096810   0.589779380    0   0   0
O       13.261952561   1.309859835   6.864379585
O       13.053515278  10.344270481   3.807253926
O        9.540248170  12.777830130   0.589779380    0   0   0
O       16.553880564   7.891372847   6.892421453
O        6.505948021   1.339390821   6.832442194
O       13.016124340   6.180096810   0.589779380    0   0   0
O        2.982548021   3.745964284   3.800383624
Zr      10.017397094   8.162367312   4.767949903
Zr       6.523748220  10.596223630   1.599167850    0   0   0
Zr      13.605256720   5.731659279   7.932227197
Zr       9.999624390   3.998490300   1.599167850    0   0   0
Zr      10.139576751  12.414086842   7.928442537
Zr      13.502846375   1.549448007   4.723482536
Zr       6.746682964   5.651400473   7.871646991
Zr      13.294598220  10.596223630   1.599167850    0   0   0
Zr      16.830797024   8.141607154   4.748579110
Zr       6.728683885   1.544945878   4.709032054
Zr       3.228774390   3.998490300   1.599167850    0   0   0
Zr      16.839391661  12.326878723   7.843210217
O       10.253789133  10.210610259   4.650401009
O        6.740616200  12.646007420   1.462003560    0   0   0
O       13.786514233   7.859752181   7.942755616
O        3.681833928   1.351262827   8.023882995
O       10.216492370   6.048274090   1.462003560    0   0   0
O       13.724513022   3.605160233   4.663235171
O        7.065831358   7.804916550   7.955786443
O       13.511466200  12.646007420   1.462003560    0   0   0
O       17.030470742  10.208152405   4.651000842
O        6.947787677   3.601036341   4.624855507
O        3.445642370   6.048274090   1.462003560    0   0   0
O       10.505312099   1.294728555   7.958668374
O        8.510701030   7.232038977   3.464288325
O        5.034242750   9.656838360   0.356843580    0   0   0
O       11.963212095   4.798184995   6.669794234
O        8.510118920   3.059105030   0.356843580    0   0   0
O        8.451916176  11.430854372   6.683814675
O       11.991278343   0.645320350   3.444701029
O        5.202897059   4.732105549   6.640220992
O       11.805092750   9.656838360   0.356843580    0   0   0
O       15.287019019   7.229092580   3.449718501
O        5.210626015   0.640630371   3.437072258
O        1.739268920   3.059105030   0.356843580    0   0   0
O       15.282799933  11.396862283   6.618281640
Zr      11.737519100   0.357069330   1.337554700    0   0   0
Zr      11.811185847   8.689394305   7.639512885
Zr       8.270495393  11.139535453   4.520925865
Zr      11.747235635   4.577826391   4.497682165
Zr       1.670275326   2.109238019   7.645342570
Zr       8.261642930   6.954802650   1.337554700    0   0   0
Zr      15.039988813  11.167741235   4.487075748
Zr       4.966669100   0.357069330   1.337554700    0   0   0
Zr       4.930229286   8.642578945   7.748658812
Zr       8.467550742   2.081965416   7.625294743
Zr      15.032492930   6.954802650   1.337554700    0   0   0
Zr       4.970608688   4.563860126   4.488985545
O       12.007249111   8.259721245   5.646686832
O        8.478559010  10.714850870   2.506562370    0   0   0
O       15.381250634   5.760367373   8.810501402
O       11.954435180   4.117117550   2.506562370    0   0   0
O       11.964233081  12.483553704   8.760042005
O        1.938022092   1.689178516   5.688191726
O        8.584019858   5.751179458   8.841628498
O       15.249409010  10.714850870   2.506562370    0   0   0
O        5.240999298   8.290503533   5.699255674
O        8.725088294   1.735629096   5.667719529
O        5.183585180   4.117117550   2.506562370    0   0   0
O       18.625535025  12.288927207   8.791992960
O       10.214009478   5.958022317   5.075529121
O        6.772138950   8.400761890   1.916782990    0   0   0
O       13.596365448   3.461948611   8.273848770
O       10.248015120   1.803028560   1.916782990    0   0   0
O       10.382981167  10.226056440   7.859576895
O        6.750493986  12.565578766   5.040251734
O        6.805999500   3.464758808   8.281421128
O       13.542988950   8.400761890   1.916782990    0   0   0
O        3.448337002   5.957407924   5.059246370
O       13.548340893  12.584618305   5.006202492
O        3.477165120   1.803028560   1.916782990    0   0   0
O       16.824258888  10.104684947   8.206370654
Zr       9.993096778   5.749217950   7.320686161
Zr      16.559423010  10.582236430   0.907394510    0   0   0
Zr       6.548357038   8.158124263   4.083244039
Zr      10.024239743   1.551935509   4.039132661
Zr       6.493599180   3.984503110   0.907394510    0   0   0
Zr       6.539256222  12.367435503   7.295065969
Zr      13.307174697   8.144765896   4.040776935
Zr       3.197065720   5.730818340   7.339569892
Zr       9.788573010  10.582236430   0.907394510    0   0   0
Zr      13.264449180   3.984503110   0.907394510    0   0   0
Zr      13.286832199  12.362040167   7.313441045
Zr       3.243321457   1.535106165   4.044092581
O        9.831449348   3.678070404   7.579282341
O       16.342555030   8.532452650   1.044558800    0   0   0
O        6.292733181   6.112629525   4.197861698
O       16.363211646  12.720480297   4.162141566
O        6.276731200   1.934719320   1.044558800    0   0   0
O        6.304158384  10.238614640   7.502280255
O       13.068121341   6.104714876   4.163817295
O        3.034578675   3.667219034   7.478874652
O        9.571705030   8.532452650   1.044558800    0   0   0
O       13.047581200   1.934719320   1.044558800    0   0   0
O       13.173153131  10.280260499   7.520207735
O        9.578662057  12.709884840   4.173440851
O       11.569830968   6.593779057   8.487671821
O       18.048928480  11.521621710   2.149718790    0   0   0
O        8.052447336   9.064668399   5.322580184
O       11.529335770   2.463139500   5.288805480
O        1.478776685   0.142029556   8.478585766
O        7.983104650   4.923888380   2.149718790    0   0   0
O       14.839785826   9.047756406   5.273379769
O        4.831143543   6.611069732   8.334848423
O       11.278078480  11.521621710   2.149718790    0   0   0
O        8.316324208   0.118906594   8.334431996
O       14.753954650   4.923888380   2.149718790    0   0   0
O        4.750044016   2.442408509   5.274260735
Ni       7.929335023   9.610645370  10.663574192
Ni       9.501412612  11.270502042  11.881030045
Ni       6.594376098  11.250596140  11.993591666
Ni       8.277636365  11.842438646   9.884186785
Ni       6.133972280  10.745257667   9.531146492
Ni       9.728191498   8.568949353  11.843573855
Ni      10.112019522  10.069234347   9.773076411
Ni      10.750087413   7.683565596   9.879573826
Ni       5.844151679   8.543130459  10.563561597
Ni       8.235221446   7.445437515   9.683528059
H       11.215705406   7.953403777  11.784281364
H        9.329542235   7.245096399  10.831573183
H        8.988924810   8.159628089  13.235832263
H        5.643214371   9.867077200  11.970031796
H        9.150933412  12.829844274  11.957133765
H        6.233044922  12.807207638  12.431146143
H       11.483957739   9.064948507   9.920722000
H       10.993186051   8.017741048  12.653911767
H        5.437797806  10.357857594  12.685802579
H        4.930400171   9.561462848   9.786003720
H        6.746219261  11.952570924  10.488138455
H        5.498916624  12.471642102  12.228881498
H        9.683534520  12.671453345  12.627589149
H        9.879672121  11.694898419  10.225882093
H        8.446447755   8.678213909  12.835959866
H        7.309911497   8.032898308  10.967352841
H        7.216808635  11.094555622  13.454029440
H        7.954170719  11.036841138  12.926120663
H       10.393243816  10.137953177  12.579996627
H       10.491321000  10.956373463  13.038923458
H        5.271022816   7.274426877  11.310911617
H        4.587533569   7.658071709  10.910896807
