# Supplementary material for: Coverage-Dependent Hydrogen Adsorption, Spillover, and Vacancy Formation in Ni/ZrO2 Systems: A First-Principles DFT Investigation
Source: ACS Omega. 2026 Apr 24;11(18):27143–58. doi: 10.1021/acsomega.6c00781 (PMC13177261; doi:10.1021/acsomega.6c00781)
Supplement: Supplementary file 2 [file ao6c00781_si_002.zip › XYZ_Structures/Figure_6/11-H2/11H2@Ni10_ZrO2_spillover - Transition state.xyz]

176
Lattice="13.54170000 0.0 0.0; 6.58994766 13.19546665 0.0; 0.0 0.0 23.05410000"!    total energy = -8936.577118 Ry
   Zr      8.2499452005      5.1627852494      4.3306546515
   Zr      4.7557044700      7.6259240900      1.1690076600
   Zr     11.8001712503      2.7413472653      7.3692564328
   Zr      8.2315806400      1.0281907600      1.1690076600
   Zr      8.3182694591      9.3796515032      7.5445405331
   Zr     18.3218023815     11.7586393929      4.3125745871
   Zr      5.0461762523      2.7468131448      7.3751101121
   Zr     11.5265544700      7.6259240900      1.1690076600
   Zr     15.0353202285      5.1647358025      4.3152426581
   Zr     11.5531515928     11.7721672033      4.3259474871
   Zr      1.4607306400      1.0281907600      1.1690076600
   Zr     15.0763305293      9.3469897044      7.3493855774
    O      8.0541251276      5.4870403018      6.3669917942
    O     14.6045427000     10.4637411400      0.0000000000
    O      4.5763290253      7.9891489177      3.1418692616
    O      8.0545642865      1.4135550061      3.1399851821
    O      4.5387188700      3.8660078200      0.0000000000
    O     18.0777663844     12.3107248532      6.2810129590
    O     11.3278327202      8.0038486862      3.1441698536
    O      7.8336927000     10.4637411400      0.0000000000
    O     14.7595155363      5.6598830402      6.3002424114
    O     11.3095688700      3.8660078200      0.0000000000
    O     11.3321487460     12.3627651017      6.2599275039
    O      1.2766029198      1.4119507560      3.1445500645
    O      9.7734968732      7.8539830073      6.9073279433
    O     16.3110981700     12.7778301300      0.5897793800
    O      6.2817455933     10.3464104489      3.8047900761
    O      9.7620882874      3.7531110844      3.7983859402
    O      6.2452743400      6.1800968100      0.5897793800
    O     13.2680779919      1.2903997261      6.8719550297
    O     13.0507713998     10.3423134208      3.8091796552
    O      9.5402481700     12.7778301300      0.5897793800
    O     16.5471514695      7.8769843995      6.8785611430
    O      6.5072286532      1.3367633321      6.8417174026
    O     13.0161243400      6.1800968100      0.5897793800
    O      2.9838247759      3.7415510931      3.8005404818
   Zr     10.0125326786      8.1703720092      4.7757532764
   Zr      6.5237482200     10.5962236300      1.5991678500
   Zr     13.6199680459      5.7013914025      7.9415565220
   Zr      9.9996243900      3.9984903000      1.5991678500
   Zr     10.1311600744     12.3892196797      7.9378590823
   Zr     13.5052010866      1.5336175103      4.7276031514
   Zr      6.7633568985      5.7060022038      7.9172752379
   Zr     13.2945982200     10.5962236300      1.5991678500
   Zr     16.8170104147      8.1450034823      4.7353093207
   Zr      6.7293042521      1.5445032441      4.7187787111
   Zr      3.2287743900      3.9984903000      1.5991678500
   Zr     16.8386964174     12.3013677450      7.8523693441
    O     10.2576411624     10.2105667249      4.6493599244
    O      6.7406162000     12.6460074200      1.4620035600
    O     13.7694389251      7.8436213508      7.9602789151
    O      3.6938864487      1.3378616660      8.0033884996
    O     10.2164923700      6.0482740900      1.4620035600
    O     13.7247991318      3.5929597164      4.6433085032
    O      7.0138247419      7.7675683323      7.6983175613
    O     13.5114662000     12.6460074200      1.4620035600
    O     17.0146855489     10.2081482679      4.6298625623
    O      6.9424434283      3.5948030675      4.6026888756
    O      3.4456423700      6.0482740900      1.4620035600
    O     10.5122878357      1.2637905241      7.9445501174
    O      8.5094502895      7.2246813190      3.4697686873
    O      5.0342427500      9.6568383600      0.3568435800
    O     11.9646479126      4.7690645556      6.6365497859
    O      8.5101189200      3.0591050300      0.3568435800
    O      8.4330512483     11.4015279000      6.6959972251
    O     11.9891977658      0.6400803606      3.4456492027
    O      5.2343362913      4.7524025422      6.6659429367
    O     11.8050927500      9.6568383600      0.3568435800
    O     15.2805001249      7.2221820841      3.4480406569
    O      5.2090479915      0.6455448542      3.4423759171
    O      1.7392689200      3.0591050300      0.3568435800
    O     15.2750683130     11.3791660433      6.6251509414
   Zr     11.7375191000      0.3570693300      1.3375547000
   Zr     11.7986089087      8.6695021649      7.6526083472
   Zr      8.2700551589     11.1394277800      4.5263225755
   Zr     11.7600571146      4.5573267430      4.4784778647
   Zr      1.6896624357      2.0943818060      7.6437663549
   Zr      8.2616429300      6.9548026500      1.3375547000
   Zr     15.0336895458     11.1635633888      4.4905043095
   Zr      4.9666691000      0.3570693300      1.3375547000
   Zr      4.9326764927      8.6230982179      7.7049586246
   Zr      8.4666827499      2.0745976216      7.6423695259
   Zr     15.0324929300      6.9548026500      1.3375547000
   Zr      4.9742520485      4.5573507701      4.4972855603
    O     11.9931102705      8.2426021770      5.6557240201
    O      8.4785590100     10.7148508700      2.5065623700
    O     15.3926073083      5.7568231893      8.8148089636
    O     11.9544351800      4.1171175500      2.5065623700
    O     11.9521737537     12.4630414259      8.7735348250
    O      1.9382889623      1.6959672804      5.6861695465
    O      8.6122365493      5.7864538546      8.9023585448
    O     15.2494090100     10.7148508700      2.5065623700
    O      5.2031920307      8.3313989062      5.6597446467
    O      8.7247731322      1.7595974774      5.6751765033
    O      5.1835851800      4.1171175500      2.5065623700
    O     18.6191668776     12.2443827564      8.8051135836
    O     10.2194151436      5.9499647124      5.0688384153
    O      6.7721389500      8.4007618900      1.9167829900
    O     13.5992648925      3.4526332423      8.2705335118
    O     10.2480151200      1.8030285600      1.9167829900
    O     10.3803970069     10.2050339846      7.8327881409
    O      6.7505386916     12.5615220981      5.0478651322
    O      6.8246213085      3.4490424235      8.3134681678
    O     13.5429889500      8.4007618900      1.9167829900
    O      3.4526420652      5.9495994578      5.0620414528
    O     13.5453719182     12.5834867503      5.0145982047
    O      3.4771651200      1.8030285600      1.9167829900
    O     16.8125067622     10.0764154789      8.2236497212
   Zr     10.0503366225      5.6979209638      7.2381135434
   Zr     16.5594230100     10.5822364300      0.9073945100
   Zr      6.5474335192      8.1624721310      4.0786656782
   Zr     10.0196771377      1.5485318575      4.0414864241
   Zr      6.4935991800      3.9845031100      0.9073945100
   Zr      6.5361173305     12.3501965119      7.3189802741
   Zr     13.2976843500      8.1404448771      4.0413263821
   Zr      3.2070129769      5.7229484129      7.3387385224
   Zr      9.7885730100     10.5822364300      0.9073945100
   Zr     13.2644491800      3.9845031100      0.9073945100
   Zr     13.2762720294     12.3506423034      7.3259051508
   Zr      3.2477214415      1.5390201107      4.0458987914
    O      9.8592235792      3.6652240813      7.6578884377
    O     16.3425550300      8.5324526500      1.0445588000
    O      6.3083479059      6.1158131853      4.2522029712
    O     16.3603956282     12.7208815737      4.1784234817
    O      6.2767312000      1.9347193200      1.0445588000
    O      6.2979154698     10.2222224780      7.5133052107
    O     13.0685941478      6.1000861011      4.1696352212
    O      3.0535996729      3.6646745357      7.4959970604
    O      9.5717050300      8.5324526500      1.0445588000
    O     13.0475812000      1.9347193200      1.0445588000
    O     13.1645159870     10.2655791691      7.5402912103
    O      9.5798948079     12.7110712239      4.1872681133
    O     11.5830216295      6.4883253880      8.4926475811
    O     18.0489284800     11.5216217100      2.1497187900
    O      8.0615118015      9.0674530052      5.3072486329
    O     11.5322257396      2.4472781529      5.2913916394
    O      1.4893030226      0.1346261753      8.4804191065
    O      7.9831046500      4.9238883800      2.1497187900
    O     14.8271867953      9.0422736456      5.2758339564
    O      4.8202729016      6.6154222256      8.3646661457
    O     11.2780784800     11.5216217100      2.1497187900
    O      8.3106160366      0.1093683594      8.3387968582
    O     14.7539546500      4.9238883800      2.1497187900
    O      4.7531370859      2.4540137278      5.2877545301
   Ni      7.8944513855      9.6286798553     10.8372381062
   Ni      9.5895235819     11.2767304508     11.9083022322
   Ni      6.5105917956     11.3036343238     11.9806191656
   Ni      8.2574600916     11.8284920036      9.9169389764
   Ni      6.1550998437     10.6506412404      9.5445213880
   Ni      9.9367138500      8.7527503680     11.7886979011
   Ni     10.0129296153      9.9549553314      9.6959096774
   Ni     10.8454169842      7.5736383799      9.8632526712
   Ni      5.9698574170      8.3356476003     10.4938570689
   Ni      8.3561536074      7.4477894465     10.1545734328
    H     11.0918547379      8.0081122205     12.6094578378
    H      9.4891190607      6.3881903743      9.6984441710
    H      9.1322797440      7.3915586042     11.5241342704
    H      5.7559351324      9.8340304417     12.0651390695
    H      9.1459965618     12.7958964837     11.7401749600
    H      6.0504770036     12.8518279316     12.3020379786
    H     11.1150218038      8.9878792681     10.6282888549
    H     10.4545030653      8.1217933813     13.1856820951
    H      5.4527310487     10.3211482714     12.7240757385
    H      5.0340120604      9.4428635834      9.8217163248
    H      6.7325652531     11.9608003605     10.4632909029
    H      5.3333431545     12.4314063324     12.2037391580
    H      9.6857192776     12.7501110268     12.4560857503
    H      9.8522024771     11.5820097441     10.1428580790
    H      8.5544994622      9.2805054533     12.3074755627
    H      6.9848157078      7.2206075485     10.9660867703
    H      7.1687768165     11.3279593607     13.4676072244
    H      7.8755591520     11.2826044097     12.9593771159
    H     10.5377849853     10.2534110696     12.6907895969
    H     10.5682135524     11.1285550693     13.0899465031
    H      5.0949438504      7.1862069048     11.2300340413
    H      4.5206320243      7.7020788809     10.8840953683
