# Supplementary material for: Coverage-Dependent Hydrogen Adsorption, Spillover, and Vacancy Formation in Ni/ZrO2 Systems: A First-Principles DFT Investigation
Source: ACS Omega. 2026 Apr 24;11(18):27143–58. doi: 10.1021/acsomega.6c00781 (PMC13177261; doi:10.1021/acsomega.6c00781)
Supplement: Supplementary file 2 [file ao6c00781_si_002.zip › XYZ_Structures/Figure_6/11-H2/11H2@Ni10_ZrO2_spillover.xyz]

176
Lattice="13.54170000 0.0 0.0; 6.58994766 13.19546665 0.0; 0.0 0.0 23.05410000"!    total energy = -8936.650904 Ry
Zr       8.254479977   5.159883961   4.328013459
Zr       4.755704470   7.625924090   1.169007660    0   0   0
Zr      11.802728833   2.743270833   7.378401125
Zr       8.231580640   1.028190760   1.169007660    0   0   0
Zr       8.307759823   9.370797842   7.570609660
Zr      18.324287198  11.756936425   4.313390878
Zr       5.039498583   2.729965402   7.382594346
Zr      11.526554470   7.625924090   1.169007660    0   0   0
Zr      15.033734074   5.164282260   4.313173373
Zr      11.553513649  11.773254684   4.331879762
Zr       1.460730640   1.028190760   1.169007660    0   0   0
Zr      15.070719218   9.341551180   7.349033698
O        8.085774238   5.432291717   6.381248453
O       14.604542700  10.463741140   0.000000000    0   0   0
O        4.578119986   7.976072272   3.140322941
O        8.057210494   1.407137464   3.142896147
O        4.538718870   3.866007820   0.000000000    0   0   0
O       18.079398947  12.290556646   6.280268914
O       11.327744626   8.002005921   3.145595780
O        7.833692700  10.463741140   0.000000000    0   0   0
O       14.751586414   5.636909785   6.304989714
O       11.309568870   3.866007820   0.000000000    0   0   0
O       11.337906956  12.339102011   6.273118911
O        1.276651117   1.406038210   3.147370112
O        9.777309267   7.829126482   6.919157207
O       16.311098170  12.777830130   0.589779380    0   0   0
O        6.281227353  10.342946234   3.805998362
O        9.764941641   3.753602043   3.797518619
O        6.245274340   6.180096810   0.589779380    0   0   0
O       13.264922851   1.287933851   6.880314023
O       13.051760475  10.344602236   3.810016533
O        9.540248170  12.777830130   0.589779380    0   0   0
O       16.534178403   7.872126869   6.868861667
O        6.511902802   1.340642361   6.845371039
O       13.016124340   6.180096810   0.589779380    0   0   0
O        2.982125616   3.737885368   3.797925756
Zr      10.015885161   8.173015343   4.778659730
Zr       6.523748220  10.596223630   1.599167850    0   0   0
Zr      13.618065991   5.699865060   7.953738374
Zr       9.999624390   3.998490300   1.599167850    0   0   0
Zr      10.124321022  12.363767107   7.963259352
Zr      13.506437396   1.525267139   4.735131246
Zr       6.693186766   5.715717487   7.845300699
Zr      13.294598220  10.596223630   1.599167850    0   0   0
Zr      16.816143129   8.146803868   4.731326887
Zr       6.728739920   1.542910055   4.719640997
Zr       3.228774390   3.998490300   1.599167850    0   0   0
Zr      16.837092924  12.301159860   7.848636097
O       10.261196281  10.209838804   4.641442045
O        6.740616200  12.646007420   1.462003560    0   0   0
O       13.772229303   7.832121486   7.946009647
O        3.697452827   1.321032629   7.995304076
O       10.216492370   6.048274090   1.462003560    0   0   0
O       13.720425818   3.590124432   4.639676584
O        7.018970617   7.707561890   7.607584408
O       13.511466200  12.646007420   1.462003560    0   0   0
O       17.009449804  10.207038707   4.617892694
O        6.935277870   3.592086321   4.590125176
O        3.445642370   6.048274090   1.462003560    0   0   0
O       10.503490422   1.259305398   7.904668172
O        8.510059626   7.213436265   3.469767551
O        5.034242750   9.656838360   0.356843580    0   0   0
O       11.946689855   4.767590928   6.641357787
O        8.510118920   3.059105030   0.356843580    0   0   0
O        8.436531290  11.388765532   6.697390533
O       11.989535988   0.639445885   3.446743006
O        5.224771786   4.745474918   6.658204157
O       11.805092750   9.656838360   0.356843580    0   0   0
O       15.277869146   7.219884593   3.448726426
O        5.210007076   0.646146429   3.443564513
O        1.739268920   3.059105030   0.356843580    0   0   0
O       15.269652854  11.373946020   6.628496184
Zr      11.737519100   0.357069330   1.337554700    0   0   0
Zr      11.796279178   8.674076485   7.671048496
Zr       8.270298593  11.132658021   4.534280039
Zr      11.765267446   4.551152827   4.472544886
Zr       1.688052176   2.081604031   7.648596020
Zr       8.261642930   6.954802650   1.337554700    0   0   0
Zr      15.032377071  11.162650538   4.491461395
Zr       4.966669100   0.357069330   1.337554700    0   0   0
Zr       4.912300228   8.636803428   7.702720595
Zr       8.472114523   2.071574499   7.640751113
Zr      15.032492930   6.954802650   1.337554700    0   0   0
Zr       4.972314738   4.550310514   4.488050325
O       11.992771274   8.249352313   5.662057981
O        8.478559010  10.714850870   2.506562370    0   0   0
O       15.387963449   5.759771976   8.818686156
O       11.954435180   4.117117550   2.506562370    0   0   0
O       11.956298941  12.463451006   8.782857327
O        1.937240581   1.702077125   5.689032562
O        8.616027331   5.783317272   8.973366345
O       15.249409010  10.714850870   2.506562370    0   0   0
O        5.190558034   8.336812991   5.650379108
O        8.729764698   1.791224612   5.677421349
O        5.183585180   4.117117550   2.506562370    0   0   0
O       18.598764620  12.247131128   8.801860370
O       10.230089693   5.949449911   5.070082574
O        6.772138950   8.400761890   1.916782990    0   0   0
O       13.593011817   3.452443691   8.275487889
O       10.248015120   1.803028560   1.916782990    0   0   0
O       10.372570640  10.186016267   7.845011566
O        6.751860737  12.560473183   5.049387724
O        6.824268305   3.470549950   8.327389338
O       13.542988950   8.400761890   1.916782990    0   0   0
O        3.446042155   5.941699003   5.060607261
O       13.548823696  12.587726968   5.018428691
O        3.477165120   1.803028560   1.916782990    0   0   0
O       16.813701918  10.063907477   8.219822587
Zr      10.088386514   5.709277834   7.227983258
Zr      16.559423010  10.582236430   0.907394510    0   0   0
Zr       6.549252830   8.161720390   4.082666416
Zr      10.022157805   1.546698159   4.041177559
Zr       6.493599180   3.984503110   0.907394510    0   0   0
Zr       6.533889651  12.338363851   7.338835671
Zr      13.295079519   8.141805728   4.046147341
Zr       3.186197494   5.715406773   7.331589902
Zr       9.788573010  10.582236430   0.907394510    0   0   0
Zr      13.264449180   3.984503110   0.907394510    0   0   0
Zr      13.270814561  12.344761556   7.334008959
Zr       3.244939994   1.533801816   4.046789876
O        9.876728665   3.688973343   7.803024715
O       16.342555030   8.532452650   1.044558800    0   0   0
O        6.312528944   6.112532296   4.279979850
O       16.360391933  12.725796219   4.192168158
O        6.276731200   1.934719320   1.044558800    0   0   0
O        6.294245072  10.205311472   7.495965185
O       13.068594624   6.098748042   4.175053785
O        3.060097026   3.656177633   7.521910757
O        9.571705030   8.532452650   1.044558800    0   0   0
O       13.047581200   1.934719320   1.044558800    0   0   0
O       13.166360351  10.261103217   7.563417738
O        9.582803198  12.710738396   4.198951256
O       11.596142866   6.482196393   8.516440794
O       18.048928480  11.521621710   2.149718790    0   0   0
O        8.071688002   9.060291657   5.294642923
O       11.529987167   2.448820438   5.299605587
O        1.492491514   0.136951067   8.476002927
O        7.983104650   4.923888380   2.149718790    0   0   0
O       14.822827306   9.043774982   5.275192795
O        4.795108604   6.613264599   8.346010934
O       11.278078480  11.521621710   2.149718790    0   0   0
O        8.307185249   0.120947915   8.342401866
O       14.753954650   4.923888380   2.149718790    0   0   0
O        4.751367369   2.451302360   5.291969531
Ni       7.844146340   9.594871990  10.833807304
Ni       9.583788476  11.299430368  11.857797335
Ni       6.536154301  11.332914100  11.962999251
Ni       8.251498059  11.808255590   9.902763212
Ni       6.160334213  10.599763327   9.516067174
Ni       9.912538238   8.747546337  11.833585482
Ni       9.989759809   9.863473531   9.709736010
Ni      10.973729038   7.578499589   9.927354881
Ni       6.019439074   8.197565579  10.398539736
Ni       8.470583956   7.523364785  10.054327730
H       10.777546638   8.096252858  13.019277364
H        8.785191141   4.999833701   9.526176748
H        9.716626321   7.307490002  11.104638202
H        5.819832329   9.857556436  12.068266463
H        9.161592975  12.812777935  11.626023348
H        5.997733607  12.865617406  12.232421259
H       11.176475890   8.941397929  10.751470610
H        9.970681132   8.146092229  13.319215609
H        5.504612033  10.332730482  12.723137392
H        5.084923143   9.381644458   9.828042659
H        6.722038421  11.936188302  10.422791508
H        5.302649683  12.405001757  12.158042804
H        9.722434322  12.788604554  12.332786942
H        9.852377445  11.510648558  10.114694735
H        8.396064630   8.975758259  12.212865636
H        7.046613277   7.018173944  10.634900149
H        7.200155318  11.422857386  13.428612820
H        7.910160229  11.339617224  12.906591984
H       10.475387827  10.271333842  12.674797793
H       10.526941722  11.159716952  13.061627540
H        5.098891971   7.105077837  11.185896465
H        4.560865088   7.709963876  10.940666555
