# Supplementary material for: Coverage-Dependent Hydrogen Adsorption, Spillover, and Vacancy Formation in Ni/ZrO2 Systems: A First-Principles DFT Investigation
Source: ACS Omega. 2026 Apr 24;11(18):27143–58. doi: 10.1021/acsomega.6c00781 (PMC13177261; doi:10.1021/acsomega.6c00781)
Supplement: Supplementary file 2 [file ao6c00781_si_002.zip › XYZ_Structures/Figure_6/11-H2/vacancy/11H2@Ni10_ZrO2_vacancy.xyz]

173
Lattice="13.54170000 0.0 0.0; 6.58994766 13.19546665 0.0; 0.0 0.0 23.05410000"!    total energy = -8901.767470 Ry
Zr            8.2543265754        5.1572674192        4.3503744023
Zr            4.7557044700        7.6259240900        1.1690076600    0   0   0
Zr           11.8054748379        2.7361243062        7.3891010911
Zr            8.2315806400        1.0281907600        1.1690076600    0   0   0
Zr            8.3112131987        9.3377843211        7.5523227822
Zr           18.3217575562       11.7543119342        4.3134949667
Zr            5.0390184824        2.7242056488        7.3843394009
Zr           11.5265544700        7.6259240900        1.1690076600    0   0   0
Zr           15.0322132103        5.1563904712        4.3056211497
Zr           11.5532312256       11.7698767694        4.3307059170
Zr            1.4607306400        1.0281907600        1.1690076600    0   0   0
Zr           15.0766317607        9.3404229797        7.3361361504
O             8.1094953448        5.4064357963        6.4338558627
O            14.6045427000       10.4637411400        0.0000000000    0   0   0
O             4.5781268940        7.9659292185        3.1312046213
O             8.0561035035        1.4114348092        3.1443561829
O             4.5387188700        3.8660078200        0.0000000000    0   0   0
O            18.0783435132       12.3059834178        6.2784124478
O            11.3261652007        7.9949690230        3.1421684570
O             7.8336927000       10.4637411400        0.0000000000    0   0   0
O            14.7577410121        5.6175176203        6.3016489569
O            11.3095688700        3.8660078200        0.0000000000    0   0   0
O            11.3356536765       12.3250277212        6.2746634887
O             1.2764584909        1.3992929501        3.1496200999
O             9.7701653609        7.8370653640        6.9111601400
O            16.3110981700       12.7778301300        0.5897793800    0   0   0
O             6.2777292920       10.3440318306        3.8007820941
O             9.7654408000        3.7537773331        3.8018535446
O             6.2452743400        6.1800968100        0.5897793800    0   0   0
O            13.2715951418        1.2747122321        6.8938182333
O            13.0488181492       10.3447607683        3.8049459784
O             9.5402481700       12.7778301300        0.5897793800    0   0   0
O            16.5215995553        7.8641836255        6.8353879220
O             6.5054178291        1.3253310010        6.8418324762
O            13.0161243400        6.1800968100        0.5897793800    0   0   0
O             2.9809140167        3.7304676356        3.7958431973
Zr           10.0149043440        8.1704871146        4.7733082201
Zr            6.5237482200       10.5962236300        1.5991678500    0   0   0
Zr           13.6227683514        5.6914555748        7.9448001281
Zr            9.9996243900        3.9984903000        1.5991678500    0   0   0
Zr           10.1293036731       12.3470281818        7.9578346715
Zr           13.5066660444        1.5190824423        4.7409349903
Zr            6.6782007927        5.7368569354        7.8616252601
Zr           13.2945982200       10.5962236300        1.5991678500    0   0   0
Zr           16.8015399394        8.1454375959        4.7080725817
Zr            6.7297270194        1.5410542340        4.7236060432
Zr            3.2287743900        3.9984903000        1.5991678500    0   0   0
Zr           16.8349978813       12.3105465598        7.8451650461
O            10.2603766011       10.2047587636        4.6392230689
O             6.7406162000       12.6460074200        1.4620035600    0   0   0
O            13.7945355464        7.8270621591        7.9238042351
O             3.6936969706        1.2996398824        7.9891896857
O            10.2164923700        6.0482740900        1.4620035600    0   0   0
O            13.7231257440        3.5808764125        4.6288426655
O             6.9818632526        7.6939140275        7.4987499854
O            13.5114662000       12.6460074200        1.4620035600    0   0   0
O            17.0052691146       10.2091790250        4.6130645190
O             6.9363552099        3.5927703389        4.5993896199
O             3.4456423700        6.0482740900        1.4620035600    0   0   0
O            10.5061199085        1.2600661776        7.9177164389
O             8.5118384426        7.2029204657        3.4708531352
O             5.0342427500        9.6568383600        0.3568435800    0   0   0
O            11.9610277096        4.7460400994        6.6367722827
O             8.5101189200        3.0591050300        0.3568435800    0   0   0
O             8.4393627857       11.3643038171        6.6968904091
O            11.9899940110        0.6376645435        3.4481384811
O             5.1979466564        4.7374692576        6.6677944251
O            11.8050927500        9.6568383600        0.3568435800    0   0   0
O            15.2718514635        7.2139539763        3.4418999328
O             5.2081030790        0.6459597702        3.4451799238
O             1.7392689200        3.0591050300        0.3568435800    0   0   0
O            15.2777409147       11.3807630640        6.6286869280
Zr           11.7375191000        0.3570693300        1.3375547000    0   0   0
Zr           11.8186432384        8.6614037013        7.6608605479
Zr            8.2693957856       11.1283658903        4.5306750818
Zr           11.7674000382        4.5428550370        4.4748509038
Zr            1.6911348306        2.0592675725        7.6599550648
Zr            8.2616429300        6.9548026500        1.3375547000    0   0   0
Zr           15.0291725771       11.1649970338        4.4876548951
Zr            4.9666691000        0.3570693300        1.3375547000    0   0   0
Zr            4.8940256902        8.6248648663        7.6441116293
Zr            8.4631323672        2.0876963591        7.6557605603
Zr           15.0324929300        6.9548026500        1.3375547000    0   0   0
Zr            4.9704269269        4.5450968023        4.4915147058
O            11.9919409278        8.2569819235        5.6491223551
O             8.4785590100       10.7148508700        2.5065623700    0   0   0
O            15.3880335859        5.7564851123        8.8152678648
O            11.9544351800        4.1171175500        2.5065623700    0   0   0
O            11.9573365404       12.4443390536        8.7837866752
O             1.9353460716        1.6948377288        5.6953157249
O            15.2494090100       10.7148508700        2.5065623700    0   0   0
O             5.1677357888        8.3481402044        5.6106071948
O             8.7289985495        1.7938336413        5.6872593951
O             5.1835851800        4.1171175500        2.5065623700    0   0   0
O            18.5965441745       12.2185669503        8.8059280124
O            10.2323394416        5.9445799452        5.0822723299
O             6.7721389500        8.4007618900        1.9167829900    0   0   0
O            13.5985178912        3.4412986497        8.2822588387
O            10.2480151200        1.8030285600        1.9167829900    0   0   0
O            10.3703804815       10.1673958765        7.8595956489
O             6.7553101552       12.5543923114        5.0561663005
O             6.8218396749        3.4472264719        8.3038437243
O            13.5429889500        8.4007618900        1.9167829900    0   0   0
O             3.4434885200        5.9368053901        5.0446433481
O            13.5456051107       12.5855138497        5.0169793592
O             3.4771651200        1.8030285600        1.9167829900    0   0   0
O            16.8203677932       10.0490551096        8.2117789689
Zr           10.1016831596        5.6964152066        7.2321153094
Zr           16.5594230100       10.5822364300        0.9073945100    0   0   0
Zr            6.5480615114        8.1572015802        4.0752757359
Zr           10.0204388558        1.5459785515        4.0462738643
Zr            6.4935991800        3.9845031100        0.9073945100    0   0   0
Zr            6.5377602075       12.3222788920        7.3322876631
Zr           13.2911364550        8.1399004031        4.0413669976
Zr            3.1778845664        5.6991178400        7.3202086424
Zr            9.7885730100       10.5822364300        0.9073945100    0   0   0
Zr           13.2644491800        3.9845031100        0.9073945100    0   0   0
Zr           13.2764753542       12.3451445933        7.3340497357
Zr            3.2437750871        1.5302749545        4.0475516404
O             9.8822964505        3.7034442658        7.8181274798
O            16.3425550300        8.5324526500        1.0445588000    0   0   0
O             6.3197173446        6.1089931631        4.3067961036
O            16.3580853247       12.7259080458        4.1862755262
O             6.2767312000        1.9347193200        1.0445588000    0   0   0
O             6.2735258466       10.1959382241        7.4403523468
O            13.0677303051        6.0952682906        4.1829016814
O             3.0504721274        3.6397152493        7.5414014592
O             9.5717050300        8.5324526500        1.0445588000    0   0   0
O            13.0475812000        1.9347193200        1.0445588000    0   0   0
O            13.1713090757       10.2565782186        7.5375095732
O             9.5837960246       12.7069702372        4.2024988617
O            11.6180340960        6.5198631530        8.4382662750
O            18.0489284800       11.5216217100        2.1497187900    0   0   0
O             8.0674636973        9.0577195232        5.2719455769
O            11.5345694376        2.4372035340        5.3057353193
O             1.4965269672        0.0881754263        8.4986317766
O             7.9831046500        4.9238883800        2.1497187900    0   0   0
O            14.8183308995        9.0517756422        5.2593357072
O             4.7682100911        6.6353438089        8.3242636350
O            11.2780784800       11.5216217100        2.1497187900    0   0   0
O             8.3057785461        0.1258265606        8.3440331925
O            14.7539546500        4.9238883800        2.1497187900    0   0   0
O             4.7493812567        2.4499366130        5.2929911297
Ni            7.8685769506        9.3144459538       10.2849030096
Ni            9.4060539445       10.8971864772       11.9343584247
Ni            6.6512907317       10.9405246297       11.9213041708
Ni            8.2953434472       11.6492709263        9.8848103214
Ni            6.1081202912       10.5422577234        9.4312547595
Ni            9.5189718561        8.4511436431       11.6275997239
Ni           10.1621159992        9.8526047720        9.7763972969
Ni           10.7403157834        7.5019524454        9.8680059504
Ni            6.0530039647        7.8132866023       10.3772202871
Ni            8.3537585660        6.8552965047       10.0340298029
H             9.7038968362        6.8679835609       11.0469618678
H             5.6387248119        9.6456789256       11.8524072877
H             9.0667118750       12.4695513766       11.9451457754
H             6.4557024136       12.5463762419       12.3058129045
H            11.5709264390        8.8780984481        9.9350800288
H             8.6671729759        5.7835124658        8.9127133786
H             5.3244339932       10.1625167633       12.4581226439
H             5.2763286104        9.1237229177        9.7797310200
H             6.7417539508       11.7020279097       10.4207643982
H             5.6900449841       12.2238508331       12.3615392614
H             9.6033919036       12.3283077898       12.6186229967
H             9.8813035505       11.4746395439       10.2283398299
H             7.6756060868        7.8682466151       11.1548754584
H             6.8192398639        6.3728471903       10.0358483526
H             7.1416691022       10.6397660908       13.3957876858
H             7.9200773439       10.5348341586       12.9186479570
H            10.2441463781        9.7408726026       12.6158934744
H            10.2617149853       10.5915398654       13.1588333403
H             5.0428401070        6.8334204369       11.2061999485
H             4.5822954723        7.5144638346       11.0237574691
