# Supplementary material for: Coverage-Dependent Hydrogen Adsorption, Spillover, and Vacancy Formation in Ni/ZrO2 Systems: A First-Principles DFT Investigation
Source: ACS Omega. 2026 Apr 24;11(18):27143–58. doi: 10.1021/acsomega.6c00781 (PMC13177261; doi:10.1021/acsomega.6c00781)
Supplement: Supplementary file 2 [file ao6c00781_si_002.zip › XYZ_Structures/Figure_6/12-H2/12H2@Ni10_ZrO2.xyz]

178
Lattice="13.54170000 0.0 0.0; 6.58994766 13.19546665 0.0; 0.0 0.0 23.05410000"!    total energy = -8939.017928 Ry
Zr       8.253544372   5.159091355   4.314279586
Zr       4.755704470   7.625924090   1.169007660    0   0   0
Zr      11.781981250   2.760145007   7.366644825
Zr       8.231580640   1.028190760   1.169007660    0   0   0
Zr       8.373629353   9.426588988   7.532101525
Zr      18.320970109  11.757103639   4.308560350
Zr       5.015524795   2.715363841   7.346341437
Zr      11.526554470   7.625924090   1.169007660    0   0   0
Zr      15.028884975   5.169730133   4.318878326
Zr      11.553018871  11.763854430   4.321080861
Zr       1.460730640   1.028190760   1.169007660    0   0   0
Zr      15.100638814   9.349491599   7.363904546
O        8.003361073   5.622490707   6.301452589
O       14.604542700  10.463741140   0.000000000    0   0   0
O        4.571543062   8.001699841   3.148591021
O        8.053988557   1.412986174   3.140379998
O        4.538718870   3.866007820   0.000000000    0   0   0
O       18.073350802  12.327084833   6.284485726
O       11.334467583   8.007833906   3.138631826
O        7.833692700  10.463741140   0.000000000    0   0   0
O       14.738124459   5.686266527   6.306550249
O       11.309568870   3.866007820   0.000000000    0   0   0
O       11.331309776  12.418207948   6.239468165
O        1.272446102   1.425213691   3.139648802
O        9.772220481   7.912249074   6.866753875
O       16.311098170  12.777830130   0.589779380    0   0   0
O        6.273556424  10.339366157   3.799774780
O        9.758534536   3.750095674   3.796641812
O        6.245274340   6.180096810   0.589779380    0   0   0
O       13.247437646   1.311452165   6.842403169
O       13.055642357  10.338500753   3.808271408
O        9.540248170  12.777830130   0.589779380    0   0   0
O       16.558694447   7.885361263   6.896805294
O        6.507143888   1.316501544   6.844624352
O       13.016124340   6.180096810   0.589779380    0   0   0
O        2.980640296   3.743391447   3.800305495
Zr      10.010918018   8.156650811   4.757480818
Zr       6.523748220  10.596223630   1.599167850    0   0   0
Zr      13.583990215   5.748766478   7.939531584
Zr       9.999624390   3.998490300   1.599167850    0   0   0
Zr      10.091776569  12.437979306   7.872074686
Zr      13.496614249   1.551984164   4.715065090
Zr       6.731988017   5.604379284   7.847181426
Zr      13.294598220  10.596223630   1.599167850    0   0   0
Zr      16.825974509   8.134057119   4.750374339
Zr       6.729898789   1.529236989   4.719062230
Zr       3.228774390   3.998490300   1.599167850    0   0   0
Zr      16.870315775  12.293163249   7.876546869
O       10.255532549  10.212732455   4.659871048
O        6.740616200  12.646007420   1.462003560    0   0   0
O       13.771223007   7.853419587   7.955860914
O        3.678537459   1.352165680   8.038855728
O       10.216492370   6.048274090   1.462003560    0   0   0
O       13.720410048   3.606108709   4.669379397
O        7.049627897   7.768799258   7.900753716
O       13.511466200  12.646007420   1.462003560    0   0   0
O       17.032771911  10.198819516   4.648711333
O        6.943101095   3.587752360   4.630658289
O        3.445642370   6.048274090   1.462003560    0   0   0
O       10.514714526   1.266069926   7.975085555
O        8.506922842   7.217666315   3.458338400
O        5.034242750   9.656838360   0.356843580    0   0   0
O       11.946123356   4.817179017   6.701829110
O        8.510118920   3.059105030   0.356843580    0   0   0
O        8.455794450  11.436521480   6.677634909
O       11.984820705   0.646318222   3.446432791
O        5.184699877   4.719540205   6.638906437
O       11.805092750   9.656838360   0.356843580    0   0   0
O       15.284403214   7.225571497   3.452718778
O        5.215104619   0.634072489   3.437717519
O        1.739268920   3.059105030   0.356843580    0   0   0
O       15.316336828  11.369374940   6.641981975
Zr      11.737519100   0.357069330   1.337554700    0   0   0
Zr      11.789393111   8.684463925   7.645958995
Zr       8.264522230  11.132391474   4.508959360
Zr      11.739872946   4.578811339   4.500266619
Zr       1.650525378   2.131788916   7.630367518
Zr       8.261642930   6.954802650   1.337554700    0   0   0
Zr      15.043495707  11.153751709   4.497120808
Zr       4.966669100   0.357069330   1.337554700    0   0   0
Zr       4.968501656   8.621454777   7.738451580
Zr       8.469106382   2.054772443   7.633340278
Zr      15.032492930   6.954802650   1.337554700    0   0   0
Zr       4.966647260   4.556656037   4.488439620
O       12.000846884   8.254913354   5.649213430
O        8.478559010  10.714850870   2.506562370    0   0   0
O       15.359671822   5.748243309   8.815412596
O       11.954435180   4.117117550   2.506562370    0   0   0
O       11.932627275  12.401904032   8.769846115
O        1.935471575   1.688185646   5.681177462
O        8.544511586   5.640964196   8.826816200
O       15.249409010  10.714850870   2.506562370    0   0   0
O        5.234616541   8.277603354   5.706354302
O        8.724274757   1.720636783   5.674253587
O        5.183585180   4.117117550   2.506562370    0   0   0
O       18.685784134  12.242544336   8.808280454
O       10.214037489   5.955119550   5.074915973
O        6.772138950   8.400761890   1.916782990    0   0   0
O       13.580177719   3.452442338   8.273195219
O       10.248015120   1.803028560   1.916782990    0   0   0
O       10.388495225  10.266737663   7.857983096
O        6.746058215  12.561814378   5.022861253
O        6.788715104   3.433287948   8.272249629
O       13.542988950   8.400761890   1.916782990    0   0   0
O        3.440181253   5.951115857   5.065929582
O       13.555138657  12.563869147   5.026350824
O        3.477165120   1.803028560   1.916782990    0   0   0
O       16.861510964  10.063368229   8.266666979
Zr       9.986338504   5.754024224   7.344893931
Zr      16.559423010  10.582236430   0.907394510    0   0   0
Zr       6.548695869   8.151258967   4.078139258
Zr      10.019952671   1.547499069   4.040191957
Zr       6.493599180   3.984503110   0.907394510    0   0   0
Zr       6.541333238  12.368796604   7.276549087
Zr      13.302924020   8.143856792   4.046502074
Zr       3.185216077   5.729008444   7.350395628
Zr       9.788573010  10.582236430   0.907394510    0   0   0
Zr      13.264449180   3.984503110   0.907394510    0   0   0
Zr      13.283887777  12.340361108   7.334839110
Zr       3.242584435   1.527990048   4.041918660
O        9.827774594   3.654875846   7.573715841
O       16.342555030   8.532452650   1.044558800    0   0   0
O        6.288571021   6.104922664   4.203437336
O       16.363761108  12.712659261   4.170285546
O        6.276731200   1.934719320   1.044558800    0   0   0
O        6.308963725  10.215236749   7.455600556
O       13.064976019   6.101510075   4.165875508
O        3.029763373   3.666703810   7.480731775
O        9.571705030   8.532452650   1.044558800    0   0   0
O       13.047581200   1.934719320   1.044558800    0   0   0
O       13.187662928  10.265337573   7.509234327
O        9.575464334  12.705237525   4.165164349
O       11.483422312   6.683336497   8.535918704
O       18.048928480  11.521621710   2.149718790    0   0   0
O        8.050870481   9.064784857   5.276458175
O       11.520152311   2.471510705   5.287486969
O        1.465910680   0.171504879   8.423293068
O        7.983104650   4.923888380   2.149718790    0   0   0
O       14.841368639   9.038633489   5.286670768
O        4.816112217   6.603033210   8.362889552
O       11.278078480  11.521621710   2.149718790    0   0   0
O        8.317670069   0.087715384   8.346291396
O       14.753954650   4.923888380   2.149718790    0   0   0
O        4.748911425   2.428438417   5.274382555
Ni       8.409999913   9.626812573  10.130259018
Ni       9.488342631  10.887740666  11.953151685
Ni       6.975219400  10.702443092  12.013548406
Ni       8.361162969  12.108053826  10.048859037
Ni       6.370689365  10.785285712   9.444841955
Ni       8.568789734   8.004983254  11.969471360
Ni      10.593393750  10.499714836   9.807088413
Ni      10.387988958   8.029933320   9.838552025
Ni       6.280263800   8.644091046  10.819312671
Ni       8.098982794   7.372793635   9.548178731
H       10.111327888   7.859773928  12.491971387
H        9.231095320   7.081436270  10.697645672
H        8.205736589   6.691836211  12.894770020
H        5.747683033   9.681304664  12.265705531
H        9.759783459  11.391343677  13.457132426
H        7.789160046  11.825044172  12.795617339
H       11.551547590   9.142396215   9.907224829
H        9.895966532   8.638630131  12.742234740
H        5.693150385  10.395442418  12.865158416
H        5.362246151   9.535644648   9.875129468
H        6.729994606  11.685215406  10.685856047
H        6.908931524  11.980631932  12.941729430
H       10.534176963  11.277311476  13.108692494
H        9.904771513  11.868869103  10.555230745
H        7.927683457   7.352647474  13.335607407
H        7.279642618   7.415041143  11.059496798
H        8.479830641  10.123791789  14.895586657
H        8.602898254  10.150335316  15.638391380
H        8.288820140   9.701169741  12.369649283
H       10.867488032  10.368471184  11.342696518
H        5.117528867   7.811810794  11.546357338
H        5.124955114   7.543076324  10.729200868
H        8.730726140  13.503100139  11.068964513
H        7.937041355  13.555159226  10.968891853
