# Supplementary material for: Coverage-Dependent Hydrogen Adsorption, Spillover, and Vacancy Formation in Ni/ZrO2 Systems: A First-Principles DFT Investigation
Source: ACS Omega. 2026 Apr 24;11(18):27143–58. doi: 10.1021/acsomega.6c00781 (PMC13177261; doi:10.1021/acsomega.6c00781)
Supplement: Supplementary file 2 [file ao6c00781_si_002.zip › XYZ_Structures/Figure_6/12-H2/12H2@Ni10_ZrO2_spillover - Transition state.xyz]

178
Lattice="13.54170000 0.0 0.0; 6.58994766 13.19546665 0.0; 0.0 0.0 23.05410000"!    total energy = -8938.973909 Ry
   Zr      8.2536754826      5.1629650981      4.3284578358
   Zr      4.7557044700      7.6259240900      1.1690076600
   Zr     11.7872121199      2.7480534401      7.3632878668
   Zr      8.2315806400      1.0281907600      1.1690076600
   Zr      8.3578248278      9.4176477522      7.5235747703
   Zr     18.3220383215     11.7566893429      4.3125653043
   Zr      5.0254619965      2.7224047794      7.3531955098
   Zr     11.5265544700      7.6259240900      1.1690076600
   Zr     15.0322780563      5.1697306679      4.3175321301
   Zr     11.5539148773     11.7679437739      4.3243841348
   Zr      1.4607306400      1.0281907600      1.1690076600
   Zr     15.0938876167      9.3481978177      7.3596381619
    O      8.0346473308      5.5724763392      6.3548128173
    O     14.6045427000     10.4637411400      0.0000000000
    O      4.5747454908      7.9928138609      3.1472882188
    O      8.0537127397      1.4153962337      3.1402707801
    O      4.5387188700      3.8660078200      0.0000000000
    O     18.0710006728     12.3271091199      6.2799283408
    O     11.3305409817      8.0070280990      3.1463462196
    O      7.8336927000     10.4637411400      0.0000000000
    O     14.7443965666      5.6906884538      6.2979536949
    O     11.3095688700      3.8660078200      0.0000000000
    O     11.3256264615     12.4108581442      6.2451367090
    O      1.2747186874      1.4210094799      3.1388682881
    O      9.7819282520      7.8991453015      6.9060030791
    O     16.3110981700     12.7778301300      0.5897793800
    O      6.2773328230     10.3411764162      3.8009304514
    O      9.7592338643      3.7587160262      3.7992099349
    O      6.2452743400      6.1800968100      0.5897793800
    O     13.2484430542      1.3134897432      6.8405580738
    O     13.0542062843     10.3387632780      3.8090494892
    O      9.5402481700     12.7778301300      0.5897793800
    O     16.5627156013      7.8858889414      6.8936060803
    O      6.5090998506      1.3224826980      6.8456538677
    O     13.0161243400      6.1800968100      0.5897793800
    O      2.9824357804      3.7435806073      3.8002971991
   Zr     10.0184068410      8.1645845026      4.7694186232
   Zr      6.5237482200     10.5962236300      1.5991678500
   Zr     13.5925678234      5.7340860344      7.9321877649
   Zr      9.9996243900      3.9984903000      1.5991678500
   Zr     10.0792117273     12.4362927499      7.8795989226
   Zr     13.4969587476      1.5457661255      4.7127486022
   Zr      6.7467099630      5.6051637962      7.8818176798
   Zr     13.2945982200     10.5962236300      1.5991678500
   Zr     16.8273579179      8.1359878002      4.7485248783
   Zr      6.7305462298      1.5324743747      4.7192717823
   Zr      3.2287743900      3.9984903000      1.5991678500
   Zr     16.8609286738     12.2932140328      7.8705315941
    O     10.2575336776     10.2130936140      4.6636841056
    O      6.7406162000     12.6460074200      1.4620035600
    O     13.7841045021      7.8591636515      7.9694394517
    O      3.6936144942      1.3500550753      8.0297718453
    O     10.2164923700      6.0482740900      1.4620035600
    O     13.7200957876      3.6040774657      4.6571579475
    O      7.0342263140      7.7617674895      7.8168081557
    O     13.5114662000     12.6460074200      1.4620035600
    O     17.0287874912     10.2000200231      4.6421685746
    O      6.9461077602      3.5925046949      4.6270453504
    O      3.4456423700      6.0482740900      1.4620035600
    O     10.5057022749      1.2684763845      7.9618076425
    O      8.5126686452      7.2171746915      3.4652511760
    O      5.0342427500      9.6568383600      0.3568435800
    O     11.9578223536      4.7824319606      6.6655873597
    O      8.5101189200      3.0591050300      0.3568435800
    O      8.4631732750     11.4322495280      6.6833348216
    O     11.9848679860      0.6425371779      3.4431193174
    O      5.2154430298      4.7342098950      6.6515642234
    O     11.8050927500      9.6568383600      0.3568435800
    O     15.2834471753      7.2240404632      3.4510873246
    O      5.2141310223      0.6387134914      3.4388917473
    O      1.7392689200      3.0591050300      0.3568435800
    O     15.2985969360     11.3707319867      6.6350334033
   Zr     11.7375191000      0.3570693300      1.3375547000
   Zr     11.7899513493      8.6609838542      7.6691262863
   Zr      8.2654870444     11.1371041349      4.5121135870
   Zr     11.7483160193      4.5698431052      4.4891767568
   Zr      1.6574286289      2.1337649109      7.6239109726
   Zr      8.2616429300      6.9548026500      1.3375547000
   Zr     15.0413287988     11.1553899375      4.4955261376
   Zr      4.9666691000      0.3570693300      1.3375547000
   Zr      4.9619236289      8.6248767651      7.7335073914
   Zr      8.4725914913      2.0536389121      7.6351178982
   Zr     15.0324929300      6.9548026500      1.3375547000
   Zr      4.9705401367      4.5558889589      4.4919169207
    O     12.0051615552      8.2687158531      5.6675106271
    O      8.4785590100     10.7148508700      2.5065623700
    O     15.3724715416      5.7530916216      8.8113819582
    O     11.9544351800      4.1171175500      2.5065623700
    O     11.9439011797     12.3929331997      8.7628932400
    O      1.9356630294      1.6966671287      5.6754782027
    O      8.6383239269      5.6666800783      8.9289679203
    O     15.2494090100     10.7148508700      2.5065623700
    O      5.2275293171      8.2934898247      5.6914917273
    O      8.7249505693      1.7325777230      5.6734115084
    O      5.1835851800      4.1171175500      2.5065623700
    O     18.6595925628     12.2689739280      8.8029990590
    O     10.2196451390      5.9594754802      5.0891588066
    O      6.7721389500      8.4007618900      1.9167829900
    O     13.5840055451      3.4577109816      8.2691046058
    O     10.2480151200      1.8030285600      1.9167829900
    O     10.3683609190     10.2344798482      7.8954857600
    O      6.7498719587     12.5634153705      5.0271615433
    O      6.8039443081      3.4428071402      8.2936321321
    O     13.5429889500      8.4007618900      1.9167829900
    O      3.4482632705      5.9488144938      5.0653491435
    O     13.5512354016     12.5701257609      5.0183771801
    O      3.4771651200      1.8030285600      1.9167829900
    O     16.8473004383     10.0716284698      8.2533889270
   Zr     10.0546055660      5.7335671267      7.3053504973
   Zr     16.5594230100     10.5822364300      0.9073945100
   Zr      6.5491724487      8.1551180579      4.0785212341
   Zr     10.0193692999      1.5451362924      4.0393251040
   Zr      6.4935991800      3.9845031100      0.9073945100
   Zr      6.5402001479     12.3736794965      7.2943909996
   Zr     13.3045023249      8.1447223196      4.0480829873
   Zr      3.1939417764      5.7325948648      7.3522557574
   Zr      9.7885730100     10.5822364300      0.9073945100
   Zr     13.2644491800      3.9845031100      0.9073945100
   Zr     13.2794755741     12.3354635226      7.3298925271
   Zr      3.2441699543      1.5321193701      4.0413258547
    O      9.8400836201      3.6633006178      7.5997758317
    O     16.3425550300      8.5324526500      1.0445588000
    O      6.3022473937      6.1066750239      4.2279546918
    O     16.3616838888     12.7149327700      4.1720695442
    O      6.2767312000      1.9347193200      1.0445588000
    O      6.2984455016     10.2261974696      7.4483475495
    O     13.0627013796      6.1052367745      4.1682804493
    O      3.0463984639      3.6688898295      7.4730355574
    O      9.5717050300      8.5324526500      1.0445588000
    O     13.0475812000      1.9347193200      1.0445588000
    O     13.1702811637     10.2535048222      7.5039580147
    O      9.5776716812     12.7073711585      4.1692904565
    O     11.5697629787      6.6274499082      8.4447281184
    O     18.0489284800     11.5216217100      2.1497187900
    O      8.0584458259      9.0638416311      5.2804917794
    O     11.5209427188      2.4622773657      5.2814088127
    O      1.4818569044      0.1875274528      8.3990872278
    O      7.9831046500      4.9238883800      2.1497187900
    O     14.8402135857      9.0363413555      5.2824104583
    O      4.8235852443      6.6007201080      8.3667915326
    O     11.2780784800     11.5216217100      2.1497187900
    O      8.3142363757      0.0919359813      8.3425830454
    O     14.7539546500      4.9238883800      2.1497187900
    O      4.7523517924      2.4385877109      5.2775401168
   Ni      8.3322469338      9.6916038324     10.1306912402
   Ni      9.5927379430     10.3884445784     12.0997070207
   Ni      6.9779504796     10.7097828356     11.9962775815
   Ni      8.3349174296     12.1022973599     10.1789693832
   Ni      6.3344229377     10.7821316807      9.4293502232
   Ni      8.4843868642      8.1017184213     11.9630572907
   Ni     10.5802415775     10.5543280321      9.8262049448
   Ni     10.2385933245      8.1034267090     10.2498080062
   Ni      6.2023827490      8.6535641421     10.7758317974
   Ni      7.9531635466      7.4674716253      9.5487744949
    H      9.7643739240      7.2485354856     11.5094412379
    H      9.1514695455      6.4876855005      9.8950754465
    H      8.2976913614      6.8609894938     13.0061281825
    H      5.7979632168      9.6296118294     12.2638191158
    H      9.8323191880     10.9666656129     13.5906180120
    H      7.6739952200     11.8517754558     12.8800100201
    H     11.4672562845      9.1639136155      9.9060054118
    H      9.8275806508      8.8611252060     12.4872078771
    H      5.7753182264     10.3019530126     12.9088921912
    H      5.2702043975      9.5612390123      9.8604029021
    H      6.7325844016     11.7452680755     10.6602432699
    H      6.8299729512     12.0028507720     12.9459232133
    H     10.5324402987     11.1772739502     13.1624653070
    H      9.9179583977     12.0407769257     10.1350520816
    H      8.1392671030      7.5430689578     13.4661356227
    H      7.2123295628      7.3958540315     11.1337019051
    H      8.4046585126     10.0517783350     14.9855439429
    H      8.5059225992     10.1273455879     15.7280055675
    H      8.1702462614      9.7170740992     12.6722477589
    H     10.9627512359     10.7032171504     11.3321453191
    H      5.0396314140      7.8084885086     11.4875262614
    H      5.0523562771      7.5512846764     10.6692648776
    H      8.7337996974     13.4710288165     11.0681475803
    H      7.9099530934     13.4807443085     11.0390131291
