# Supplementary material for: Coverage-Dependent Hydrogen Adsorption, Spillover, and Vacancy Formation in Ni/ZrO2 Systems: A First-Principles DFT Investigation
Source: ACS Omega. 2026 Apr 24;11(18):27143–58. doi: 10.1021/acsomega.6c00781 (PMC13177261; doi:10.1021/acsomega.6c00781)
Supplement: Supplementary file 2 [file ao6c00781_si_002.zip › XYZ_Structures/Figure_6/12-H2/12H2@Ni10_ZrO2_spillover.xyz]

178
Lattice="13.54170000 0.0 0.0; 6.58994766 13.19546665 0.0; 0.0 0.0 23.05410000"!    total energy = -8939.055487 Ry
Zr            8.2531368044        5.1645085270        4.3210503729
Zr            4.7557044700        7.6259240900        1.1690076600    0   0   0
Zr           11.7926759481        2.7425777558        7.3622916519
Zr            8.2315806400        1.0281907600        1.1690076600    0   0   0
Zr            8.3602113941        9.4122286882        7.5743548954
Zr           18.3252796063       11.7543311272        4.3136541095
Zr            5.0228894636        2.7185075255        7.3619577566
Zr           11.5265544700        7.6259240900        1.1690076600    0   0   0
Zr           15.0342126667        5.1716741319        4.3121531678
Zr           11.5563046610       11.7726012803        4.3240494087
Zr            1.4607306400        1.0281907600        1.1690076600    0   0   0
Zr           15.0811166378        9.3417089484        7.3548011046
O             8.0577970463        5.5538492578        6.3561865448
O            14.6045427000       10.4637411400        0.0000000000    0   0   0
O             4.5786689889        7.9870159273        3.1500014584
O             8.0545519728        1.4150190590        3.1423311657
O             4.5387188700        3.8660078200        0.0000000000    0   0   0
O            18.0739822144       12.3176600693        6.2777330698
O            11.3288492172        8.0095806657        3.1502468127
O             7.8336927000       10.4637411400        0.0000000000    0   0   0
O            14.7394007838        5.6921130303        6.2936480507
O            11.3095688700        3.8660078200        0.0000000000    0   0   0
O            11.3382712130       12.4196266537        6.2423278076
O             1.2752867214        1.4181539674        3.1388529428
O             9.7860270152        7.8813977121        6.9263676035
O            16.3110981700       12.7778301300        0.5897793800    0   0   0
O             6.2781752018       10.3382704693        3.8037271602
O             9.7619685875        3.7611808998        3.7968710545
O             6.2452743400        6.1800968100        0.5897793800    0   0   0
O            13.2469108400        1.3127110095        6.8403411487
O            13.0551750583       10.3417595376        3.8103271365
O             9.5402481700       12.7778301300        0.5897793800    0   0   0
O            16.5569576825        7.8872527365        6.8891828706
O             6.5148407399        1.3340147417        6.8548382578
O            13.0161243400        6.1800968100        0.5897793800    0   0   0
O             2.9830363782        3.7428306282        3.7973306646
Zr           10.0231751148        8.1786208298        4.7836862637
Zr            6.5237482200       10.5962236300        1.5991678500    0   0   0
Zr           13.5942382031        5.7339059151        7.9305099475
Zr            9.9996243900        3.9984903000        1.5991678500    0   0   0
Zr           10.0533230210       12.4334619141        7.8607113304
Zr           13.4980845662        1.5378161649        4.7139298138
Zr            6.6849012722        5.6281695729        7.8181346986
Zr           13.2945982200       10.5962236300        1.5991678500    0   0   0
Zr           16.8332759255        8.1362340912        4.7507984698
Zr            6.7289793875        1.5336027917        4.7222147082
Zr            3.2287743900        3.9984903000        1.5991678500    0   0   0
Zr           16.8529193802       12.2913379190        7.8622056013
O            10.2606710948       10.2181226403        4.6627444137
O             6.7406162000       12.6460074200        1.4620035600    0   0   0
O            13.7856964137        7.8603048400        7.9915428970
O             3.6980550245        1.3496428258        8.0261806187
O            10.2164923700        6.0482740900        1.4620035600    0   0   0
O            13.7224976878        3.6007024824        4.6495781080
O             7.0849071920        7.7196767830        7.8876112842
O            13.5114662000       12.6460074200        1.4620035600    0   0   0
O            17.0301395774       10.1975847885        4.6404464606
O             6.9419928690        3.5932457368        4.6156137329
O             3.4456423700        6.0482740900        1.4620035600    0   0   0
O            10.4963544407        1.2622272924        7.9231498436
O             8.5148130963        7.2124698674        3.4681013989
O             5.0342427500        9.6568383600        0.3568435800    0   0   0
O            11.9502437447        4.7589688747        6.6389670603
O             8.5101189200        3.0591050300        0.3568435800    0   0   0
O             8.4608777941       11.4328301201        6.6843518163
O            11.9842172529        0.6419156615        3.4404757492
O             5.2116593823        4.7322000477        6.6352905186
O            11.8050927500        9.6568383600        0.3568435800    0   0   0
O            15.2833395513        7.2236109684        3.4524742751
O             5.2145852170        0.6442697407        3.4380275069
O             1.7392689200        3.0591050300        0.3568435800    0   0   0
O            15.2862460348       11.3705270995        6.6354277403
Zr           11.7375191000        0.3570693300        1.3375547000    0   0   0
Zr           11.7775660113        8.6620319324        7.7151298557
Zr            8.2643667115       11.1308887310        4.5216194766
Zr           11.7591108255        4.5610330309        4.4728559621
Zr            1.6568403949        2.1371226727        7.6207634706
Zr            8.2616429300        6.9548026500        1.3375547000    0   0   0
Zr           15.0396623087       11.1558910245        4.4965420021
Zr            4.9666691000        0.3570693300        1.3375547000    0   0   0
Zr            4.9497824031        8.6539129500        7.7549242652
Zr            8.4784562361        2.0497161858        7.6332003069
Zr           15.0324929300        6.9548026500        1.3375547000    0   0   0
Zr            4.9681394566        4.5507935283        4.4819647119
O            12.0046839795        8.2747447313        5.6877556307
O             8.4785590100       10.7148508700        2.5065623700    0   0   0
O            15.3730891281        5.7582328165        8.8106951316
O            11.9544351800        4.1171175500        2.5065623700    0   0   0
O            11.9369154379       12.3721618518        8.7676589934
O             1.9352947575        1.6994601706        5.6742507691
O             8.6037717413        5.6494981917        8.9421440799
O            15.2494090100       10.7148508700        2.5065623700    0   0   0
O             5.2361046987        8.2787718956        5.7035827150
O             8.7294163094        1.7638726170        5.6757757363
O             5.1835851800        4.1171175500        2.5065623700    0   0   0
O            18.6340409683       12.2755960115        8.8020139134
O            10.2339222833        5.9595560829        5.0853022701
O             6.7721389500        8.4007618900        1.9167829900    0   0   0
O            13.5783892031        3.4628468109        8.2675823150
O            10.2480151200        1.8030285600        1.9167829900    0   0   0
O            10.3742957214       10.2375140009        7.8846689700
O             6.7509825777       12.5633937849        5.0255132553
O             6.8022390510        3.4768378787        8.3107350495
O            13.5429889500        8.4007618900        1.9167829900    0   0   0
O             3.4459868522        5.9441345277        5.0629162267
O            13.5568644881       12.5804029407        5.0128324864
O             3.4771651200        1.8030285600        1.9167829900    0   0   0
O            16.8428575530       10.0689264755        8.2381746432
Zr           10.1062182169        5.7309239814        7.2506923635
Zr           16.5594230100       10.5822364300        0.9073945100    0   0   0
Zr            6.5527794145        8.1563156302        4.0864819198
Zr           10.0209394940        1.5424391844        4.0359638540
Zr            6.4935991800        3.9845031100        0.9073945100    0   0   0
Zr            6.5343645522       12.3638080486        7.3073921443
Zr           13.2972029356        8.1463197822        4.0560020781
Zr            3.1803998240        5.7387985102        7.3436732122
Zr            9.7885730100       10.5822364300        0.9073945100    0   0   0
Zr           13.2644491800        3.9845031100        0.9073945100    0   0   0
Zr           13.2675508578       12.3293837293        7.3372886307
Zr            3.2436969186        1.5291408928        4.0419063369
O             9.8620491658        3.6824727412        7.7273951356
O            16.3425550300        8.5324526500        1.0445588000    0   0   0
O             6.3043563787        6.1049655290        4.2408761087
O            16.3618516580       12.7176195263        4.1797185756
O             6.2767312000        1.9347193200        1.0445588000    0   0   0
O             6.3018248474       10.2116344905        7.4323203109
O            13.0631926958        6.1055002790        4.1682877882
O             3.0519265946        3.6726076940        7.4763178177
O             9.5717050300        8.5324526500        1.0445588000    0   0   0
O            13.0475812000        1.9347193200        1.0445588000    0   0   0
O            13.1651404542       10.2486267442        7.5060499930
O             9.5788599532       12.7077619128        4.1762041881
O            11.5977412671        6.5867160421        8.3993303875
O            18.0489284800       11.5216217100        2.1497187900    0   0   0
O             8.0668796192        9.0580837034        5.2839311121
O            11.5203035248        2.4570796258        5.2801617843
O             1.4768169181        0.2047963166        8.3881778410
O             7.9831046500        4.9238883800        2.1497187900    0   0   0
O            14.8384436494        9.0372139934        5.2800765217
O             4.8153570026        6.6039197483        8.3404668760
O            11.2780784800       11.5216217100        2.1497187900    0   0   0
O             8.3088979025        0.1023298883        8.3457768517
O            14.7539546500        4.9238883800        2.1497187900    0   0   0
O             4.7504655898        2.4388927056        5.2841425178
Ni            8.3126953432        9.7471351463       10.1153683733
Ni            9.6683450457       10.3433047936       12.0997480586
Ni            7.0099667017       10.6874690552       12.0209504451
Ni            8.2925691341       12.1438989830       10.1752135555
Ni            6.3073382395       10.7911376946        9.4392620948
Ni            8.3647557008        8.1760128748       11.9864943118
Ni           10.6001391043       10.7159247219        9.8211361511
Ni           10.2574135443        8.3994006956       10.4358962197
Ni            6.1429895960        8.6468497940       10.7293468463
Ni            8.0659889568        7.4647586032        9.6328850989
H             9.1774567331        7.2082326025       10.8700293515
H             8.7941230019        4.9372067555        9.5738880078
H             8.3980396923        6.9567604818       13.0699789679
H             5.8550087559        9.5695675452       12.2592283807
H             9.9738231024       10.6180291372       13.6631256551
H             7.6364110343       11.8498234578       12.9333226988
H            11.5194522081        9.2861812406        9.9796831126
H             9.9647520101        8.7068266057       12.1219107147
H             5.8575575517       10.2028224759       12.9520895431
H             5.2122299587        9.5833550896        9.8307655587
H             6.7172960232       11.7353565616       10.6807363849
H             6.7875486277       11.9785833065       12.9598286470
H            10.5572046900       11.0700995816       13.2462583971
H             9.8689240911       12.1653077733       10.0520995269
H             8.2881551982        7.6538689894       13.5297610202
H             7.0731861779        7.4524040769       11.2769938714
H             8.3403525120        9.9989083848       15.0529536693
H             8.4495463675       10.1166030508       15.7887366556
H             8.2315581991        9.7205075638       12.7379265697
H            10.8986984016       11.0031302857       11.3392953017
H             4.9684399207        7.8151670510       11.4258766740
H             4.9828083157        7.5645415988       10.6011376038
H             8.7093847943       13.4769533861       11.0980861227
H             7.8828499412       13.4755853620       11.1109013972
