# Supplementary material for: Coverage-Dependent Hydrogen Adsorption, Spillover, and Vacancy Formation in Ni/ZrO2 Systems: A First-Principles DFT Investigation
Source: ACS Omega. 2026 Apr 24;11(18):27143–58. doi: 10.1021/acsomega.6c00781 (PMC13177261; doi:10.1021/acsomega.6c00781)
Supplement: Supplementary file 2 [file ao6c00781_si_002.zip › XYZ_Structures/Figure_6/12-H2/vacancy/12H2@Ni10_ZrO2.xyz]

175
Lattice="13.54170000 0.0 0.0; 6.58994766 13.19546665 0.0; 0.0 0.0 23.05410000"!    total energy = -8904.163022 Ry
Zr            8.2507770647        5.1521817274        4.3330025143
Zr            4.7557044700        7.6259240900        1.1690076600    0   0   0
Zr           11.7891456548        2.7616221433        7.3871610613
Zr            8.2315806400        1.0281907600        1.1690076600    0   0   0
Zr            8.3577413663        9.3598388010        7.5095248476
Zr           18.3282380593       11.7562540549        4.3230339687
Zr            5.0057887000        2.6803500277        7.3629506944
Zr           11.5265544700        7.6259240900        1.1690076600    0   0   0
Zr           15.0268640395        5.1684491708        4.3099618245
Zr           11.5578235017       11.7747234887        4.3416489820
Zr            1.4607306400        1.0281907600        1.1690076600    0   0   0
Zr           15.0920373213        9.3460759462        7.3585997771
O             8.1001283128        5.3826864188        6.4055045075
O            14.6045427000       10.4637411400        0.0000000000    0   0   0
O             4.5764982669        7.9712392483        3.1426776323
O             8.0611959771        1.3989003678        3.1487386581
O             4.5387188700        3.8660078200        0.0000000000    0   0   0
O            18.0894502763       12.2843976786        6.3070944745
O            11.3410605024        8.0027156364        3.1374026797
O             7.8336927000       10.4637411400        0.0000000000    0   0   0
O            14.7315859111        5.6380766616        6.3102681051
O            11.3095688700        3.8660078200        0.0000000000    0   0   0
O            11.3181757436       12.3472304615        6.2854536030
O             1.2691129461        1.4042678602        3.1422700275
O             9.8129271772        7.8963486772        6.8380140637
O            16.3110981700       12.7778301300        0.5897793800    0   0   0
O             6.2747610334       10.3457153281        3.7990693000
O             9.7620011251        3.7574979447        3.7935439765
O             6.2452743400        6.1800968100        0.5897793800    0   0   0
O            13.2302923030        1.3046526603        6.8576362779
O            13.0569165428       10.3479592215        3.8092976577
O             9.5402481700       12.7778301300        0.5897793800    0   0   0
O            16.5359642006        7.8713096969        6.8740910409
O             6.5254923292        1.3295494157        6.8521816470
O            13.0161243400        6.1800968100        0.5897793800    0   0   0
O             2.9796620033        3.7393019998        3.7953842529
Zr           10.0222033984        8.1787559435        4.7354302791
Zr            6.5237482200       10.5962236300        1.5991678500    0   0   0
Zr           13.5919159177        5.7240050015        7.9562173699
Zr            9.9996243900        3.9984903000        1.5991678500    0   0   0
Zr           10.0889925270       12.3834416869        7.9628818916
Zr           13.4953014193        1.5376276548        4.7344742552
Zr            6.6362936110        5.5630772181        7.8104191381
Zr           13.2945982200       10.5962236300        1.5991678500    0   0   0
Zr           16.8225110709        8.1388850605        4.7406247904
Zr            6.7334695181        1.5333993295        4.7254119566
Zr            3.2287743900        3.9984903000        1.5991678500    0   0   0
Zr           16.8953618597       12.2709911760        7.8934227305
O            10.2616395695       10.2139436910        4.6444130935
O             6.7406162000       12.6460074200        1.4620035600    0   0   0
O            13.7702976165        7.8390533112        7.9485684463
O             3.6914408157        1.3135560894        8.0137999044
O            10.2164923700        6.0482740900        1.4620035600    0   0   0
O            13.7111998010        3.5998944265        4.6391392194
O             7.0735698627        7.6534349914        7.6412686964
O            13.5114662000       12.6460074200        1.4620035600    0   0   0
O            17.0240426122       10.2029153749        4.6232631219
O             6.9281527753        3.5808748040        4.5896711735
O             3.4456423700        6.0482740900        1.4620035600    0   0   0
O            10.5210245034        1.2581667630        7.9355579940
O             8.5065285127        7.2009294248        3.4618678870
O             5.0342427500        9.6568383600        0.3568435800    0   0   0
O            11.9410762586        4.7928257302        6.6609632320
O             8.5101189200        3.0591050300        0.3568435800    0   0   0
O             8.4876686608       11.3751412642        6.6999507492
O            11.9858240935        0.6405205670        3.4540425300
O             5.1448440938        4.6747323001        6.6130459199
O            11.8050927500        9.6568383600        0.3568435800    0   0   0
O            15.2805200489        7.2240263718        3.4475154118
O             5.2186841551        0.6344457381        3.4413590430
O             1.7392689200        3.0591050300        0.3568435800    0   0   0
O            15.3165501966       11.3659921218        6.6484475639
Zr           11.7375191000        0.3570693300        1.3375547000    0   0   0
Zr           11.7988317666        8.6626476405        7.6551700831
Zr            8.2670280378       11.1349312289        4.5195646553
Zr           11.7592336158        4.5610251270        4.4753225238
Zr            1.6479998375        2.1052640673        7.6228155988
Zr            8.2616429300        6.9548026500        1.3375547000    0   0   0
Zr           15.0435860741       11.1594632257        4.5002841532
Zr            4.9666691000        0.3570693300        1.3375547000    0   0   0
Zr            4.9331201340        8.6084768162        7.7127193321
Zr            8.4907561348        2.0572704932        7.6572592471
Zr           15.0324929300        6.9548026500        1.3375547000    0   0   0
Zr            4.9589393954        4.5407458892        4.4811171864
O            12.0164609470        8.2868727227        5.6487539168
O             8.4785590100       10.7148508700        2.5065623700    0   0   0
O            15.3576044245        5.7536115863        8.8193689529
O            11.9544351800        4.1171175500        2.5065623700    0   0   0
O            11.9656357682       12.4741619119        8.7794474419
O             1.9256574951        1.7290409035        5.6652130495
O            15.2494090100       10.7148508700        2.5065623700    0   0   0
O             5.2046221594        8.3077274107        5.6612035482
O             8.7414775302        1.7916185550        5.6922974304
O             5.1835851800        4.1171175500        2.5065623700    0   0   0
O            18.7050842868       12.1656123245        8.8370293090
O            10.2223109828        5.9583769084        5.0746125843
O             6.7721389500        8.4007618900        1.9167829900    0   0   0
O            13.5651292962        3.4593753942        8.2820926669
O            10.2480151200        1.8030285600        1.9167829900    0   0   0
O            10.3956284473       10.1997530508        7.9650208091
O             6.7605499155       12.5582384392        5.0545617154
O             6.7888369857        3.4673735124        8.3086240883
O            13.5429889500        8.4007618900        1.9167829900    0   0   0
O             3.4306699722        5.9428720626        5.0568633611
O            13.5527628217       12.5752915049        5.0391090789
O             3.4771651200        1.8030285600        1.9167829900    0   0   0
O            16.8547983529       10.0435903758        8.2457304467
Zr           10.0647801208        5.7337951335        7.2355810945
Zr           16.5594230100       10.5822364300        0.9073945100    0   0   0
Zr            6.5451779087        8.1549699019        4.0763381444
Zr           10.0233991530        1.5476163137        4.0446978242
Zr            6.4935991800        3.9845031100        0.9073945100    0   0   0
Zr            6.5673804482       12.3228366260        7.3375227374
Zr           13.3107621919        8.1516020024        4.0447997767
Zr            3.1590680416        5.6982231907        7.3298243625
Zr            9.7885730100       10.5822364300        0.9073945100    0   0   0
Zr           13.2644491800        3.9845031100        0.9073945100    0   0   0
Zr           13.2798248451       12.3418340819        7.3474403901
Zr            3.2370564634        1.5257503313        4.0386787820
O             9.8536075420        3.7262086064        7.8332427103
O            16.3425550300        8.5324526500        1.0445588000    0   0   0
O             6.3132589218        6.1035573519        4.3008239387
O            16.3683965259       12.7221163732        4.2037761561
O             6.2767312000        1.9347193200        1.0445588000    0   0   0
O             6.3202165274       10.1691196842        7.4377166350
O            13.0672061006        6.1067021107        4.1760338390
O             3.0427450795        3.6461518682        7.5455745225
O             9.5717050300        8.5324526500        1.0445588000    0   0   0
O            13.0475812000        1.9347193200        1.0445588000    0   0   0
O            13.1806930924       10.2586096170        7.5415406773
O             9.5840524532       12.7074762457        4.1903521450
O            11.5230843827        6.6161438052        8.4885856083
O            18.0489284800       11.5216217100        2.1497187900    0   0   0
O             8.0622889458        9.0613280635        5.2478626855
O            11.5152052361        2.4738555808        5.2979274786
O             1.5056361149        0.1807187001        8.3234923356
O             7.9831046500        4.9238883800        2.1497187900    0   0   0
O            14.8360310277        9.0476356040        5.2802026704
O             4.7946261696        6.5750584741        8.2894646805
O            11.2780784800       11.5216217100        2.1497187900    0   0   0
O             8.3335271697        0.1075437131        8.3482998585
O            14.7539546500        4.9238883800        2.1497187900    0   0   0
O             4.7450954855        2.4130821867        5.2810275917
Ni            8.4310454809        9.2132768912       10.0615445340
Ni            9.8023465335        9.1843793806       12.0325856359
Ni            7.1906124271        9.9581679296       12.0276695179
Ni            8.4509175401       11.5281091608       10.4572102363
Ni            6.4024136995       10.4987617616        9.4687442214
Ni            8.4110954976        7.1838966126       11.4836739504
Ni           10.5803020187       10.1851916269        9.9118147697
Ni           10.3715064605        7.5620198017        9.9192753553
Ni            6.3299078971        8.2050171515       10.4932948841
Ni            8.1001223230        7.0163765718        9.1633503617
H             8.3652585557        5.7955099309       12.3428398509
H             5.8663427022        9.0469979995       12.1597017763
H            10.0519254464        8.9891333121       13.6126843057
H             8.1690474845       10.9361725056       12.8249327292
H            11.4438806322        8.8109679949        9.9799726407
H            10.0287639711        7.5773868486       11.6402468700
H             5.9428387902        9.5500585351       12.9121742398
H             5.2846999289        9.2149572070        9.7927948053
H             6.8450019902       11.1983434158       10.8752976923
H             7.4141920909       10.9179719855       13.2738186710
H            10.5927236895        9.6035421889       13.3822772266
H             9.9868584915       11.7195260142       10.1160546750
H             8.0485572785        6.3824248493       12.8584997275
H             9.0928168241        6.2771187616       10.1658350344
H             8.0081215538        9.7340471132       15.1838818466
H             8.1429830231        9.9159929785       15.9007206533
H             8.2675346792        8.5618944951       12.4484856125
H            10.8475924795       10.2554938052       11.4542323772
H             6.1275702042        6.7774418923       11.0860067306
H             5.2968589775        7.0954337046       10.8424635348
H             8.6709117035       13.0612309886       11.0074605166
H             7.8428636952       12.9402783972       11.0302226305
