# Supplementary material for: Coverage-Dependent Hydrogen Adsorption, Spillover, and Vacancy Formation in Ni/ZrO2 Systems: A First-Principles DFT Investigation
Source: ACS Omega. 2026 Apr 24;11(18):27143–58. doi: 10.1021/acsomega.6c00781 (PMC13177261; doi:10.1021/acsomega.6c00781)
Supplement: Supplementary file 2 [file ao6c00781_si_002.zip › XYZ_Structures/H2@ZrO2_stoich/H+H@ZrO2/H+H@ZrO2_1.xyz]

146
Lattice="13.54170000 0.0 0.0; 6.58994766 13.19546665 0.0; 0.0 0.0 23.05410000"!    total energy =    -7907.74132925 Ry
Zr       8.255566799   5.158661201   4.382385911
Zr       4.755704470   7.625924090   1.169007660    0   0   0
Zr      11.814127495   2.736545448   7.377183096
Zr       8.231580640   1.028190760   1.169007660    0   0   0
Zr       8.329488271   9.329302868   7.367174026
Zr      18.324042114  11.756276709   4.318441583
Zr       5.049154725   2.728663081   7.378467498
Zr      11.526554470   7.625924090   1.169007660    0   0   0
Zr      15.034018590   5.159070441   4.314733264
Zr      11.556373353  11.757318321   4.317819507
Zr       1.460730640   1.028190760   1.169007660    0   0   0
Zr      15.090107354   9.345253468   7.363543398
O        8.109322831   5.492372102   6.395541385
O       14.604542700  10.463741140   0.000000000    0   0   0
O        4.581772585   7.971691795   3.142258743
O        8.055090825   1.388928719   3.142011819
O        4.538718870   3.866007820   0.000000000    0   0   0
O       18.081484003  12.213274264   6.303699726
O       11.345122037   8.002131596   3.138603384
O        7.833692700  10.463741140   0.000000000    0   0   0
O       14.763642130   5.672894240   6.295880739
O       11.309568870   3.866007820   0.000000000    0   0   0
O       11.290425193  12.256992933   6.295637155
O        1.280430082   1.400296772   3.143724070
O        9.784232523   7.879937145   6.834379026
O       16.311098170  12.777830130   0.589779380    0   0   0
O        6.281627662  10.344608773   3.796344380
O        9.762231455   3.750488931   3.807904562
O        6.245274340   6.180096810   0.589779380    0   0   0
O       13.267647282   1.284821419   6.860239631
O       13.046505949  10.338359983   3.793136938
O        9.540248170  12.777830130   0.589779380    0   0   0
O       16.526570680   7.906054343   6.820761951
O        6.472346236   1.253322817   6.821057336
O       13.016124340   6.180096810   0.589779380    0   0   0
O        2.985876091   3.740749348   3.797256797
Zr      10.024477077   8.146345605   4.719953343
Zr       6.523748220  10.596223630   1.599167850    0   0   0
Zr      13.595583476   5.727738960   7.919322978
Zr       9.999624390   3.998490300   1.599167850    0   0   0
Zr      10.116101803  12.310232016   7.912463155
Zr      13.506951731   1.527199567   4.736014473
Zr       6.672070461   5.758688841   8.004985538
Zr      13.294598220  10.596223630   1.599167850    0   0   0
Zr      16.789107627   8.143382988   4.720047784
Zr       6.729598082   1.537506158   4.725340898
Zr       3.228774390   3.998490300   1.599167850    0   0   0
Zr      16.883060226  12.320636449   7.906094512
O       10.248100449  10.195860149   4.633076197
O        6.740616200  12.646007420   1.462003560    0   0   0
O       13.774728919   7.879030090   7.962339512
O        3.715238964   1.262844995   7.949139595
O       10.216492370   6.048274090   1.462003560    0   0   0
O       13.728850956   3.594195819   4.632860614
O        6.990620011   7.840832612   7.884312313
O       13.511466200  12.646007420   1.462003560    0   0   0
O       17.008821380  10.195409864   4.610094819
O        6.935299679   3.591855288   4.611775872
O        3.445642370   6.048274090   1.462003560    0   0   0
O       10.501415108   1.245115073   7.883642089
O        8.503949210   7.222152020   3.460432232
O        5.034242750   9.656838360   0.356843580    0   0   0
O       11.964315886   4.754099014   6.645952274
O        8.510118920   3.059105030   0.356843580    0   0   0
O        8.504167181  11.339342024   6.662890783
O       11.985797550   0.630940022   3.449420376
O        5.201014216   4.762582415   6.708889263
O       11.805092750   9.656838360   0.356843580    0   0   0
O       15.279318126   7.227797576   3.444009604
O        5.210884777   0.634252468   3.448113768
O        1.739268920   3.059105030   0.356843580    0   0   0
O       15.267858409  11.357544733   6.662156882
Zr      11.737519100   0.357069330   1.337554700    0   0   0
Zr      11.753045551   8.658684934   7.630477993
Zr       8.267463542  11.164433039   4.506031672
Zr      11.759752443   4.551266559   4.481690520
Zr       1.699903327   2.052265541   7.637594179
Zr       8.261642930   6.954802650   1.337554700    0   0   0
Zr      15.032870709  11.161744574   4.501284779
Zr       4.966669100   0.357069330   1.337554700    0   0   0
Zr       4.960864695   8.688385826   7.615827524
Zr       8.460071537   2.061327470   7.632947557
Zr      15.032492930   6.954802650   1.337554700    0   0   0
Zr       4.975282566   4.554362541   4.508699912
O       12.006170209   8.316746167   5.664165874
O        8.478559010  10.714850870   2.506562370    0   0   0
O       15.364832258   5.785737700   8.805008773
O       11.954435180   4.117117550   2.506562370    0   0   0
O       11.899052157  12.367477492   8.801881689
O        1.942580579   1.719711503   5.669045656
O        8.730396928   5.968395819   8.866612604
O       15.249409010  10.714850870   2.506562370    0   0   0
O        5.216621163   8.368512748   5.650379261
O        8.707878273   1.766299155   5.660146122
O        5.183585180   4.117117550   2.506562370    0   0   0
O       18.663882735  12.379663799   8.808370096
O       10.259919314   5.967884415   5.043587143
O        6.772138950   8.400761890   1.916782990    0   0   0
O       13.601320558   3.451950966   8.262601634
O       10.248015120   1.803028560   1.916782990    0   0   0
O       10.125781991  10.023816495   8.273245954
O        6.753944156  12.557169737   5.052846466
O        6.877466921   3.360600181   8.196311974
O       13.542988950   8.400761890   1.916782990    0   0   0
O        3.454342052   5.951616646   5.051242623
O       13.519261717  12.550199601   5.036415808
O        3.477165120   1.803028560   1.916782990    0   0   0
O       16.884823704  10.042806468   8.266756017
Zr      10.070580312   5.692369121   7.269839565
Zr      16.559423010  10.582236430   0.907394510    0   0   0
Zr       6.541255924   8.147460009   4.043808757
Zr      10.019190400   1.549624337   4.043190750
Zr       6.493599180   3.984503110   0.907394510    0   0   0
Zr       6.509106955  12.319820297   7.381846861
Zr      13.311721209   8.143738696   4.039989131
Zr       3.191463230   5.727519651   7.352781345
Zr       9.788573010  10.582236430   0.907394510    0   0   0
Zr      13.264449180   3.984503110   0.907394510    0   0   0
Zr      13.276562570  12.331272197   7.362221821
Zr       3.249055600   1.546257930   4.042803438
O        9.891598858   3.663453460   7.736995451
O       16.342555030   8.532452650   1.044558800    0   0   0
O        6.311273054   6.119200541   4.282690442
O       16.364111237  12.718350974   4.214010227
O        6.276731200   1.934719320   1.044558800    0   0   0
O        6.381162421  10.243493575   7.615773862
O       13.071792306   6.110656365   4.184777343
O        3.062570392   3.644807319   7.560975690
O        9.571705030   8.532452650   1.044558800    0   0   0
O       13.047581200   1.934719320   1.044558800    0   0   0
O       13.119390511  10.245988304   7.541310400
O        9.590854790  12.711918076   4.190485075
O       11.607360652   6.672590310   8.357780456
O       18.048928480  11.521621710   2.149718790    0   0   0
O        8.050093414   9.049593763   5.280317519
O       11.536213711   2.446035679   5.286478623
O        1.536017522   0.075586267   8.372380553
O        7.983104650   4.923888380   2.149718790    0   0   0
O       14.812584313   9.055879007   5.271064841
O        4.754705239   6.747979599   8.321591245
O       11.278078480  11.521621710   2.149718790    0   0   0
O        8.299631272   0.096483937   8.364654171
O       14.753954650   4.923888380   2.149718790    0   0   0
O        4.754265582   2.460987026   5.287718895
H        8.777413888   5.746124464   9.806301084
H        6.493171315   5.373608030   9.835397557
