# Supplementary material for: Coverage-Dependent Hydrogen Adsorption, Spillover, and Vacancy Formation in Ni/ZrO2 Systems: A First-Principles DFT Investigation
Source: ACS Omega. 2026 Apr 24;11(18):27143–58. doi: 10.1021/acsomega.6c00781 (PMC13177261; doi:10.1021/acsomega.6c00781)
Supplement: Supplementary file 2 [file ao6c00781_si_002.zip › XYZ_Structures/H2@ZrO2_stoich/H+H@ZrO2/H+H@ZrO2_10.xyz]

258
Lattice="13.54170000 0.0 0.0; 6.58994766 13.19546665 0.0; 0.0 0.0 23.05410000"     total energy =    -7907.76640420 Ry
Zr       8.240286742   5.154389005   4.337588300
Zr       4.755704470   7.625924090   1.169007660    0   0   0
Zr      11.819222917   2.740552653   7.362520442
Zr       8.231580640   1.028190760   1.169007660    0   0   0
Zr       8.335742699   9.327165900   7.370190502
Zr      18.317574496  11.741025507   4.318984300
Zr       5.011960395   2.818011349   7.474938354
Zr      11.526554470   7.625924090   1.169007660    0   0   0
Zr      15.038422168   5.150439717   4.341081046
Zr      11.555245021  11.761964314   4.319489145
Zr       1.460730640   1.028190760   1.169007660    0   0   0
Zr      15.107037526   9.335861414   7.373778150
O        8.050583206   5.608169509   6.361712323
O       14.604542700  10.463741140   0.000000000    0   0   0
O        4.575235887   7.984254268   3.145503070
O        8.045447697   1.387318213   3.147837067
O        4.538718870   3.866007820   0.000000000    0   0   0
O       18.081843086  12.220205848   6.305030104
O       11.346576839   7.996971522   3.145436491
O        7.833692700  10.463741140   0.000000000    0   0   0
O       14.748760085   5.754526678   6.295271357
O       11.309568870   3.866007820   0.000000000    0   0   0
O       11.274069949  12.326147513   6.286171770
O        1.272546836   1.412401195   3.131428355
O        9.791592589   7.870636000   6.858428506
O       16.311098170  12.777830130   0.589779380    0   0   0
O        6.281091510  10.334310510   3.798318663
O        9.761931055   3.754692123   3.798161348
O        6.245274340   6.180096810   0.589779380    0   0   0
O       13.258655857   1.284832036   6.848164127
O       13.052758266  10.339999562   3.805920245
O        9.540248170  12.777830130   0.589779380    0   0   0
O       16.550840650   7.876788612   6.861628887
O        6.484727318   1.327900433   6.891984108
O       13.016124340   6.180096810   0.589779380    0   0   0
O        2.976264187   3.733442789   3.795479312
Zr      10.030250859   8.145961163   4.726073679
Zr       6.523748220  10.596223630   1.599167850    0   0   0
Zr      13.605106226   5.736974203   7.906646785
Zr       9.999624390   3.998490300   1.599167850    0   0   0
Zr      10.102798935  12.345413020   7.899701942
Zr      13.500986368   1.509656468   4.715477524
Zr       6.704202770   5.660548006   7.891301422
Zr      13.294598220  10.596223630   1.599167850    0   0   0
Zr      16.794670515   8.115400135   4.740019703
Zr       6.710261848   1.550156420   4.761913026
Zr       3.228774390   3.998490300   1.599167850    0   0   0
Zr      16.893766831  12.309005819   7.909151622
O       10.258411646  10.192211942   4.652338822
O        6.740616200  12.646007420   1.462003560    0   0   0
O       13.777868397   7.890968135   8.022145178
O        3.687129717   1.349317953   8.003088531
O       10.216492370   6.048274090   1.462003560    0   0   0
O       13.733472059   3.587817366   4.671520518
O        7.060058532   7.802511589   7.905496154
O       13.511466200  12.646007420   1.462003560    0   0   0
O       17.009380227  10.183752365   4.631688703
O        6.956785941   3.593777193   4.597747216
O        3.445642370   6.048274090   1.462003560    0   0   0
O       10.507364452   1.260754654   7.900145356
O        8.518343589   7.225081693   3.454003727
O        5.034242750   9.656838360   0.356843580    0   0   0
O       11.965448220   4.770085650   6.645785845
O        8.510118920   3.059105030   0.356843580    0   0   0
O        8.503984323  11.343435334   6.654166526
O       11.974796377   0.623034075   3.446324215
O        5.300696277   4.787685554   6.592572495
O       11.805092750   9.656838360   0.356843580    0   0   0
O       15.279826294   7.225443250   3.449798461
O        5.219786699   0.624943907   3.448939657
O        1.739268920   3.059105030   0.356843580    0   0   0
O       15.279582021  11.344446898   6.668384998
Zr      11.737519100   0.357069330   1.337554700    0   0   0
Zr      11.761764186   8.676142213   7.638644395
Zr       8.267654659  11.162236860   4.504348678
Zr      11.759663724   4.546227489   4.478820281
Zr       1.686729824   2.079866502   7.577434582
Zr       8.261642930   6.954802650   1.337554700    0   0   0
Zr      15.034599072  11.153542138   4.512784895
Zr       4.966669100   0.357069330   1.337554700    0   0   0
Zr       4.993306887   8.665419332   7.625691557
Zr       8.481452892   2.059633912   7.633861358
Zr      15.032492930   6.954802650   1.337554700    0   0   0
Zr       4.954151561   4.538287851   4.501129498
O       12.011290495   8.301211431   5.676228412
O        8.478559010  10.714850870   2.506562370    0   0   0
O       15.380428259   5.714008001   8.817437427
O       11.954435180   4.117117550   2.506562370    0   0   0
O       11.884503633  12.391465704   8.791993584
O        1.920003410   1.602784716   5.635965580
O        8.625763579   5.788117665   8.963995761
O       15.249409010  10.714850870   2.506562370    0   0   0
O        5.235892752   8.340351853   5.664463552
O        8.711113870   1.770519489   5.665838128
O        5.183585180   4.117117550   2.506562370    0   0   0
O       18.676079480  12.375283695   8.805609840
O       10.238615458   5.950323535   5.071640566
O        6.772138950   8.400761890   1.916782990    0   0   0
O       13.605418231   3.456069510   8.237721218
O       10.248015120   1.803028560   1.916782990    0   0   0
O       10.139243117  10.043405639   8.255545409
O        6.740080949  12.542590910   5.045420804
O        7.028480464   3.496672659   8.210043868
O       13.542988950   8.400761890   1.916782990    0   0   0
O        3.456162776   5.952131889   5.053212986
O       13.520406655  12.559755103   5.072647111
O        3.477165120   1.803028560   1.916782990    0   0   0
O       16.902241625  10.036533598   8.268759072
Zr      10.082442957   5.718309312   7.261361576
Zr      16.559423010  10.582236430   0.907394510    0   0   0
Zr       6.544339362   8.137641493   4.041021709
Zr      10.004707197   1.541443832   4.038129868
Zr       6.493599180   3.984503110   0.907394510    0   0   0
Zr       6.519282473  12.319712985   7.372607815
Zr      13.319793451   8.135436256   4.043377344
Zr       3.230431922   5.684293585   7.411334105
Zr       9.788573010  10.582236430   0.907394510    0   0   0
Zr      13.264449180   3.984503110   0.907394510    0   0   0
Zr      13.276072725  12.352854045   7.365348995
Zr       3.258210789   1.542268124   4.046613515
O        9.895931883   3.693652580   7.731790750
O       16.342555030   8.532452650   1.044558800    0   0   0
O        6.306436526   6.112314094   4.214973988
O       16.357207524  12.709221030   4.218623498
O        6.276731200   1.934719320   1.044558800    0   0   0
O        6.396146532  10.228863238   7.629369375
O       13.067314936   6.101420299   4.175909909
O        2.963664352   3.651643690   7.142026839
O        9.571705030   8.532452650   1.044558800    0   0   0
O       13.047581200   1.934719320   1.044558800    0   0   0
O       13.121261091  10.258482075   7.528563387
O        9.590982298  12.694896580   4.157216552
O       11.591279817   6.669444529   8.357122318
O       18.048928480  11.521621710   2.149718790    0   0   0
O        8.059979188   9.038475569   5.282105020
O       11.525263204   2.449899437   5.279621288
O        1.538572732   0.080004783   8.343782631
O        7.983104650   4.923888380   2.149718790    0   0   0
O       14.819927336   9.035521332   5.290002293
O        4.845668403   6.733888193   8.335458240
O       11.278078480  11.521621710   2.149718790    0   0   0
O        8.311448656   0.084012438   8.368251728
O       14.753954650   4.923888380   2.149718790    0   0   0
O        4.763046521   2.450286608   5.272327982
H        8.798629728   4.989453742   9.492994033
H        4.693885425   4.195259978   8.890370482


Check: negative starting charge=(component1):   -0.004938
NEW-OLD atomic charge density approx. for the potential

Check: negative/imaginary core charge=   -0.000002    0.000000
Check: negative starting charge=(component1):   -0.004938

negative rho (up, down):  3.723E-03 3.723E-03

total cpu time spent up to now is    42929.0 secs

Self-consistent Calculation

iteration #  1     ecut=    50.00 Ry     beta= 0.60
Davidson diagonalization with overlap
ethr =  1.00E-06,  avg # of iterations =  3.0

Threshold (ethr) on eigenvalues was too large:
Diagonalizing with lowered threshold

Davidson diagonalization with overlap
ethr =  6.69E-09,  avg # of iterations =  4.0

negative rho (up, down):  3.723E-03 3.723E-03

total cpu time spent up to now is    43020.0 secs

total energy              =   -7907.76639145 Ry
Harris-Foulkes estimate   =   -7907.76642743 Ry
estimated scf accuracy    <       0.00008376 Ry

total magnetization       =    -0.00 Bohr mag/cell
absolute magnetization    =     0.00 Bohr mag/cell

iteration #  2     ecut=    50.00 Ry     beta= 0.60
Davidson diagonalization with overlap
ethr =  7.26E-09,  avg # of iterations =  3.0

negative rho (up, down):  3.723E-03 3.723E-03

total cpu time spent up to now is    43052.4 secs

total energy              =   -7907.76640081 Ry
Harris-Foulkes estimate   =   -7907.76640411 Ry
estimated scf accuracy    <       0.00000898 Ry

total magnetization       =    -0.00 Bohr mag/cell
absolute magnetization    =     0.00 Bohr mag/cell

iteration #  3     ecut=    50.00 Ry     beta= 0.60
Davidson diagonalization with overlap
ethr =  7.78E-10,  avg # of iterations =  4.0

negative rho (up, down):  3.723E-03 3.723E-03

total cpu time spent up to now is    43098.5 secs

total energy              =   -7907.76640214 Ry
Harris-Foulkes estimate   =   -7907.76640567 Ry
estimated scf accuracy    <       0.00000874 Ry

total magnetization       =     0.00 Bohr mag/cell
absolute magnetization    =     0.00 Bohr mag/cell

iteration #  4     ecut=    50.00 Ry     beta= 0.60
Davidson diagonalization with overlap
ethr =  7.57E-10,  avg # of iterations =  4.0

negative rho (up, down):  3.723E-03 3.723E-03

total cpu time spent up to now is    43136.1 secs

total energy              =   -7907.76640390 Ry
Harris-Foulkes estimate   =   -7907.76640428 Ry
estimated scf accuracy    <       0.00000110 Ry

total magnetization       =    -0.00 Bohr mag/cell
absolute magnetization    =     0.00 Bohr mag/cell

iteration #  5     ecut=    50.00 Ry     beta= 0.60
Davidson diagonalization with overlap
ethr =  9.55E-11,  avg # of iterations =  4.0

negative rho (up, down):  3.723E-03 3.723E-03

total cpu time spent up to now is    43177.9 secs

total energy              =   -7907.76640415 Ry
Harris-Foulkes estimate   =   -7907.76640425 Ry
estimated scf accuracy    <       0.00000029 Ry

total magnetization       =    -0.00 Bohr mag/cell
absolute magnetization    =     0.00 Bohr mag/cell

iteration #  6     ecut=    50.00 Ry     beta= 0.60
Davidson diagonalization with overlap
ethr =  2.55E-11,  avg # of iterations =  5.0

negative rho (up, down):  3.723E-03 3.723E-03

total cpu time spent up to now is    43220.6 secs

total energy              =   -7907.76640420 Ry
Harris-Foulkes estimate   =   -7907.76640422 Ry
estimated scf accuracy    <       0.00000005 Ry

total magnetization       =     0.00 Bohr mag/cell
absolute magnetization    =     0.00 Bohr mag/cell

iteration #  7     ecut=    50.00 Ry     beta= 0.60
Davidson diagonalization with overlap
