# Supplementary material for: Coverage-Dependent Hydrogen Adsorption, Spillover, and Vacancy Formation in Ni/ZrO2 Systems: A First-Principles DFT Investigation
Source: ACS Omega. 2026 Apr 24;11(18):27143–58. doi: 10.1021/acsomega.6c00781 (PMC13177261; doi:10.1021/acsomega.6c00781)
Supplement: Supplementary file 2 [file ao6c00781_si_002.zip › XYZ_Structures/H2@ZrO2_stoich/H+H@ZrO2/H+H@ZrO2_12.xyz]

146
Lattice="13.54170000 0.0 0.0; 6.58994766 13.19546665 0.0; 0.0 0.0 23.05410000"!    total energy =    -7907.71646168 Ry
Zr       8.249886428   5.164953938   4.323051754
Zr       4.755704470   7.625924090   1.169007660    0   0   0
Zr      11.797775161   2.728010481   7.370337798
Zr       8.231580640   1.028190760   1.169007660    0   0   0
Zr       8.300232391   9.339231951   7.375439767
Zr      18.315134397  11.745913810   4.316043959
Zr       5.007915321   2.730705734   7.375368560
Zr      11.526554470   7.625924090   1.169007660    0   0   0
Zr      15.023955023   5.156189799   4.312730133
Zr      11.549609839  11.759508926   4.321230780
Zr       1.460730640   1.028190760   1.169007660    0   0   0
Zr      15.054287123   9.324666596   7.360993939
O        8.004041075   5.632469998   6.353397658
O       14.604542700  10.463741140   0.000000000    0   0   0
O        4.580233015   7.991348616   3.146238997
O        8.045131216   1.404606073   3.145652868
O        4.538718870   3.866007820   0.000000000    0   0   0
O       18.055992730  12.255552003   6.297148143
O       11.325076769   8.000727268   3.136087921
O        7.833692700  10.463741140   0.000000000    0   0   0
O       14.755400253   5.652753045   6.291952722
O       11.309568870   3.866007820   0.000000000    0   0   0
O       11.264907656  12.304572669   6.289537430
O        1.273105016   1.402982275   3.140755353
O        9.778561901   7.879499779   6.949386003
O       16.311098170  12.777830130   0.589779380    0   0   0
O        6.280762369  10.329795154   3.805897025
O        9.752835738   3.749921750   3.798779252
O        6.245274340   6.180096810   0.589779380    0   0   0
O       13.239928362   1.279377390   6.849107458
O       13.048029111  10.347474753   3.803052492
O        9.540248170  12.777830130   0.589779380    0   0   0
O       16.536442049   7.883148600   6.847102848
O        6.482021291   1.313777297   6.863999676
O       13.016124340   6.180096810   0.589779380    0   0   0
O        2.981504537   3.734614306   3.797388178
Zr      10.089346023   8.156385327   4.784484842
Zr       6.523748220  10.596223630   1.599167850    0   0   0
Zr      13.575160383   5.745307976   7.916158867
Zr       9.999624390   3.998490300   1.599167850    0   0   0
Zr      10.084149676  12.313090696   7.912631838
Zr      13.493743211   1.520917296   4.726451630
Zr       6.717495928   5.696013510   7.859467143
Zr      13.294598220  10.596223630   1.599167850    0   0   0
Zr      16.791215185   8.126117895   4.725294321
Zr       6.724544511   1.536554745   4.733501023
Zr       3.228774390   3.998490300   1.599167850    0   0   0
Zr      16.865653351  12.298601870   7.906449816
O       10.243541161  10.209051420   4.654531087
O        6.740616200  12.646007420   1.462003560    0   0   0
O       13.770673897   7.837062684   7.898123339
O        3.693453984   1.294268209   7.992593858
O       10.216492370   6.048274090   1.462003560    0   0   0
O       13.715950063   3.581328944   4.630556874
O        7.013538359   7.825957616   8.013571338
O       13.511466200  12.646007420   1.462003560    0   0   0
O       17.016281130  10.186759059   4.632708510
O        6.943703200   3.599090972   4.634562580
O        3.445642370   6.048274090   1.462003560    0   0   0
O       10.465376191   1.272403073   7.940355728
O        8.509343949   7.215920013   3.459826216
O        5.034242750   9.656838360   0.356843580    0   0   0
O       11.969844581   4.738205889   6.640403148
O        8.510118920   3.059105030   0.356843580    0   0   0
O        8.457995905  11.357882762   6.647760272
O       11.975690796   0.627029241   3.445147710
O        5.203677005   4.763199272   6.657565156
O       11.805092750   9.656838360   0.356843580    0   0   0
O       15.281492736   7.216530849   3.453113723
O        5.210255627   0.635941958   3.449243227
O        1.739268920   3.059105030   0.356843580    0   0   0
O       15.261813361  11.345829023   6.664921962
Zr      11.737519100   0.357069330   1.337554700    0   0   0
Zr      11.707471739   8.706424613   7.908924789
Zr       8.261557882  11.156932455   4.507012788
Zr      11.757177146   4.544283869   4.481454463
Zr       1.667316935   2.056700993   7.636081149
Zr       8.261642930   6.954802650   1.337554700    0   0   0
Zr      15.027334004  11.150649926   4.509180824
Zr       4.966669100   0.357069330   1.337554700    0   0   0
Zr       4.957305530   8.656962948   7.642722501
Zr       8.454490367   2.054009497   7.638357775
Zr      15.032492930   6.954802650   1.337554700    0   0   0
Zr       4.962000177   4.553295546   4.495080104
O       11.989381464   8.247650887   5.647925133
O        8.478559010  10.714850870   2.506562370    0   0   0
O       15.364078669   5.769206592   8.802556425
O       11.954435180   4.117117550   2.506562370    0   0   0
O       11.877092481  12.379210033   8.787460509
O        1.928070715   1.703205096   5.671535660
O        8.618462008   5.757242785   8.941106498
O       15.249409010  10.714850870   2.506562370    0   0   0
O        5.237797706   8.311544076   5.683828184
O        8.704732890   1.735924645   5.674575156
O        5.183585180   4.117117550   2.506562370    0   0   0
O       18.649608279  12.368079112   8.798384561
O       10.214629396   5.936334205   5.091053878
O        6.772138950   8.400761890   1.916782990    0   0   0
O       13.583093003   3.422287841   8.264242895
O       10.248015120   1.803028560   1.916782990    0   0   0
O       10.021446366  10.114175608   8.293603844
O        6.732378138  12.550843967   5.039917181
O        6.801338906   3.494316205   8.283942223
O       13.542988950   8.400761890   1.916782990    0   0   0
O        3.447871935   5.946784058   5.047029071
O       13.511996001  12.561913609   5.057297254
O        3.477165120   1.803028560   1.916782990    0   0   0
O       16.887417917  10.028356212   8.259836507
Zr      10.095264758   5.713096368   7.268218724
Zr      16.559423010  10.582236430   0.907394510    0   0   0
Zr       6.555732171   8.141930549   4.045557115
Zr      10.011896213   1.537897888   4.041022536
Zr       6.493599180   3.984503110   0.907394510    0   0   0
Zr       6.488504394  12.318906617   7.362301488
Zr      13.280495189   8.137533441   4.075876378
Zr       3.170519690   5.724971005   7.350316120
Zr       9.788573010  10.582236430   0.907394510    0   0   0
Zr      13.264449180   3.984503110   0.907394510    0   0   0
Zr      13.251267589  12.318708396   7.360797417
Zr       3.238501885   1.538839100   4.042317937
O        9.821283461   3.678185431   7.609968689
O       16.342555030   8.532452650   1.044558800    0   0   0
O        6.293025075   6.109694749   4.223370328
O       16.351131752  12.709278858   4.199918675
O        6.276731200   1.934719320   1.044558800    0   0   0
O        6.341034041  10.225055137   7.586713785
O       13.063480286   6.086124137   4.165992692
O        3.049132721   3.649613724   7.514528623
O        9.571705030   8.532452650   1.044558800    0   0   0
O       13.047581200   1.934719320   1.044558800    0   0   0
O       13.095345023  10.242987992   7.494479168
O        9.577525219  12.708698241   4.171888583
O       11.574700115   6.575230428   8.376094567
O       18.048928480  11.521621710   2.149718790    0   0   0
O        8.061993630   9.029315920   5.301140876
O       11.518096899   2.436537664   5.283214000
O        1.509368220   0.084985734   8.361242469
O        7.983104650   4.923888380   2.149718790    0   0   0
O       14.823549448   9.044675873   5.275107938
O        4.812114161   6.660937958   8.348077503
O       11.278078480  11.521621710   2.149718790    0   0   0
O        8.286997465   0.087495509   8.354801374
O       14.753954650   4.923888380   2.149718790    0   0   0
O        4.748158790   2.446869095   5.288835718
H        8.763134591   6.451928090   9.603620088
H       12.008898328   8.815948671   9.762218022
