# Supplementary material for: Coverage-Dependent Hydrogen Adsorption, Spillover, and Vacancy Formation in Ni/ZrO2 Systems: A First-Principles DFT Investigation
Source: ACS Omega. 2026 Apr 24;11(18):27143–58. doi: 10.1021/acsomega.6c00781 (PMC13177261; doi:10.1021/acsomega.6c00781)
Supplement: Supplementary file 2 [file ao6c00781_si_002.zip › XYZ_Structures/H2@ZrO2_stoich/H+H@ZrO2/H+H@ZrO2_14.xyz]

146
Lattice="13.54170000 0.0 0.0; 6.58994766 13.19546665 0.0; 0.0 0.0 23.05410000"!    total energy =    -7907.60313845 Ry
Zr       8.253246062   5.165926993   4.296009961
Zr       4.755704470   7.625924090   1.169007660    0   0   0
Zr      11.810331940   2.755072983   7.382874718
Zr       8.231580640   1.028190760   1.169007660    0   0   0
Zr       8.343825205   9.341009039   7.371360638
Zr      18.328525014  11.763124927   4.312858840
Zr       5.030179474   2.732882220   7.374963342
Zr      11.526554470   7.625924090   1.169007660    0   0   0
Zr      15.037579659   5.164675510   4.300109282
Zr      11.561059006  11.766209451   4.309808966
Zr       1.460730640   1.028190760   1.169007660    0   0   0
Zr      15.096742025   9.325795103   7.376394617
O        8.041049198   5.577479505   6.367445448
O       14.604542700  10.463741140   0.000000000    0   0   0
O        4.582298056   7.983544754   3.162592210
O        8.053715212   1.396448513   3.160846944
O        4.538718870   3.866007820   0.000000000    0   0   0
O       18.086244803  12.213257759   6.320673513
O       11.342971144   7.997096255   3.153153240
O        7.833692700  10.463741140   0.000000000    0   0   0
O       14.792983274   5.635375828   6.322748580
O       11.309568870   3.866007820   0.000000000    0   0   0
O       11.292887754  12.306407684   6.296018014
O        1.276983254   1.407484446   3.158597864
O        9.794808603   7.831095569   6.941051182
O       16.311098170  12.777830130   0.589779380    0   0   0
O        6.283098659  10.338598414   3.814958073
O        9.760203768   3.747543677   3.800846005
O        6.245274340   6.180096810   0.589779380    0   0   0
O       13.253862265   1.299426780   6.885614598
O       13.054159451  10.342096282   3.818866455
O        9.540248170  12.777830130   0.589779380    0   0   0
O       16.545462403   7.876119358   6.875574445
O        6.499070176   1.310009838   6.887016848
O       13.016124340   6.180096810   0.589779380    0   0   0
O        2.986898104   3.739309789   3.806890593
Zr      10.035143894   8.139861620   4.738193736
Zr       6.523748220  10.596223630   1.599167850    0   0   0
Zr      13.684017574   5.681036293   7.945920800
Zr       9.999624390   3.998490300   1.599167850    0   0   0
Zr      10.124669443  12.327549518   7.905312931
Zr      13.505072547   1.529439833   4.740956315
Zr       6.719781057   5.679382936   7.875887938
Zr      13.294598220  10.596223630   1.599167850    0   0   0
Zr      16.801253999   8.136592739   4.732715666
Zr       6.736163375   1.537760865   4.732741897
Zr       3.228774390   3.998490300   1.599167850    0   0   0
Zr      16.899098645  12.310712372   7.918486347
O       10.257155700  10.204417582   4.664113511
O        6.740616200  12.646007420   1.462003560    0   0   0
O       13.693760722   7.851047000   7.998225012
O        3.724568259   1.279599203   7.982282792
O       10.216492370   6.048274090   1.462003560    0   0   0
O       13.720067078   3.601954428   4.663043373
O        7.055311194   7.813998180   7.995134998
O       13.511466200  12.646007420   1.462003560    0   0   0
O       17.015128481  10.191394355   4.639816229
O        6.943143012   3.602037003   4.638806551
O        3.445642370   6.048274090   1.462003560    0   0   0
O       10.492645534   1.276228232   7.922496468
O        8.507081461   7.237436861   3.462525615
O        5.034242750   9.656838360   0.356843580    0   0   0
O       11.942563701   4.817202968   6.714871855
O        8.510118920   3.059105030   0.356843580    0   0   0
O        8.507064896  11.350931832   6.681368063
O       11.983999368   0.645211808   3.474278481
O        5.213651385   4.770433501   6.670851993
O       11.805092750   9.656838360   0.356843580    0   0   0
O       15.286614155   7.231472067   3.468872925
O        5.220619323   0.643603967   3.466100056
O        1.739268920   3.059105030   0.356843580    0   0   0
O       15.277345916  11.334040001   6.701214219
Zr      11.737519100   0.357069330   1.337554700    0   0   0
Zr      11.761541334   8.722738086   7.621126373
Zr       8.276459363  11.160656133   4.501978714
Zr      11.767841232   4.550514065   4.476509194
Zr       1.696773935   2.051329582   7.639733081
Zr       8.261642930   6.954802650   1.337554700    0   0   0
Zr      15.043991369  11.148138161   4.506064277
Zr       4.966669100   0.357069330   1.337554700    0   0   0
Zr       4.993846048   8.664545896   7.652356183
Zr       8.473426517   2.051395243   7.645806139
Zr      15.032492930   6.954802650   1.337554700    0   0   0
Zr       4.977005024   4.549260875   4.481532861
O       11.995995935   8.259688251   5.678549221
O        8.478559010  10.714850870   2.506562370    0   0   0
O       15.424010494   5.786554229   8.826274662
O       11.954435180   4.117117550   2.506562370    0   0   0
O       11.912515872  12.350946604   8.798363267
O        1.946685767   1.709045881   5.689291244
O        8.630210254   5.837132729   8.995891918
O       15.249409010  10.714850870   2.506562370    0   0   0
O        5.245105158   8.324095291   5.702811695
O        8.719024564   1.750995410   5.691311248
O        5.183585180   4.117117550   2.506562370    0   0   0
O       18.675224645  12.383888680   8.817396760
O       10.231451219   5.952435870   5.059816215
O        6.772138950   8.400761890   1.916782990    0   0   0
O       13.612324947   3.468851283   8.282429362
O       10.248015120   1.803028560   1.916782990    0   0   0
O       10.133781472  10.032262914   8.294620806
O        6.759085811  12.555557374   5.072553716
O        6.819458877   3.505494847   8.296837997
O       13.542988950   8.400761890   1.916782990    0   0   0
O        3.461905667   5.944071872   5.072389178
O       13.537634087  12.559511765   5.077754912
O        3.477165120   1.803028560   1.916782990    0   0   0
O       16.908241828  10.014461060   8.282079697
Zr      10.013474373   5.676301192   7.220458011
Zr      16.559423010  10.582236430   0.907394510    0   0   0
Zr       6.552587865   8.151059666   4.039384662
Zr      10.023027378   1.549545060   4.040382583
Zr       6.493599180   3.984503110   0.907394510    0   0   0
Zr       6.516858587  12.318775552   7.373382028
Zr      13.312302577   8.145425208   4.036718934
Zr       3.242092297   5.723196766   7.327458180
Zr       9.788573010  10.582236430   0.907394510    0   0   0
Zr      13.264449180   3.984503110   0.907394510    0   0   0
Zr      13.290678467  12.344316362   7.352448970
Zr       3.250388244   1.541648323   4.036356105
O        9.820505363   3.682649127   7.690001895
O       16.342555030   8.532452650   1.044558800    0   0   0
O        6.302354372   6.115322782   4.246475183
O       16.362049464  12.713465074   4.226064620
O        6.276731200   1.934719320   1.044558800    0   0   0
O        6.389883313  10.224097756   7.641455982
O       13.075668634   6.102430886   4.206927487
O        3.076373832   3.653469033   7.565090940
O        9.571705030   8.532452650   1.044558800    0   0   0
O       13.047581200   1.934719320   1.044558800    0   0   0
O       13.104440664  10.249447770   7.479181632
O        9.588610422  12.709633568   4.185970426
O       11.504978144   6.576982855   8.687530015
O       18.048928480  11.521621710   2.149718790    0   0   0
O        8.057634362   9.043830038   5.308014674
O       11.519890179   2.477808796   5.313986604
O        1.538830739   0.090187479   8.374174333
O        7.983104650   4.923888380   2.149718790    0   0   0
O       14.817492024   9.034054293   5.309956880
O        4.844652526   6.663727816   8.369262173
O       11.278078480  11.521621710   2.149718790    0   0   0
O        8.311155741   0.092561789   8.377744219
O       14.753954650   4.923888380   2.149718790    0   0   0
O        4.753549762   2.456419096   5.303913494
H       11.187841466   6.568962309   9.605081646
H        8.604255394   6.739935686   9.360026199
