# Supplementary material for: Coverage-Dependent Hydrogen Adsorption, Spillover, and Vacancy Formation in Ni/ZrO2 Systems: A First-Principles DFT Investigation
Source: ACS Omega. 2026 Apr 24;11(18):27143–58. doi: 10.1021/acsomega.6c00781 (PMC13177261; doi:10.1021/acsomega.6c00781)
Supplement: Supplementary file 2 [file ao6c00781_si_002.zip › XYZ_Structures/H2@ZrO2_stoich/H+H@ZrO2/H+H@ZrO2_15.xyz]

146
Lattice="13.54170000 0.0 0.0; 6.58994766 13.19546665 0.0; 0.0 0.0 23.05410000"!    total energy =    -7907.59762494 Ry
Zr       8.243810091   5.176390041   4.305394293
Zr       4.755704470   7.625924090   1.169007660    0   0   0
Zr      11.801873054   2.787982633   7.371712934
Zr       8.231580640   1.028190760   1.169007660    0   0   0
Zr       8.411710376   9.512504787   7.394385078
Zr      18.327750696  11.767917602   4.315764161
Zr       4.962318821   2.667234036   7.343411522
Zr      11.526554470   7.625924090   1.169007660    0   0   0
Zr      15.032574720   5.173330903   4.303990754
Zr      11.554620769  11.776715182   4.327922126
Zr       1.460730640   1.028190760   1.169007660    0   0   0
Zr      15.108383654   9.356680265   7.361519108
O        7.994885593   5.695071635   6.393323126
O       14.604542700  10.463741140   0.000000000    0   0   0
O        4.576994407   7.995551513   3.160814279
O        8.051693941   1.422826488   3.158299241
O        4.538718870   3.866007820   0.000000000    0   0   0
O       18.045717153  12.365303839   6.276870462
O       11.338980911   7.994309913   3.158463693
O        7.833692700  10.463741140   0.000000000    0   0   0
O       14.779603730   5.666459124   6.320983784
O       11.309568870   3.866007820   0.000000000    0   0   0
O       11.309880553  12.293963069   6.318404175
O        1.269252184   1.415458257   3.151088760
O        9.758106679   7.905323876   6.914414549
O       16.311098170  12.777830130   0.589779380    0   0   0
O        6.273434841  10.342328271   3.811420544
O        9.752952929   3.765839766   3.806971077
O        6.245274340   6.180096810   0.589779380    0   0   0
O       13.237929345   1.334532745   6.872459428
O       13.054614809  10.349961713   3.820526661
O        9.540248170  12.777830130   0.589779380    0   0   0
O       16.570785949   7.894881548   6.892896698
O        6.511199933   1.331681844   6.878975017
O       13.016124340   6.180096810   0.589779380    0   0   0
O        2.983811958   3.748246706   3.803936716
Zr      10.016796816   8.172626446   4.736177881
Zr       6.523748220  10.596223630   1.599167850    0   0   0
Zr      13.621532392   5.746104105   7.936899222
Zr       9.999624390   3.998490300   1.599167850    0   0   0
Zr      10.093097369  12.334607093   7.953515515
Zr      13.496511021   1.544541152   4.730408674
Zr       6.678843326   5.457774042   7.828060863
Zr      13.294598220  10.596223630   1.599167850    0   0   0
Zr      16.814784683   8.134483963   4.735480906
Zr       6.735792781   1.531279761   4.726434993
Zr       3.228774390   3.998490300   1.599167850    0   0   0
Zr      16.897904107  12.345775871   7.884315412
O       10.254159927  10.205795013   4.645990951
O        6.740616200  12.646007420   1.462003560    0   0   0
O       13.786955005   7.880058692   7.973591016
O        3.677962760   1.297491749   7.997310786
O       10.216492370   6.048274090   1.462003560    0   0   0
O       13.710406515   3.618897310   4.656194142
O        7.084388657   8.375934133   8.594590403
O       13.511466200  12.646007420   1.462003560    0   0   0
O       17.029804614  10.200141935   4.676350018
O        6.945363798   3.613392813   4.680747403
O        3.445642370   6.048274090   1.462003560    0   0   0
O       10.485682554   1.322870663   7.948895888
O        8.514478147   7.231895930   3.470931876
O        5.034242750   9.656838360   0.356843580    0   0   0
O       11.943052558   4.800440253   6.669666914
O        8.510118920   3.059105030   0.356843580    0   0   0
O        8.585225270  11.456788229   6.603848831
O       11.982057922   0.650993329   3.464758656
O        5.171740492   4.696358687   6.645788286
O       11.805092750   9.656838360   0.356843580    0   0   0
O       15.283819983   7.239388716   3.469246287
O        5.224959905   0.641173736   3.459889060
O        1.739268920   3.059105030   0.356843580    0   0   0
O       15.292576955  11.362433483   6.682855532
Zr      11.737519100   0.357069330   1.337554700    0   0   0
Zr      11.780926757   8.679779122   7.634460824
Zr       8.254443189  11.162669613   4.494697514
Zr      11.756208708   4.564486733   4.471761300
Zr       1.646981879   2.086369266   7.633570449
Zr       8.261642930   6.954802650   1.337554700    0   0   0
Zr      15.043289786  11.166146261   4.502648733
Zr       4.966669100   0.357069330   1.337554700    0   0   0
Zr       4.985359100   8.759997019   7.640338091
Zr       8.490695973   2.049841981   7.635007564
Zr      15.032492930   6.954802650   1.337554700    0   0   0
Zr       4.966812570   4.551146915   4.469705065
O       11.998535540   8.306920732   5.684428880
O        8.478559010  10.714850870   2.506562370    0   0   0
O       15.418473489   5.818579748   8.810553432
O       11.954435180   4.117117550   2.506562370    0   0   0
O       11.920847973  12.439871329   8.821103437
O        1.930800064   1.721021379   5.678018965
O        8.471059071   6.004626936   8.976604288
O       15.249409010  10.714850870   2.506562370    0   0   0
O        5.258849678   8.255783200   5.704804872
O        8.737576966   1.752151501   5.692816326
O        5.183585180   4.117117550   2.506562370    0   0   0
O       18.674264024  12.344699503   8.789362662
O       10.207252401   5.954068143   5.115456938
O        6.772138950   8.400761890   1.916782990    0   0   0
O       13.571962011   3.497669274   8.289760991
O       10.248015120   1.803028560   1.916782990    0   0   0
O       10.277572795  10.101954781   8.207360963
O        6.747597036  12.575211738   5.056556168
O        6.766289474   3.484056988   8.343740575
O       13.542988950   8.400761890   1.916782990    0   0   0
O        3.458629565   5.948867896   5.076471868
O       13.540497720  12.574451374   5.069600415
O        3.477165120   1.803028560   1.916782990    0   0   0
O       16.942625305  10.051587329   8.253495430
Zr      10.087988994   5.772972553   7.265518353
Zr      16.559423010  10.582236430   0.907394510    0   0   0
Zr       6.554019782   8.161446546   4.049288475
Zr      10.028161642   1.550774842   4.032761049
Zr       6.493599180   3.984503110   0.907394510    0   0   0
Zr       6.523875230  12.349000264   7.356468158
Zr      13.315028625   8.156835034   4.035668616
Zr       3.211968262   5.747950970   7.335595604
Zr       9.788573010  10.582236430   0.907394510    0   0   0
Zr      13.264449180   3.984503110   0.907394510    0   0   0
Zr      13.262790229  12.340252195   7.378974359
Zr       3.236116726   1.532635266   4.031012577
O        9.797835391   3.760897977   7.743663789
O       16.342555030   8.532452650   1.044558800    0   0   0
O        6.298780844   6.105584624   4.214319802
O       16.350762967  12.718606410   4.177697152
O        6.276731200   1.934719320   1.044558800    0   0   0
O        6.321196937  10.267725076   7.254643493
O       13.064300731   6.121559210   4.204603929
O        3.041462926   3.668911586   7.547733649
O        9.571705030   8.532452650   1.044558800    0   0   0
O       13.047581200   1.934719320   1.044558800    0   0   0
O       13.155760851  10.260457037   7.577341821
O        9.594621654  12.713246896   4.168647660
O       11.580431855   6.670625261   8.407324285
O       18.048928480  11.521621710   2.149718790    0   0   0
O        8.062346594   9.064137050   5.299693063
O       11.511594545   2.484709686   5.300785805
O        1.509682125   0.149751506   8.376129316
O        7.983104650   4.923888380   2.149718790    0   0   0
O       14.824911736   9.049415692   5.303222981
O        5.019426191   6.690220502   8.264180302
O       11.278078480  11.521621710   2.149718790    0   0   0
O        8.319231983   0.115967704   8.370538218
O       14.753954650   4.923888380   2.149718790    0   0   0
O        4.741557936   2.427037410   5.285169712
H        7.470840898   7.658396572   9.142071247
H        8.737683418   5.596090803   9.814918125
