# Supplementary material for: Coverage-Dependent Hydrogen Adsorption, Spillover, and Vacancy Formation in Ni/ZrO2 Systems: A First-Principles DFT Investigation
Source: ACS Omega. 2026 Apr 24;11(18):27143–58. doi: 10.1021/acsomega.6c00781 (PMC13177261; doi:10.1021/acsomega.6c00781)
Supplement: Supplementary file 2 [file ao6c00781_si_002.zip › XYZ_Structures/H2@ZrO2_stoich/H+H@ZrO2/H+H@ZrO2_2.xyz]

146
Lattice="13.54170000 0.0 0.0; 6.58994766 13.19546665 0.0; 0.0 0.0 23.05410000"!    total energy =    -7907.76973272 Ry
Zr       8.254112442   5.156656028   4.323980634
Zr       4.755704470   7.625924090   1.169007660    0   0   0
Zr      11.800947647   2.745962547   7.372138206
Zr       8.231580640   1.028190760   1.169007660    0   0   0
Zr       8.328006818   9.343741354   7.369527757
Zr      18.323588461  11.755403916   4.318926334
Zr       5.031368984   2.749342633   7.374469490
Zr      11.526554470   7.625924090   1.169007660    0   0   0
Zr      15.025820144   5.156190152   4.318238983
Zr      11.550766523  11.755087795   4.320120317
Zr       1.460730640   1.028190760   1.169007660    0   0   0
Zr      15.098016043   9.344849454   7.368650569
O        7.994147401   5.656096384   6.304840211
O       14.604542700  10.463741140   0.000000000    0   0   0
O        4.572548502   8.000723642   3.140710254
O        8.048623865   1.399769005   3.143909735
O        4.538718870   3.866007820   0.000000000    0   0   0
O       18.065024810  12.269171200   6.296403724
O       11.343340483   8.004562917   3.141229894
O        7.833692700  10.463741140   0.000000000    0   0   0
O       14.763106555   5.678913466   6.292791931
O       11.309568870   3.866007820   0.000000000    0   0   0
O       11.289230460  12.277217968   6.297344511
O        1.277164388   1.403235456   3.141953447
O        9.781181978   7.894186321   6.849770696
O       16.311098170  12.777830130   0.589779380    0   0   0
O        6.280966039  10.339695274   3.799908875
O        9.755202627   3.743010576   3.802250504
O        6.245274340   6.180096810   0.589779380    0   0   0
O       13.254451304   1.295690770   6.852855226
O       13.050688220  10.341353934   3.800661719
O        9.540248170  12.777830130   0.589779380    0   0   0
O       16.547957229   7.896174367   6.844926874
O        6.482903408   1.299468448   6.854983134
O       13.016124340   6.180096810   0.589779380    0   0   0
O        2.984598117   3.741420867   3.800506593
Zr      10.024422000   8.132745419   4.728563285
Zr       6.523748220  10.596223630   1.599167850    0   0   0
Zr      13.586253102   5.726792097   7.908813886
Zr       9.999624390   3.998490300   1.599167850    0   0   0
Zr      10.109599375  12.325109262   7.911218337
Zr      13.500321673   1.534292621   4.730946715
Zr       6.821271126   5.726900200   7.930169184
Zr      13.294598220  10.596223630   1.599167850    0   0   0
Zr      16.794074803   8.135383471   4.726728683
Zr       6.728954227   1.534856350   4.732951821
Zr       3.228774390   3.998490300   1.599167850    0   0   0
Zr      16.879898417  12.323323975   7.907721232
O       10.247090570  10.194909961   4.643590957
O        6.740616200  12.646007420   1.462003560    0   0   0
O       13.774737386   7.876282401   7.952346111
O        3.706443903   1.280049023   7.960103078
O       10.216492370   6.048274090   1.462003560    0   0   0
O       13.720597579   3.596649972   4.642126498
O        7.003860198   7.868349017   7.943228871
O       13.511466200  12.646007420   1.462003560    0   0   0
O       17.017394434  10.195276656   4.638449060
O        6.949692363   3.594748465   4.639614452
O        3.445642370   6.048274090   1.462003560    0   0   0
O       10.479052666   1.272761044   7.954784102
O        8.506233649   7.226450044   3.448300214
O        5.034242750   9.656838360   0.356843580    0   0   0
O       11.973722327   4.756212577   6.662378093
O        8.510118920   3.059105030   0.356843580    0   0   0
O        8.499608784  11.351664023   6.663142707
O       11.983959765   0.630405130   3.447868704
O        5.206389186   4.757339118   6.669795477
O       11.805092750   9.656838360   0.356843580    0   0   0
O       15.277072349   7.228302779   3.446378185
O        5.212650927   0.631012326   3.447572748
O        1.739268920   3.059105030   0.356843580    0   0   0
O       15.272880276  11.354383513   6.660823201
Zr      11.737519100   0.357069330   1.337554700    0   0   0
Zr      11.752537593   8.660106035   7.635915751
Zr       8.265306393  11.158636721   4.506609543
Zr      11.740283992   4.562296598   4.505863509
Zr       1.684381192   2.061428216   7.635738926
Zr       8.261642930   6.954802650   1.337554700    0   0   0
Zr      15.035916402  11.161668471   4.506588879
Zr       4.966669100   0.357069330   1.337554700    0   0   0
Zr       4.979070070   8.659198518   7.633019187
Zr       8.456176101   2.061835313   7.640868922
Zr      15.032492930   6.954802650   1.337554700    0   0   0
Zr       4.969618775   4.560686952   4.508681806
O       12.003877809   8.317070064   5.668392007
O        8.478559010  10.714850870   2.506562370    0   0   0
O       15.369994769   5.781687185   8.798234661
O       11.954435180   4.117117550   2.506562370    0   0   0
O       11.892917696  12.381163858   8.803469372
O        1.936258407   1.719184004   5.668292548
O        8.619834419   5.789811284   8.801700208
O       15.249409010  10.714850870   2.506562370    0   0   0
O        5.230737163   8.320250118   5.665970645
O        8.707441711   1.719352432   5.672469965
O        5.183585180   4.117117550   2.506562370    0   0   0
O       18.662734075  12.375910243   8.802212616
O       10.221363177   5.959062466   5.049811707
O        6.772138950   8.400761890   1.916782990    0   0   0
O       13.595570769   3.446348023   8.271145657
O       10.248015120   1.803028560   1.916782990    0   0   0
O       10.122122730  10.043974181   8.272036064
O        6.748506317  12.554107457   5.050235269
O        6.828096941   3.446130696   8.281260525
O       13.542988950   8.400761890   1.916782990    0   0   0
O        3.451253934   5.956562232   5.048546343
O       13.516394458  12.555593567   5.053996028
O        3.477165120   1.803028560   1.916782990    0   0   0
O       16.891921619  10.042897565   8.270651203
Zr       9.985356504   5.732573687   7.361535350
Zr      16.559423010  10.582236430   0.907394510    0   0   0
Zr       6.540702937   8.141585413   4.042844465
Zr      10.016502651   1.545617286   4.044419846
Zr       6.493599180   3.984503110   0.907394510    0   0   0
Zr       6.501224964  12.328861372   7.368489884
Zr      13.312339321   8.143133702   4.042948178
Zr       3.206601602   5.734099065   7.360121063
Zr       9.788573010  10.582236430   0.907394510    0   0   0
Zr      13.264449180   3.984503110   0.907394510    0   0   0
Zr      13.271735946  12.331785138   7.367768774
Zr       3.246786909   1.544247880   4.042891634
O        9.836020231   3.649868366   7.572338192
O       16.342555030   8.532452650   1.044558800    0   0   0
O        6.290863217   6.111584495   4.191961329
O       16.359203383  12.711213437   4.193087743
O        6.276731200   1.934719320   1.044558800    0   0   0
O        6.359803165  10.247617005   7.567643324
O       13.060135372   6.112427016   4.187348628
O        3.057983872   3.652970044   7.550430897
O        9.571705030   8.532452650   1.044558800    0   0   0
O       13.047581200   1.934719320   1.044558800    0   0   0
O       13.128704139  10.251674435   7.560492211
O        9.587030555  12.708887074   4.185892836
O       11.593598673   6.688691976   8.366700473
O       18.048928480  11.521621710   2.149718790    0   0   0
O        8.050892778   9.042056763   5.281934263
O       11.525448846   2.445312778   5.284162770
O        1.523777097   0.087627756   8.364782921
O        7.983104650   4.923888380   2.149718790    0   0   0
O       14.821092821   9.046154438   5.280008882
O        4.809168653   6.693640555   8.360459255
O       11.278078480  11.521621710   2.149718790    0   0   0
O        8.293382598   0.087967437   8.366748059
O       14.753954650   4.923888380   2.149718790    0   0   0
O        4.754384481   2.445440019   5.285356856
H        6.935024613   6.215104205  10.626792498
H        6.187520264   6.328924423  10.592783020
