# Supplementary material for: Coverage-Dependent Hydrogen Adsorption, Spillover, and Vacancy Formation in Ni/ZrO2 Systems: A First-Principles DFT Investigation
Source: ACS Omega. 2026 Apr 24;11(18):27143–58. doi: 10.1021/acsomega.6c00781 (PMC13177261; doi:10.1021/acsomega.6c00781)
Supplement: Supplementary file 2 [file ao6c00781_si_002.zip › XYZ_Structures/H2@ZrO2_stoich/H+H@ZrO2/H+H@ZrO2_3.xyz]

146
Lattice="13.54170000 0.0 0.0; 6.58994766 13.19546665 0.0; 0.0 0.0 23.05410000"!    total energy =    -7907.60554334 Ry
Zr       8.254458325   5.172377499   4.305784419
Zr       4.755704470   7.625924090   1.169007660    0   0   0
Zr      11.821361219   2.749492369   7.373998412
Zr       8.231580640   1.028190760   1.169007660    0   0   0
Zr       8.424471821   9.422754327   7.347657250
Zr      18.335079855  11.764596080   4.305985182
Zr       5.005358927   2.705429015   7.367831729
Zr      11.526554470   7.625924090   1.169007660    0   0   0
Zr      15.037898995   5.170462053   4.304411666
Zr      11.566060012  11.773550878   4.310734649
Zr       1.460730640   1.028190760   1.169007660    0   0   0
Zr      15.095318767   9.338926694   7.364066620
O        8.019375995   5.651992318   6.394389947
O       14.604542700  10.463741140   0.000000000    0   0   0
O        4.585717182   7.977212776   3.171387089
O        8.053884973   1.398283116   3.165170416
O        4.538718870   3.866007820   0.000000000    0   0   0
O       18.088719948  12.228677218   6.314633974
O       11.344784940   7.994205558   3.162901551
O        7.833692700  10.463741140   0.000000000    0   0   0
O       14.781029098   5.642088859   6.323031397
O       11.309568870   3.866007820   0.000000000    0   0   0
O       11.315227555  12.292438449   6.314149632
O        1.278855104   1.397902897   3.158882205
O        9.776049956   7.866379910   6.915535717
O       16.311098170  12.777830130   0.589779380    0   0   0
O        6.281975553  10.335038659   3.812471988
O        9.757619825   3.753482615   3.810809674
O        6.245274340   6.180096810   0.589779380    0   0   0
O       13.249565402   1.281841355   6.884451719
O       13.055514392  10.344726880   3.817849685
O        9.540248170  12.777830130   0.589779380    0   0   0
O       16.549227730   7.879561374   6.876085818
O        6.511413028   1.315649345   6.900764980
O       13.016124340   6.180096810   0.589779380    0   0   0
O        2.987502463   3.739870418   3.809809279
Zr      10.032856169   8.148580483   4.732599082
Zr       6.523748220  10.596223630   1.599167850    0   0   0
Zr      13.621234647   5.716522916   7.934900447
Zr       9.999624390   3.998490300   1.599167850    0   0   0
Zr      10.149081590  12.351274761   7.922872140
Zr      13.508196329   1.531867638   4.735613563
Zr       6.719391954   5.551696966   7.859519909
Zr      13.294598220  10.596223630   1.599167850    0   0   0
Zr      16.805967775   8.129850997   4.733348743
Zr       6.740565354   1.536362220   4.737403183
Zr       3.228774390   3.998490300   1.599167850    0   0   0
Zr      16.905410613  12.322017095   7.907671393
O       10.250165476  10.206622559   4.663014449
O        6.740616200  12.646007420   1.462003560    0   0   0
O       13.776454010   7.864278123   7.965898456
O        3.708704023   1.283683546   7.997586194
O       10.216492370   6.048274090   1.462003560    0   0   0
O       13.720491165   3.603302040   4.650951033
O        7.178872971   7.870821225   8.326018460
O       13.511466200  12.646007420   1.462003560    0   0   0
O       17.025331412  10.190316953   4.656596982
O        6.948778776   3.608186710   4.664491301
O        3.445642370   6.048274090   1.462003560    0   0   0
O       10.496920768   1.263526609   7.911022936
O        8.515746515   7.237352833   3.474842720
O        5.034242750   9.656838360   0.356843580    0   0   0
O       11.957161918   4.765089455   6.677452390
O        8.510118920   3.059105030   0.356843580    0   0   0
O        8.526078631  11.381754629   6.682566787
O       11.992586200   0.644672803   3.468944105
O        5.201880116   4.732279329   6.675241003
O       11.805092750   9.656838360   0.356843580    0   0   0
O       15.288718373   7.242838539   3.471600140
O        5.225592674   0.646087096   3.470443890
O        1.739268920   3.059105030   0.356843580    0   0   0
O       15.287545864  11.348742900   6.705140501
Zr      11.737519100   0.357069330   1.337554700    0   0   0
Zr      11.782810295   8.653531425   7.640214724
Zr       8.276534287  11.162540139   4.483495720
Zr      11.765839018   4.548128133   4.473124077
Zr       1.673926495   2.054557325   7.645159654
Zr       8.261642930   6.954802650   1.337554700    0   0   0
Zr      15.051933047  11.156301608   4.500321668
Zr       4.966669100   0.357069330   1.337554700    0   0   0
Zr       4.935434489   8.704266443   7.658865359
Zr       8.497189728   2.036679620   7.642299861
Zr      15.032492930   6.954802650   1.337554700    0   0   0
Zr       4.974906058   4.547373865   4.479369539
O       12.005086052   8.300112194   5.693557179
O        8.478559010  10.714850870   2.506562370    0   0   0
O       15.403481838   5.796998335   8.818248349
O       11.954435180   4.117117550   2.506562370    0   0   0
O       11.925612330  12.395931747   8.818083126
O        1.943081170   1.709682783   5.693857364
O        8.581883486   5.753645056   9.019056291
O       15.249409010  10.714850870   2.506562370    0   0   0
O        5.275897459   8.304811264   5.736213841
O        8.732865017   1.755832103   5.696658808
O        5.183585180   4.117117550   2.506562370    0   0   0
O       18.683828291  12.346250664   8.811226427
O       10.225864851   5.940000704   5.110978295
O        6.772138950   8.400761890   1.916782990    0   0   0
O       13.600769468   3.455345330   8.282740363
O       10.248015120   1.803028560   1.916782990    0   0   0
O       10.160595571  10.067543897   8.277690662
O        6.762900981  12.545883048   5.074165717
O        6.808022900   3.505426064   8.338132394
O       13.542988950   8.400761890   1.916782990    0   0   0
O        3.467461233   5.943652219   5.080930796
O       13.546590687  12.558738705   5.088995885
O        3.477165120   1.803028560   1.916782990    0   0   0
O       16.927172358  10.008706152   8.283628493
Zr      10.099405914   5.723189625   7.275021223
Zr      16.559423010  10.582236430   0.907394510    0   0   0
Zr       6.554403643   8.150065980   4.038607242
Zr      10.030891798   1.549239279   4.033110205
Zr       6.493599180   3.984503110   0.907394510    0   0   0
Zr       6.521048236  12.318966405   7.363741864
Zr      13.321280384   8.149940387   4.033731793
Zr       3.206152595   5.724243957   7.344514776
Zr       9.788573010  10.582236430   0.907394510    0   0   0
Zr      13.264449180   3.984503110   0.907394510    0   0   0
Zr      13.300119944  12.329962144   7.366249685
Zr       3.249105764   1.543339758   4.034826779
O        9.854089537   3.695862744   7.766081622
O       16.342555030   8.532452650   1.044558800    0   0   0
O        6.306032993   6.109566876   4.241625911
O       16.367444872  12.715030839   4.218005096
O        6.276731200   1.934719320   1.044558800    0   0   0
O        6.412745174  10.187162149   7.589258379
O       13.070193570   6.114280916   4.210334766
O        3.061911252   3.650215921   7.570960375
O        9.571705030   8.532452650   1.044558800    0   0   0
O       13.047581200   1.934719320   1.044558800    0   0   0
O       13.137391952  10.247422005   7.583429111
O        9.596424909  12.710768101   4.196113436
O       11.592687484   6.653951985   8.397896827
O       18.048928480  11.521621710   2.149718790    0   0   0
O        8.051212142   9.054356849   5.318763077
O       11.522005328   2.465782647   5.306192866
O        1.527940149   0.090290878   8.383889126
O        7.983104650   4.923888380   2.149718790    0   0   0
O       14.816662129   9.052549589   5.305273872
O        4.908697001   6.695593281   8.320241165
O       11.278078480  11.521621710   2.149718790    0   0   0
O        8.319772890   0.097685613   8.391301649
O       14.753954650   4.923888380   2.149718790    0   0   0
O        4.749080199   2.444483744   5.309652028
H        7.391911692   7.738290025   9.267898294
H        8.808464376   4.980550484   9.564043548
