# Supplementary material for: Coverage-Dependent Hydrogen Adsorption, Spillover, and Vacancy Formation in Ni/ZrO2 Systems: A First-Principles DFT Investigation
Source: ACS Omega. 2026 Apr 24;11(18):27143–58. doi: 10.1021/acsomega.6c00781 (PMC13177261; doi:10.1021/acsomega.6c00781)
Supplement: Supplementary file 2 [file ao6c00781_si_002.zip › XYZ_Structures/H2@ZrO2_stoich/H+H@ZrO2/H+H@ZrO2_4.xyz]

146
Lattice="13.54170000 0.0 0.0; 6.58994766 13.19546665 0.0; 0.0 0.0 23.05410000"!    total energy =    -7907.70617135 Ry
Zr       8.250532592   5.157437386   4.321874077
Zr       4.755704470   7.625924090   1.169007660    0   0   0
Zr      11.806970253   2.756159320   7.365962893
Zr       8.231580640   1.028190760   1.169007660    0   0   0
Zr       8.454231152   9.470504627   7.507141048
Zr      18.328689858  11.746635276   4.320825223
Zr       5.011626179   2.722255572   7.353746619
Zr      11.526554470   7.625924090   1.169007660    0   0   0
Zr      15.021201165   5.148193007   4.316666733
Zr      11.547706311  11.755308510   4.324139910
Zr       1.460730640   1.028190760   1.169007660    0   0   0
Zr      15.104241655   9.346084119   7.350521068
O        7.961824294   5.689526027   6.310807470
O       14.604542700  10.463741140   0.000000000    0   0   0
O        4.570268647   8.003848366   3.137116686
O        8.052693370   1.405000301   3.143052199
O        4.538718870   3.866007820   0.000000000    0   0   0
O       18.063458592  12.323208182   6.280223176
O       11.329123254   8.005696638   3.146404271
O        7.833692700  10.463741140   0.000000000    0   0   0
O       14.760122299   5.680552080   6.291163761
O       11.309568870   3.866007820   0.000000000    0   0   0
O       11.310699720  12.335856193   6.292694505
O        1.275551363   1.398341505   3.143182820
O        9.765541862   7.921772923   6.911516855
O       16.311098170  12.777830130   0.589779380    0   0   0
O        6.276005876  10.332007052   3.797504920
O        9.756882022   3.749834964   3.804629182
O        6.245274340   6.180096810   0.589779380    0   0   0
O       13.251160415   1.294466517   6.854665542
O       13.050074498  10.342401213   3.799865149
O        9.540248170  12.777830130   0.589779380    0   0   0
O       16.545837426   7.890379026   6.836436784
O        6.505531496   1.315002499   6.852614858
O       13.016124340   6.180096810   0.589779380    0   0   0
O        2.982447798   3.736297047   3.799893797
Zr      10.002455800   8.136725598   4.756996356
Zr       6.523748220  10.596223630   1.599167850    0   0   0
Zr      13.590748618   5.723658874   7.911212340
Zr       9.999624390   3.998490300   1.599167850    0   0   0
Zr      10.157592660  12.364933768   7.925587499
Zr      13.500800536   1.526289309   4.733633771
Zr       6.791943518   5.591992474   7.911579150
Zr      13.294598220  10.596223630   1.599167850    0   0   0
Zr      16.795609983   8.118733212   4.710453385
Zr       6.732485822   1.529265177   4.725619991
Zr       3.228774390   3.998490300   1.599167850    0   0   0
Zr      16.892446932  12.338313626   7.890741665
O       10.255276869  10.196798987   4.658294069
O        6.740616200  12.646007420   1.462003560    0   0   0
O       13.796200127   7.878091586   7.956982716
O        3.708671748   1.303822739   8.002899087
O       10.216492370   6.048274090   1.462003560    0   0   0
O       13.716255196   3.591649057   4.642130907
O        7.017911150   7.858961439   8.134125687
O       13.511466200  12.646007420   1.462003560    0   0   0
O       17.030368703  10.185713500   4.659128384
O        6.952917970   3.590821570   4.648814599
O        3.445642370   6.048274090   1.462003560    0   0   0
O       10.490919775   1.285218576   7.959559429
O        8.512335331   7.211608675   3.445682388
O        5.034242750   9.656838360   0.356843580    0   0   0
O       11.975859944   4.758159163   6.663366569
O        8.510118920   3.059105030   0.356843580    0   0   0
O        8.542632412  11.376722238   6.695438880
O       11.987964015   0.627904007   3.449236734
O        5.195312496   4.723267527   6.648877361
O       11.805092750   9.656838360   0.356843580    0   0   0
O       15.273111835   7.222755063   3.446725251
O        5.214861991   0.629089421   3.444600420
O        1.739268920   3.059105030   0.356843580    0   0   0
O       15.305562729  11.361733919   6.655902006
Zr      11.737519100   0.357069330   1.337554700    0   0   0
Zr      11.791518732   8.665390621   7.629245690
Zr       8.263573650  11.125957902   4.514921156
Zr      11.733939209   4.566446627   4.510679063
Zr       1.668424669   2.062859975   7.638655334
Zr       8.261642930   6.954802650   1.337554700    0   0   0
Zr      15.040926420  11.158557717   4.501343346
Zr       4.966669100   0.357069330   1.337554700    0   0   0
Zr       4.943538239   8.697816765   7.602268167
Zr       8.476825025   2.060235063   7.630282910
Zr      15.032492930   6.954802650   1.337554700    0   0   0
Zr       4.968044895   4.555979206   4.497367526
O       11.996597842   8.305044919   5.667622131
O        8.478559010  10.714850870   2.506562370    0   0   0
O       15.381899148   5.778319224   8.795854812
O       11.954435180   4.117117550   2.506562370    0   0   0
O       11.952508716  12.436872764   8.802721369
O        1.937140140   1.710292819   5.671312176
O        8.575638947   5.760948441   8.815647503
O       15.249409010  10.714850870   2.506562370    0   0   0
O        5.237414048   8.254342580   5.670547715
O        8.721397307   1.713346803   5.669956175
O        5.183585180   4.117117550   2.506562370    0   0   0
O       18.671239366  12.334827222   8.789259110
O       10.202967947   5.962708815   5.088222292
O        6.772138950   8.400761890   1.916782990    0   0   0
O       13.598302166   3.451328414   8.271844332
O       10.248015120   1.803028560   1.916782990    0   0   0
O       10.334800292  10.139991103   8.169240378
O        6.760300887  12.541100171   5.054902912
O        6.809112513   3.457421434   8.287910484
O       13.542988950   8.400761890   1.916782990    0   0   0
O        3.448284197   5.948178184   5.045775332
O       13.532764225  12.556227520   5.047647817
O        3.477165120   1.803028560   1.916782990    0   0   0
O       16.915856469  10.026278457   8.247553563
Zr       9.972244810   5.755419410   7.391190393
Zr      16.559423010  10.582236430   0.907394510    0   0   0
Zr       6.558362414   8.142210055   4.049493575
Zr      10.024562296   1.539707663   4.040831439
Zr       6.493599180   3.984503110   0.907394510    0   0   0
Zr       6.511793332  12.311751296   7.362058617
Zr      13.299617925   8.141721250   4.038742029
Zr       3.207808230   5.729681388   7.351978391
Zr       9.788573010  10.582236430   0.907394510    0   0   0
Zr      13.264449180   3.984503110   0.907394510    0   0   0
Zr      13.299636483  12.341411666   7.355848281
Zr       3.240906075   1.529042659   4.041052707
O        9.829472530   3.662453828   7.565444712
O       16.342555030   8.532452650   1.044558800    0   0   0
O        6.291057708   6.100002562   4.176758740
O       16.361146203  12.705215400   4.176027808
O        6.276731200   1.934719320   1.044558800    0   0   0
O        6.329523531  10.222174258   7.375487749
O       13.055091025   6.109296415   4.184814489
O        3.050270304   3.651006082   7.526138313
O        9.571705030   8.532452650   1.044558800    0   0   0
O       13.047581200   1.934719320   1.044558800    0   0   0
O       13.165242764  10.263343491   7.532529481
O        9.586409542  12.696948134   4.189744310
O       11.603514010   6.676610486   8.371397186
O       18.048928480  11.521621710   2.149718790    0   0   0
O        8.053413715   9.031578182   5.257641876
O       11.525027100   2.448080892   5.283220885
O        1.529271193   0.103877422   8.355088422
O        7.983104650   4.923888380   2.149718790    0   0   0
O       14.818969959   9.043924298   5.271877104
O        4.850258710   6.678444615   8.314037564
O       11.278078480  11.521621710   2.149718790    0   0   0
O        8.317302191   0.096975506   8.359716939
O       14.753954650   4.923888380   2.149718790    0   0   0
O        4.752978172   2.426110225   5.277248033
H        7.269545283   8.099707724   9.063269609
H        8.083411197   9.639576136   9.394633236
