# Supplementary material for: Coverage-Dependent Hydrogen Adsorption, Spillover, and Vacancy Formation in Ni/ZrO2 Systems: A First-Principles DFT Investigation
Source: ACS Omega. 2026 Apr 24;11(18):27143–58. doi: 10.1021/acsomega.6c00781 (PMC13177261; doi:10.1021/acsomega.6c00781)
Supplement: Supplementary file 2 [file ao6c00781_si_002.zip › XYZ_Structures/H2@ZrO2_stoich/H+H@ZrO2/H+H@ZrO2_5.xyz]

146
Lattice="13.54170000 0.0 0.0; 6.58994766 13.19546665 0.0; 0.0 0.0 23.05410000"!    total energy =    -7907.75750486 Ry
Zr       8.248332620   5.165526128   4.320686765
Zr       4.755704470   7.625924090   1.169007660    0   0   0
Zr      11.818024294   2.761841235   7.372239769
Zr       8.231580640   1.028190760   1.169007660    0   0   0
Zr       8.302130103   9.451056719   7.444508726
Zr      18.328240978  11.755596223   4.345035531
Zr       5.023735256   2.765472417   7.363786886
Zr      11.526554470   7.625924090   1.169007660    0   0   0
Zr      15.019605553   5.157938138   4.315167708
Zr      11.545202089  11.774845737   4.333754568
Zr       1.460730640   1.028190760   1.169007660    0   0   0
Zr      15.100157069   9.368956915   7.357109673
O        8.001992961   5.691926981   6.340092976
O       14.604542700  10.463741140   0.000000000    0   0   0
O        4.566090191   8.016545154   3.129957724
O        8.050577465   1.420488985   3.146934772
O        4.538718870   3.866007820   0.000000000    0   0   0
O       18.041760406  12.402660373   6.278280576
O       11.333247189   8.004897348   3.143091875
O        7.833692700  10.463741140   0.000000000    0   0   0
O       14.749064414   5.715545398   6.291006385
O       11.309568870   3.866007820   0.000000000    0   0   0
O       11.291443086  12.321862272   6.306495197
O        1.271671009   1.413579086   3.143274960
O        9.759814413   7.912691067   6.887857742
O       16.311098170  12.777830130   0.589779380    0   0   0
O        6.268917970  10.340541913   3.796961585
O        9.760864735   3.758115817   3.801567032
O        6.245274340   6.180096810   0.589779380    0   0   0
O       13.261579881   1.304419008   6.878742278
O       13.051269613  10.355026066   3.805082049
O        9.540248170  12.777830130   0.589779380    0   0   0
O       16.543637966   7.915231652   6.839378847
O        6.502067072   1.353493440   6.865385471
O       13.016124340   6.180096810   0.589779380    0   0   0
O        2.980891987   3.747093305   3.791775169
Zr      10.003923398   8.177956555   4.746492952
Zr       6.523748220  10.596223630   1.599167850    0   0   0
Zr      13.602479043   5.758771586   7.921014051
Zr       9.999624390   3.998490300   1.599167850    0   0   0
Zr      10.086190306  12.302616708   7.941081620
Zr      13.500037480   1.513920692   4.745798344
Zr       6.712830936   5.746977510   7.851305455
Zr      13.294598220  10.596223630   1.599167850    0   0   0
Zr      16.787974502   8.134776737   4.706372702
Zr       6.731266233   1.546390430   4.731087399
Zr       3.228774390   3.998490300   1.599167850    0   0   0
Zr      16.887032215  12.356284217   7.880371973
O       10.262531471  10.205327785   4.626453680
O        6.740616200  12.646007420   1.462003560    0   0   0
O       13.779187526   7.906701480   7.989494039
O        3.734475550   1.326087083   7.967878145
O       10.216492370   6.048274090   1.462003560    0   0   0
O       13.715940990   3.602231111   4.653999341
O        6.993113251   7.946612235   8.030310753
O       13.511466200  12.646007420   1.462003560    0   0   0
O       17.027556316  10.199117788   4.683112639
O        6.955007919   3.611126772   4.650891922
O        3.445642370   6.048274090   1.462003560    0   0   0
O       10.488827039   1.333387533   7.994410910
O        8.516462170   7.220643610   3.452095263
O        5.034242750   9.656838360   0.356843580    0   0   0
O       11.969361905   4.792694044   6.652845030
O        8.510118920   3.059105030   0.356843580    0   0   0
O        8.582475116  11.396649246   6.592077951
O       11.982550862   0.637347433   3.449117629
O        5.220321994   4.803275718   6.636533483
O       11.805092750   9.656838360   0.356843580    0   0   0
O       15.268359889   7.228486456   3.444537814
O        5.220134723   0.647027985   3.448311733
O        1.739268920   3.059105030   0.356843580    0   0   0
O       15.286389602  11.384391873   6.662247985
Zr      11.737519100   0.357069330   1.337554700    0   0   0
Zr      11.760586689   8.703638892   7.625011280
Zr       8.249731156  11.163299091   4.510410036
Zr      11.755892682   4.555615220   4.482516451
Zr       1.696831892   2.087085186   7.621993340
Zr       8.261642930   6.954802650   1.337554700    0   0   0
Zr      15.029591668  11.173521325   4.508066688
Zr       4.966669100   0.357069330   1.337554700    0   0   0
Zr       4.975418044   8.720776225   7.567435202
Zr       8.469196372   2.100923121   7.639064559
Zr      15.032492930   6.954802650   1.337554700    0   0   0
Zr       4.964543117   4.571531977   4.486974511
O       11.992834951   8.311281692   5.665973400
O        8.478559010  10.714850870   2.506562370    0   0   0
O       15.385105504   5.805143815   8.795688128
O       11.954435180   4.117117550   2.506562370    0   0   0
O       11.906106526  12.413772105   8.808993607
O        1.939259142   1.727170005   5.661925399
O        8.622122508   5.869593923   8.931300550
O       15.249409010  10.714850870   2.506562370    0   0   0
O        5.209320151   8.189480316   5.636051271
O        8.728116262   1.745719297   5.682472909
O        5.183585180   4.117117550   2.506562370    0   0   0
O       18.669433709  12.317441629   8.804236018
O       10.222686417   5.961040362   5.082688861
O        6.772138950   8.400761890   1.916782990    0   0   0
O       13.594043316   3.490390621   8.261854863
O       10.248015120   1.803028560   1.916782990    0   0   0
O       10.270896901  10.085517437   8.194717101
O        6.752197105  12.570163611   5.046675420
O        6.822370217   3.560033740   8.273984082
O       13.542988950   8.400761890   1.916782990    0   0   0
O        3.432187010   5.953000431   5.040434912
O       13.524363358  12.581989278   5.054720600
O        3.477165120   1.803028560   1.916782990    0   0   0
O       16.908755127  10.064438731   8.235270605
Zr      10.088465930   5.762137110   7.255054728
Zr      16.559423010  10.582236430   0.907394510    0   0   0
Zr       6.551922102   8.156520519   4.045947657
Zr      10.023151278   1.541367843   4.044436185
Zr       6.493599180   3.984503110   0.907394510    0   0   0
Zr       6.548311674  12.291317470   7.431595442
Zr      13.299007207   8.151924674   4.039751694
Zr       3.200711978   5.764196452   7.336478209
Zr       9.788573010  10.582236430   0.907394510    0   0   0
Zr      13.264449180   3.984503110   0.907394510    0   0   0
Zr      13.258688626  12.365913337   7.374423547
Zr       3.243484260   1.544372892   4.039666993
O        9.822095428   3.733380236   7.608002240
O       16.342555030   8.532452650   1.044558800    0   0   0
O        6.303616464   6.106181975   4.173129558
O       16.352042951  12.712417447   4.166892491
O        6.276731200   1.934719320   1.044558800    0   0   0
O        6.232033693  10.259645837   7.081917471
O       13.054546392   6.113915803   4.175854187
O        3.070088124   3.692779606   7.505207006
O        9.571705030   8.532452650   1.044558800    0   0   0
O       13.047581200   1.934719320   1.044558800    0   0   0
O       13.143320466  10.281299535   7.513518276
O        9.591204349  12.717528365   4.165654420
O       11.576516170   6.688982371   8.377260523
O       18.048928480  11.521621710   2.149718790    0   0   0
O        8.055832828   9.055612683   5.257517225
O       11.526952124   2.457169071   5.293674146
O        1.571328155   0.157786152   8.342768321
O        7.983104650   4.923888380   2.149718790    0   0   0
O       14.812253087   9.057420471   5.275894567
O        4.832210067   6.687439577   8.325512631
O       11.278078480  11.521621710   2.149718790    0   0   0
O        8.305328170   0.136625834   8.352030584
O       14.753954650   4.923888380   2.149718790    0   0   0
O        4.757234251   2.467752897   5.279797071
H        7.855470745  10.792944591   8.861382820
H        8.719746858   6.656022974   9.493785092
