# Supplementary material for: Coverage-Dependent Hydrogen Adsorption, Spillover, and Vacancy Formation in Ni/ZrO2 Systems: A First-Principles DFT Investigation
Source: ACS Omega. 2026 Apr 24;11(18):27143–58. doi: 10.1021/acsomega.6c00781 (PMC13177261; doi:10.1021/acsomega.6c00781)
Supplement: Supplementary file 2 [file ao6c00781_si_002.zip › XYZ_Structures/H2@ZrO2_stoich/H+H@ZrO2/H+H@ZrO2_6.xyz]

146
Lattice="13.54170000 0.0 0.0; 6.58994766 13.19546665 0.0; 0.0 0.0 23.05410000"!    total energy =    -7907.44985631 Ry
Zr       8.253896432   5.157380699   4.317604386
Zr       4.755704470   7.625924090   1.169007660    0   0   0
Zr      11.791388494   2.743579296   7.365941171
Zr       8.231580640   1.028190760   1.169007660    0   0   0
Zr       8.303185006   9.346173173   7.397339316
Zr      18.320770739  11.751426770   4.322652460
Zr       5.030683399   2.755392982   7.366360905
Zr      11.526554470   7.625924090   1.169007660    0   0   0
Zr      15.024811510   5.154432020   4.318678083
Zr      11.547713592  11.754293145   4.320451881
Zr       1.460730640   1.028190760   1.169007660    0   0   0
Zr      15.099996129   9.350236287   7.368812861
O        7.986893829   5.687602726   6.292900387
O       14.604542700  10.463741140   0.000000000    0   0   0
O        4.567698057   8.006650495   3.137938965
O        8.045219118   1.406046379   3.142719341
O        4.538718870   3.866007820   0.000000000    0   0   0
O       18.051229382  12.307107049   6.289373502
O       11.338838357   7.998295631   3.145273663
O        7.833692700  10.463741140   0.000000000    0   0   0
O       14.765323593   5.661089629   6.297093759
O       11.309568870   3.866007820   0.000000000    0   0   0
O       11.290655143  12.269855973   6.303727540
O        1.277263171   1.399251749   3.142089697
O        9.779254433   7.913174532   6.872730316
O       16.311098170  12.777830130   0.589779380    0   0   0
O        6.276920139  10.339399419   3.801022599
O        9.754526125   3.744982562   3.800528663
O        6.245274340   6.180096810   0.589779380    0   0   0
O       13.248023346   1.299537098   6.848347930
O       13.048084822  10.339491598   3.800550398
O        9.540248170  12.777830130   0.589779380    0   0   0
O       16.544128090   7.894530036   6.851167476
O        6.478447083   1.297773290   6.855840538
O       13.016124340   6.180096810   0.589779380    0   0   0
O        2.983803993   3.740895445   3.800693252
Zr      10.021298908   8.134465636   4.742419040
Zr       6.523748220  10.596223630   1.599167850    0   0   0
Zr      13.586211150   5.703925615   7.911574063
Zr       9.999624390   3.998490300   1.599167850    0   0   0
Zr      10.101892154  12.365238729   7.910552940
Zr      13.496131101   1.532508594   4.727417463
Zr       6.806223183   5.730910334   7.906619168
Zr      13.294598220  10.596223630   1.599167850    0   0   0
Zr      16.791446228   8.129808854   4.724516349
Zr       6.727190236   1.533911013   4.731899922
Zr       3.228774390   3.998490300   1.599167850    0   0   0
Zr      16.876769942  12.328732603   7.904819665
O       10.246639490  10.191880583   4.639629134
O        6.740616200  12.646007420   1.462003560    0   0   0
O       13.783985575   7.858012670   7.933247923
O        3.705599671   1.286810138   7.952918094
O       10.216492370   6.048274090   1.462003560    0   0   0
O       13.718369725   3.592230529   4.635565007
O        6.982973242   7.883219081   7.951382152
O       13.511466200  12.646007420   1.462003560    0   0   0
O       17.017742759  10.194934832   4.650679118
O        6.949902930   3.595940961   4.645776919
O        3.445642370   6.048274090   1.462003560    0   0   0
O       10.470669326   1.282205121   7.967567993
O        8.508210653   7.224682141   3.447262374
O        5.034242750   9.656838360   0.356843580    0   0   0
O       11.972580999   4.748496842   6.658885292
O        8.510118920   3.059105030   0.356843580    0   0   0
O        8.517333222  11.349599388   6.680632802
O       11.982189172   0.627957860   3.448063773
O        5.201718459   4.759872514   6.659350776
O       11.805092750   9.656838360   0.356843580    0   0   0
O       15.273098719   7.226510491   3.447395508
O        5.209263589   0.629647121   3.449249992
O        1.739268920   3.059105030   0.356843580    0   0   0
O       15.271482131  11.357576415   6.662267013
Zr      11.737519100   0.357069330   1.337554700    0   0   0
Zr      11.785633082   8.629841692   7.647647433
Zr       8.262891032  11.149643888   4.512380642
Zr      11.737694432   4.561864322   4.505897509
Zr       1.672614715   2.072579350   7.632501579
Zr       8.261642930   6.954802650   1.337554700    0   0   0
Zr      15.032137650  11.160814559   4.505989299
Zr       4.966669100   0.357069330   1.337554700    0   0   0
Zr       4.965027010   8.659879592   7.623822679
Zr       8.447802946   2.062579270   7.639126360
Zr      15.032492930   6.954802650   1.337554700    0   0   0
Zr       4.968106037   4.563743307   4.503793398
O       12.004980673   8.309704894   5.671091349
O        8.478559010  10.714850870   2.506562370    0   0   0
O       15.368203299   5.773921639   8.804679730
O       11.954435180   4.117117550   2.506562370    0   0   0
O       11.887517869  12.392159635   8.809816418
O        1.932765946   1.718083022   5.668465802
O        8.590287253   5.791296035   8.797262436
O       15.249409010  10.714850870   2.506562370    0   0   0
O        5.220273805   8.288763321   5.659238345
O        8.705596173   1.714535415   5.672686582
O        5.183585180   4.117117550   2.506562370    0   0   0
O       18.663260167  12.364236010   8.795538341
O       10.219623123   5.959665959   5.061221333
O        6.772138950   8.400761890   1.916782990    0   0   0
O       13.589706394   3.445624781   8.273439648
O       10.248015120   1.803028560   1.916782990    0   0   0
O       10.189523220  10.058399825   8.282898480
O        6.749187542  12.550354655   5.056120282
O        6.823879806   3.452976720   8.267961240
O       13.542988950   8.400761890   1.916782990    0   0   0
O        3.447404112   5.957272712   5.047340751
O       13.512913401  12.554332844   5.053534179
O        3.477165120   1.803028560   1.916782990    0   0   0
O       16.888643574  10.046483823   8.271627546
Zr       9.970760748   5.734614206   7.364911922
Zr      16.559423010  10.582236430   0.907394510    0   0   0
Zr       6.541312004   8.140137903   4.043663435
Zr      10.013712404   1.540805579   4.043364510
Zr       6.493599180   3.984503110   0.907394510    0   0   0
Zr       6.500150043  12.329557867   7.363825341
Zr      13.308731363   8.140529305   4.042361775
Zr       3.203246912   5.733309328   7.366856127
Zr       9.788573010  10.582236430   0.907394510    0   0   0
Zr      13.264449180   3.984503110   0.907394510    0   0   0
Zr      13.265950449  12.329655418   7.375394893
Zr       3.243816153   1.542981294   4.043145333
O        9.822173977   3.656131406   7.553395504
O       16.342555030   8.532452650   1.044558800    0   0   0
O        6.290491292   6.107377763   4.177314065
O       16.352573828  12.708060204   4.179981553
O        6.276731200   1.934719320   1.044558800    0   0   0
O        6.319040841  10.249413412   7.454698436
O       13.061822112   6.109745623   4.191816174
O        3.060194887   3.654505064   7.558281638
O        9.571705030   8.532452650   1.044558800    0   0   0
O       13.047581200   1.934719320   1.044558800    0   0   0
O       13.138015676  10.247429422   7.581199649
O        9.585396860  12.707048664   4.197979376
O       11.598550777   6.663080067   8.368961144
O       18.048928480  11.521621710   2.149718790    0   0   0
O        8.045794048   9.040347244   5.277426177
O       11.519837683   2.444564365   5.280810049
O        1.515340463   0.111395068   8.361133679
O        7.983104650   4.923888380   2.149718790    0   0   0
O       14.818176190   9.046150725   5.280860351
O        4.811227265   6.683281879   8.365843178
O       11.278078480  11.521621710   2.149718790    0   0   0
O        8.287936187   0.090006448   8.368243650
O       14.753954650   4.923888380   2.149718790    0   0   0
O        4.753747247   2.446056853   5.282847150
H        8.814940098  10.235840982   9.308951839
H       11.857647991   9.482615548  10.105729972
