# Supplementary material for: Coverage-Dependent Hydrogen Adsorption, Spillover, and Vacancy Formation in Ni/ZrO2 Systems: A First-Principles DFT Investigation
Source: ACS Omega. 2026 Apr 24;11(18):27143–58. doi: 10.1021/acsomega.6c00781 (PMC13177261; doi:10.1021/acsomega.6c00781)
Supplement: Supplementary file 2 [file ao6c00781_si_002.zip › XYZ_Structures/H2@ZrO2_stoich/H+H@ZrO2/H+H@ZrO2_8.xyz]

146
Lattice="13.54170000 0.0 0.0; 6.58994766 13.19546665 0.0; 0.0 0.0 23.05410000"!    total energy =    -7907.76657830 Ry
Zr       8.241093694   5.167732698   4.334383326
Zr       4.755704470   7.625924090   1.169007660    0   0   0
Zr      11.814154105   2.767290180   7.358818129
Zr       8.231580640   1.028190760   1.169007660    0   0   0
Zr       8.333590259   9.351761636   7.366702152
Zr      18.316464744  11.752445781   4.318019089
Zr       5.001609827   2.840538082   7.467075057
Zr      11.526554470   7.625924090   1.169007660    0   0   0
Zr      15.039291649   5.163344423   4.340095642
Zr      11.554932958  11.776128327   4.318019350
Zr       1.460730640   1.028190760   1.169007660    0   0   0
Zr      15.108211507   9.362413016   7.372638817
O        8.048743508   5.638272458   6.358934571
O       14.604542700  10.463741140   0.000000000    0   0   0
O        4.574049260   7.996964056   3.143995412
O        8.042087614   1.405110636   3.146128748
O        4.538718870   3.866007820   0.000000000    0   0   0
O       18.074699835  12.251372066   6.301628557
O       11.344734187   8.017107183   3.144201592
O        7.833692700  10.463741140   0.000000000    0   0   0
O       14.739335387   5.805556032   6.281942318
O       11.309568870   3.866007820   0.000000000    0   0   0
O       11.264936433  12.368970250   6.277431876
O        1.267424573   1.429620423   3.129753330
O        9.790584534   7.898545148   6.855558631
O       16.311098170  12.777830130   0.589779380    0   0   0
O        6.279132670  10.345914227   3.796254035
O        9.761270944   3.766901959   3.797873675
O        6.245274340   6.180096810   0.589779380    0   0   0
O       13.251950556   1.311281236   6.847959525
O       13.053951450  10.352970893   3.807933350
O        9.540248170  12.777830130   0.589779380    0   0   0
O       16.554929803   7.901652587   6.863764799
O        6.480919374   1.359196595   6.893650336
O       13.016124340   6.180096810   0.589779380    0   0   0
O        2.975832608   3.744983881   3.794951505
Zr      10.028781836   8.165348138   4.722201223
Zr       6.523748220  10.596223630   1.599167850    0   0   0
Zr      13.603681205   5.768858947   7.897369130
Zr       9.999624390   3.998490300   1.599167850    0   0   0
Zr      10.094680811  12.374609459   7.892273220
Zr      13.495765820   1.525257394   4.712812428
Zr       6.708118980   5.682100771   7.885463707
Zr      13.294598220  10.596223630   1.599167850    0   0   0
Zr      16.795019233   8.128309750   4.739888585
Zr       6.707887905   1.565061611   4.759109400
Zr       3.228774390   3.998490300   1.599167850    0   0   0
Zr      16.888070484  12.338330421   7.907472179
O       10.258617241  10.210954664   4.666285724
O        6.740616200  12.646007420   1.462003560    0   0   0
O       13.776076335   7.926434603   8.029761563
O        3.674033905   1.384002402   8.002735348
O       10.216492370   6.048274090   1.462003560    0   0   0
O       13.731132537   3.606321109   4.680929987
O        7.056578533   7.830212188   7.905572723
O       13.511466200  12.646007420   1.462003560    0   0   0
O       17.008781808  10.198615019   4.636236463
O        6.957075783   3.609289210   4.604984818
O        3.445642370   6.048274090   1.462003560    0   0   0
O       10.501244617   1.292697297   7.910217307
O        8.518796761   7.235714623   3.452291416
O        5.034242750   9.656838360   0.356843580    0   0   0
O       11.963234655   4.798490387   6.641826900
O        8.510118920   3.059105030   0.356843580    0   0   0
O        8.497432589  11.368399325   6.651133263
O       11.973340356   0.631456010   3.446219411
O        5.299906479   4.806487255   6.587959114
O       11.805092750   9.656838360   0.356843580    0   0   0
O       15.281236393   7.234248834   3.448039727
O        5.219394030   0.633409897   3.447457457
O        1.739268920   3.059105030   0.356843580    0   0   0
O       15.277479368  11.369622353   6.666369850
Zr      11.737519100   0.357069330   1.337554700    0   0   0
Zr      11.761078084   8.706190136   7.633440758
Zr       8.264157322  11.179526288   4.503257723
Zr      11.758413281   4.563566949   4.475421552
Zr       1.678025447   2.109389717   7.569904051
Zr       8.261642930   6.954802650   1.337554700    0   0   0
Zr      15.032938073  11.167150210   4.511174765
Zr       4.966669100   0.357069330   1.337554700    0   0   0
Zr       4.992926541   8.685167355   7.623964045
Zr       8.474732550   2.090604696   7.634067962
Zr      15.032492930   6.954802650   1.337554700    0   0   0
Zr       4.952697746   4.551688908   4.498127980
O       12.013712326   8.310385085   5.675305631
O        8.478559010  10.714850870   2.506562370    0   0   0
O       15.378562892   5.736010293   8.809118105
O       11.954435180   4.117117550   2.506562370    0   0   0
O       11.875751351  12.423456147   8.786628261
O        1.913478086   1.607328595   5.632586726
O        8.632500913   5.842801648   8.954706956
O       15.249409010  10.714850870   2.506562370    0   0   0
O        5.236229241   8.351797282   5.662807382
O        8.708833397   1.777590025   5.668029688
O        5.183585180   4.117117550   2.506562370    0   0   0
O       18.670061392  12.403164530   8.803940730
O       10.236331750   5.968697596   5.066728259
O        6.772138950   8.400761890   1.916782990    0   0   0
O       13.600971072   3.487973811   8.231418068
O       10.248015120   1.803028560   1.916782990    0   0   0
O       10.138017371  10.075721730   8.249354123
O        6.735683604  12.557584878   5.044353210
O        7.015278124   3.529395854   8.222502716
O       13.542988950   8.400761890   1.916782990    0   0   0
O        3.457223958   5.966760203   5.050960784
O       13.517184991  12.576435654   5.074201950
O        3.477165120   1.803028560   1.916782990    0   0   0
O       16.899559039  10.064358698   8.269954964
Zr      10.084480370   5.747992509   7.255481846
Zr      16.559423010  10.582236430   0.907394510    0   0   0
Zr       6.544055946   8.148796427   4.040954172
Zr      10.002436249   1.552387926   4.038758860
Zr       6.493599180   3.984503110   0.907394510    0   0   0
Zr       6.513214121  12.344389802   7.371658500
Zr      13.321770603   8.146193149   4.044305054
Zr       3.231531963   5.703432087   7.407382567
Zr       9.788573010  10.582236430   0.907394510    0   0   0
Zr      13.264449180   3.984503110   0.907394510    0   0   0
Zr      13.270417611  12.382036127   7.362843906
Zr       3.255149411   1.553149686   4.046855537
O        9.887441285   3.723005189   7.715637702
O       16.342555030   8.532452650   1.044558800    0   0   0
O        6.305859358   6.124059520   4.208036903
O       16.353322764  12.720127649   4.203882078
O        6.276731200   1.934719320   1.044558800    0   0   0
O        6.389983531  10.253009549   7.620123128
O       13.062612958   6.114464931   4.158080277
O        2.946406664   3.678249921   7.102380925
O        9.571705030   8.532452650   1.044558800    0   0   0
O       13.047581200   1.934719320   1.044558800    0   0   0
O       13.114601210  10.289861511   7.513887608
O        9.587537334  12.705713687   4.141908781
O       11.592432504   6.698671420   8.352273691
O       18.048928480  11.521621710   2.149718790    0   0   0
O        8.057311852   9.057030833   5.279297511
O       11.520382191   2.467914182   5.276977458
O        1.532177589   0.106865088   8.339331668
O        7.983104650   4.923888380   2.149718790    0   0   0
O       14.822161436   9.049376746   5.290325860
O        4.850333344   6.748672970   8.331120190
O       11.278078480  11.521621710   2.149718790    0   0   0
O        8.305440305   0.113960525   8.365072542
O       14.753954650   4.923888380   2.149718790    0   0   0
O        4.760554280   2.465489963   5.265503183
H        4.635976334   4.207780103   8.875899918
H        8.825279277   5.091408736   9.541172372
