# Supplementary material for: Coverage-Dependent Hydrogen Adsorption, Spillover, and Vacancy Formation in Ni/ZrO2 Systems: A First-Principles DFT Investigation
Source: ACS Omega. 2026 Apr 24;11(18):27143–58. doi: 10.1021/acsomega.6c00781 (PMC13177261; doi:10.1021/acsomega.6c00781)
Supplement: Supplementary file 2 [file ao6c00781_si_002.zip › XYZ_Structures/H2@ZrO2_stoich/H+H@ZrO2/H+H@ZrO2_9.xyz]

146
Lattice="13.54170000 0.0 0.0; 6.58994766 13.19546665 0.0; 0.0 0.0 23.05410000"!    total energy =    -7907.73536449 Ry
Zr       8.250365109   5.168870659   4.321354242
Zr       4.755704470   7.625924090   1.169007660    0   0   0
Zr      11.781269037   2.755696904   7.342941620
Zr       8.231580640   1.028190760   1.169007660    0   0   0
Zr       8.328749253   9.347864930   7.376414443
Zr      18.324916207  11.768404298   4.313002515
Zr       4.994852690   2.772491125   7.367242506
Zr      11.526554470   7.625924090   1.169007660    0   0   0
Zr      15.027596197   5.171805792   4.313791132
Zr      11.561356486  11.786747646   4.319946623
Zr       1.460730640   1.028190760   1.169007660    0   0   0
Zr      15.095850862   9.361650775   7.369701387
O        8.001405538   5.730081786   6.312436026
O       14.604542700  10.463741140   0.000000000    0   0   0
O        4.575001562   8.012195506   3.141260660
O        8.035883318   1.417782120   3.140367608
O        4.538718870   3.866007820   0.000000000    0   0   0
O       18.072773121  12.268659407   6.289542271
O       11.338708529   8.016168814   3.141578483
O        7.833692700  10.463741140   0.000000000    0   0   0
O       14.750930561   5.727879625   6.288580266
O       11.309568870   3.866007820   0.000000000    0   0   0
O       11.276627565  12.337434932   6.287964768
O        1.282604932   1.418464491   3.137810249
O        9.777863933   7.892862903   6.859651079
O       16.311098170  12.777830130   0.589779380    0   0   0
O        6.282468336  10.347472287   3.803135390
O        9.758568038   3.771113845   3.796840676
O        6.245274340   6.180096810   0.589779380    0   0   0
O       13.247486512   1.310012831   6.842771743
O       13.051554640  10.358145122   3.804485248
O        9.540248170  12.777830130   0.589779380    0   0   0
O       16.545349047   7.914655745   6.841781540
O        6.496869615   1.347206875   6.931023587
O       13.016124340   6.180096810   0.589779380    0   0   0
O        2.986446736   3.748394427   3.799865987
Zr      10.025363709   8.167485014   4.724331511
Zr       6.523748220  10.596223630   1.599167850    0   0   0
Zr      13.584111099   5.746342707   7.914297426
Zr       9.999624390   3.998490300   1.599167850    0   0   0
Zr      10.105742330  12.354521958   7.903178442
Zr      13.503608442   1.539321069   4.716628073
Zr       6.708500893   5.716174761   7.835973768
Zr      13.294598220  10.596223630   1.599167850    0   0   0
Zr      16.793387350   8.151831500   4.720804168
Zr       6.783518863   1.561439468   4.783354961
Zr       3.228774390   3.998490300   1.599167850    0   0   0
Zr      16.879867268  12.355609332   7.900964373
O       10.253951458  10.213775037   4.653328135
O        6.740616200  12.646007420   1.462003560    0   0   0
O       13.758349810   7.905595274   7.985904076
O        3.688534489   1.312139537   7.983698498
O       10.216492370   6.048274090   1.462003560    0   0   0
O       13.730647236   3.614134552   4.646800666
O        7.046354014   7.846830975   7.994694505
O       13.511466200  12.646007420   1.462003560    0   0   0
O       17.016639316  10.202360244   4.634892012
O        6.945155566   3.633455945   4.651422227
O        3.445642370   6.048274090   1.462003560    0   0   0
O       10.491599456   1.287140580   7.897144949
O        8.513451309   7.236078711   3.450952985
O        5.034242750   9.656838360   0.356843580    0   0   0
O       11.985606220   4.809757668   6.639584206
O        8.510118920   3.059105030   0.356843580    0   0   0
O        8.497306140  11.362274871   6.667744329
O       11.988075593   0.629880544   3.449235635
O        5.181091021   4.816947698   6.626687311
O       11.805092750   9.656838360   0.356843580    0   0   0
O       15.278120490   7.243144683   3.442142269
O        5.220012288   0.638440256   3.452758414
O        1.739268920   3.059105030   0.356843580    0   0   0
O       15.283072368  11.360300510   6.662298017
Zr      11.737519100   0.357069330   1.337554700    0   0   0
Zr      11.751329967   8.687142174   7.637141686
Zr       8.268290733  11.175459629   4.506902554
Zr      11.753464051   4.564052886   4.479165032
Zr       1.664070860   2.080555497   7.624533878
Zr       8.261642930   6.954802650   1.337554700    0   0   0
Zr      15.038314385  11.175294089   4.507882397
Zr       4.966669100   0.357069330   1.337554700    0   0   0
Zr       4.978536046   8.685253457   7.639362213
Zr       8.443173188   2.100841401   7.840852842
Zr      15.032492930   6.954802650   1.337554700    0   0   0
Zr       4.963489468   4.572674391   4.484825763
O       11.998724106   8.317599526   5.673014953
O        8.478559010  10.714850870   2.506562370    0   0   0
O       15.369662825   5.806996405   8.795155674
O       11.954435180   4.117117550   2.506562370    0   0   0
O       11.884119832  12.390447231   8.796467149
O        1.940158018   1.717144769   5.664693645
O        8.598055975   5.592720360   8.905840893
O       15.249409010  10.714850870   2.506562370    0   0   0
O        5.238907532   8.322492268   5.677183080
O        8.705414771   1.731981299   5.658028042
O        5.183585180   4.117117550   2.506562370    0   0   0
O       18.666411881  12.390546345   8.793651487
O       10.230966820   5.971067855   5.060099018
O        6.772138950   8.400761890   1.916782990    0   0   0
O       13.586400677   3.478390191   8.242742855
O       10.248015120   1.803028560   1.916782990    0   0   0
O       10.127555832  10.051493932   8.261766141
O        6.755717317  12.568109085   5.046093382
O        6.694139416   3.584766708   8.283407601
O       13.542988950   8.400761890   1.916782990    0   0   0
O        3.437882573   5.971984434   5.034613385
O       13.519556260  12.571947899   5.079436060
O        3.477165120   1.803028560   1.916782990    0   0   0
O       16.905316757  10.041663266   8.263240117
Zr      10.066901772   5.728666508   7.247770775
Zr      16.559423010  10.582236430   0.907394510    0   0   0
Zr       6.545276697   8.155254468   4.043066271
Zr       9.990710488   1.557509816   4.071652759
Zr       6.493599180   3.984503110   0.907394510    0   0   0
Zr       6.500607771  12.340912970   7.362236959
Zr      13.313677147   8.155676125   4.042587543
Zr       3.180925592   5.763831638   7.339040729
Zr       9.788573010  10.582236430   0.907394510    0   0   0
Zr      13.264449180   3.984503110   0.907394510    0   0   0
Zr      13.280316170  12.364302324   7.374023862
Zr       3.262038326   1.551994037   4.042861740
O        9.834137168   3.698919947   7.387674435
O       16.342555030   8.532452650   1.044558800    0   0   0
O        6.289638118   6.126606499   4.177727793
O       16.360168823  12.711560799   4.182616783
O        6.276731200   1.934719320   1.044558800    0   0   0
O        6.366288162  10.244899120   7.576766926
O       13.062246618   6.125235401   4.167633878
O        3.034680165   3.683510579   7.502303032
O        9.571705030   8.532452650   1.044558800    0   0   0
O       13.047581200   1.934719320   1.044558800    0   0   0
O       13.118879519  10.275555433   7.529062742
O        9.584469731  12.718707000   4.173989564
O       11.574060047   6.681627854   8.359360430
O       18.048928480  11.521621710   2.149718790    0   0   0
O        8.054033952   9.055029141   5.286502819
O       11.544005953   2.471107028   5.260444555
O        1.513266574   0.108798180   8.355856561
O        7.983104650   4.923888380   2.149718790    0   0   0
O       14.816645099   9.054210317   5.283183631
O        4.810877472   6.703486272   8.346337984
O       11.278078480  11.521621710   2.149718790    0   0   0
O        8.310628482   0.067524968   8.385979593
O       14.753954650   4.923888380   2.149718790    0   0   0
O        4.767484219   2.462580582   5.288187305
H        8.852727060   2.813514961   9.593919355
H        8.698433019   4.698040243   9.330837918
