# Supplementary material for: Coverage-Dependent Hydrogen Adsorption, Spillover, and Vacancy Formation in Ni/ZrO2 Systems: A First-Principles DFT Investigation
Source: ACS Omega. 2026 Apr 24;11(18):27143–58. doi: 10.1021/acsomega.6c00781 (PMC13177261; doi:10.1021/acsomega.6c00781)
Supplement: Supplementary file 2 [file ao6c00781_si_002.zip › XYZ_Structures/H2@ZrO2_stoich/H2@ZrO2_1.xyz]

146
Lattice="13.54170000 0.0 0.0; 6.58994766 13.19546665 0.0; 0.0 0.0 23.05410000"!    total energy =    -7907.74134570 Ry
Zr       8.255790734   5.155268039   4.386600585
Zr       4.755704470   7.625924090   1.169007660    0   0   0
Zr      11.810660037   2.726819408   7.379599859
Zr       8.231580640   1.028190760   1.169007660    0   0   0
Zr       8.330209119   9.321853965   7.371704792
Zr      18.324061239  11.751535416   4.318552769
Zr       5.049236696   2.720305964   7.383954620
Zr      11.526554470   7.625924090   1.169007660    0   0   0
Zr      15.033797603   5.154186579   4.317485505
Zr      11.554496390  11.753902017   4.316442917
Zr       1.460730640   1.028190760   1.169007660    0   0   0
Zr      15.090705203   9.339201035   7.364366585
O        8.113025521   5.475973026   6.404172342
O       14.604542700  10.463741140   0.000000000    0   0   0
O        4.583864765   7.964636431   3.145111177
O        8.054336234   1.389560771   3.142271108
O        4.538718870   3.866007820   0.000000000    0   0   0
O       18.083325791  12.201541838   6.306273547
O       11.347004968   7.994678608   3.139569796
O        7.833692700  10.463741140   0.000000000    0   0   0
O       14.765224581   5.652618452   6.300155142
O       11.309568870   3.866007820   0.000000000    0   0   0
O       11.291134251  12.237974610   6.297594276
O        1.279395922   1.397507692   3.143272862
O        9.788281360   7.874247307   6.838281331
O       16.311098170  12.777830130   0.589779380    0   0   0
O        6.280725828  10.337934910   3.797075341
O        9.761394028   3.748931270   3.806966089
O        6.245274340   6.180096810   0.589779380    0   0   0
O       13.264864360   1.276866268   6.856259717
O       13.045411751  10.333984012   3.793223992
O        9.540248170  12.777830130   0.589779380    0   0   0
O       16.528180990   7.898092127   6.824774070
O        6.470049129   1.247460478   6.822257317
O       13.016124340   6.180096810   0.589779380    0   0   0
O        2.986595094   3.739409897   3.799249424
Zr      10.026960345   8.143161281   4.722190073
Zr       6.523748220  10.596223630   1.599167850    0   0   0
Zr      13.595835256   5.717549863   7.921742334
Zr       9.999624390   3.998490300   1.599167850    0   0   0
Zr      10.112636281  12.304153585   7.911610584
Zr      13.503934912   1.523533339   4.735715922
Zr       6.675873858   5.749493574   8.014489521
Zr      13.294598220  10.596223630   1.599167850    0   0   0
Zr      16.792340947   8.138498538   4.725091850
Zr       6.729439000   1.533970242   4.727926217
Zr       3.228774390   3.998490300   1.599167850    0   0   0
Zr      16.881521182  12.311799733   7.907801789
O       10.246379887  10.191246791   4.628407150
O        6.740616200  12.646007420   1.462003560    0   0   0
O       13.774609626   7.866210578   7.947222379
O        3.712649020   1.251765798   7.941706627
O       10.216492370   6.048274090   1.462003560    0   0   0
O       13.726154865   3.590055160   4.632965536
O        6.994508854   7.829902305   7.887716593
O       13.511466200  12.646007420   1.462003560    0   0   0
O       17.009691610  10.190428600   4.609896624
O        6.936486425   3.587358535   4.612506451
O        3.445642370   6.048274090   1.462003560    0   0   0
O       10.498015062   1.233205017   7.882776278
O        8.504439565   7.219965089   3.461362187
O        5.034242750   9.656838360   0.356843580    0   0   0
O       11.962156437   4.745849304   6.647226800
O        8.510118920   3.059105030   0.356843580    0   0   0
O        8.501650996  11.331854322   6.664162798
O       11.983915208   0.628708991   3.448850450
O        5.202737122   4.751581984   6.715967782
O       11.805092750   9.656838360   0.356843580    0   0   0
O       15.281827375   7.223538370   3.447588776
O        5.208725757   0.633168085   3.449418743
O        1.739268920   3.059105030   0.356843580    0   0   0
O       15.268354478  11.350745364   6.661158025
Zr      11.737519100   0.357069330   1.337554700    0   0   0
Zr      11.753053731   8.649511854   7.632933114
Zr       8.265679893  11.159227565   4.507993425
Zr      11.758861737   4.547971954   4.481727932
Zr       1.696564730   2.046930286   7.637136237
Zr       8.261642930   6.954802650   1.337554700    0   0   0
Zr      15.033177574  11.158219151   4.502107623
Zr       4.966669100   0.357069330   1.337554700    0   0   0
Zr       4.963401606   8.679046575   7.621035531
Zr       8.458889438   2.052284215   7.638729345
Zr      15.032492930   6.954802650   1.337554700    0   0   0
Zr       4.976938348   4.549305274   4.512648612
O       12.006885483   8.318533083   5.664724280
O        8.478559010  10.714850870   2.506562370    0   0   0
O       15.363711827   5.779717607   8.807872444
O       11.954435180   4.117117550   2.506562370    0   0   0
O       11.894846106  12.363216431   8.802084857
O        1.938665155   1.719285786   5.668290872
O        8.735270053   5.968527046   8.871286925
O       15.249409010  10.714850870   2.506562370    0   0   0
O        5.219166000   8.366549045   5.654841609
O        8.707800210   1.764220126   5.663711595
O        5.183585180   4.117117550   2.506562370    0   0   0
O       18.661964236  12.379084319   8.810785617
O       10.258422018   5.964094189   5.046608471
O        6.772138950   8.400761890   1.916782990    0   0   0
O       13.596389304   3.441868331   8.265349295
O       10.248015120   1.803028560   1.916782990    0   0   0
O       10.123634631  10.018241350   8.275699077
O        6.751730150  12.551685583   5.050420984
O        6.877382330   3.350373982   8.206356220
O       13.542988950   8.400761890   1.916782990    0   0   0
O        3.457055703   5.944966781   5.061351840
O       13.517291446  12.546682055   5.034719380
O        3.477165120   1.803028560   1.916782990    0   0   0
O       16.885205352  10.036405809   8.269683019
Zr      10.072949289   5.682875836   7.273303134
Zr      16.559423010  10.582236430   0.907394510    0   0   0
Zr       6.543061052   8.143570109   4.044423805
Zr      10.017134393   1.546822653   4.043501035
Zr       6.493599180   3.984503110   0.907394510    0   0   0
Zr       6.506086091  12.312398933   7.384130227
Zr      13.313600218   8.141234100   4.040352843
Zr       3.193280495   5.717169992   7.356576347
Zr       9.788573010  10.582236430   0.907394510    0   0   0
Zr      13.264449180   3.984503110   0.907394510    0   0   0
Zr      13.272542732  12.321924485   7.363429812
Zr       3.247298486   1.543783299   4.043377069
O        9.895337431   3.653046498   7.754539059
O       16.342555030   8.532452650   1.044558800    0   0   0
O        6.314050428   6.114852544   4.292847636
O       16.363491731  12.714709598   4.215684535
O        6.276731200   1.934719320   1.044558800    0   0   0
O        6.382930605  10.235338755   7.630542746
O       13.072004110   6.108453806   4.191518118
O        3.064263532   3.635875815   7.577625340
O        9.571705030   8.532452650   1.044558800    0   0   0
O       13.047581200   1.934719320   1.044558800    0   0   0
O       13.122306519  10.238324499   7.553716498
O        9.588274812  12.709573544   4.197313891
O       11.607554649   6.666042384   8.361908104
O       18.048928480  11.521621710   2.149718790    0   0   0
O        8.050631571   9.043500530   5.283247642
O       11.532239530   2.442012039   5.287699642
O        1.531269043   0.073090477   8.369625349
O        7.983104650   4.923888380   2.149718790    0   0   0
O       14.814744295   9.051888729   5.272817780
O        4.757409221   6.738268525   8.323617326
O       11.278078480  11.521621710   2.149718790    0   0   0
O        8.295067400   0.087509636   8.367146316
O       14.753954650   4.923888380   2.149718790    0   0   0
O        4.752756414   2.456009341   5.290487245
H        6.499437133   5.382116923   9.848975372
H        8.800000913   5.756775892   9.812312572
