# Supplementary material for: Coverage-Dependent Hydrogen Adsorption, Spillover, and Vacancy Formation in Ni/ZrO2 Systems: A First-Principles DFT Investigation
Source: ACS Omega. 2026 Apr 24;11(18):27143–58. doi: 10.1021/acsomega.6c00781 (PMC13177261; doi:10.1021/acsomega.6c00781)
Supplement: Supplementary file 2 [file ao6c00781_si_002.zip › XYZ_Structures/H2@ZrO2_stoich/H2@ZrO2_2.xyz]

146
Lattice="13.54170000 0.0 0.0; 6.58994766 13.19546665 0.0; 0.0 0.0 23.05410000"!    total energy =    -7907.60761507 Ry
Zr       8.264390442   5.167576572   4.301538976
Zr       4.755704470   7.625924090   1.169007660    0   0   0
Zr      11.819896232   2.734965161   7.379673458
Zr       8.231580640   1.028190760   1.169007660    0   0   0
Zr       8.325249029   9.318230699   7.374935637
Zr      18.328756586  11.759620408   4.306970322
Zr       5.022371316   2.748425269   7.391291811
Zr      11.526554470   7.625924090   1.169007660    0   0   0
Zr      15.028539362   5.165451443   4.289987305
Zr      11.555138032  11.770074550   4.312055112
Zr       1.460730640   1.028190760   1.169007660    0   0   0
Zr      15.097810664   9.338675812   7.367896340
O        8.095381858   5.507910842   6.386582944
O       14.604542700  10.463741140   0.000000000    0   0   0
O        4.578803221   7.970000851   3.157181860
O        8.048470407   1.402140713   3.162788005
O        4.538718870   3.866007820   0.000000000    0   0   0
O       18.085686697  12.208539143   6.312247358
O       11.341904427   7.994806078   3.159616777
O        7.833692700  10.463741140   0.000000000    0   0   0
O       14.756793267   5.645185195   6.321556833
O       11.309568870   3.866007820   0.000000000    0   0   0
O       11.292096485  12.273234003   6.312256501
O        1.280118164   1.397142516   3.156450383
O        9.756966633   7.832979196   6.898986000
O       16.311098170  12.777830130   0.589779380    0   0   0
O        6.282245381  10.340559128   3.810394593
O        9.760574858   3.747870884   3.805347336
O        6.245274340   6.180096810   0.589779380    0   0   0
O       13.257430447   1.277165770   6.879724062
O       13.049700120  10.341923625   3.815754991
O        9.540248170  12.777830130   0.589779380    0   0   0
O       16.560467379   7.864918400   6.876441048
O        6.487750734   1.312369722   6.885264055
O       13.016124340   6.180096810   0.589779380    0   0   0
O        2.982709510   3.736603213   3.801018513
Zr      10.024872824   8.144202983   4.732691497
Zr       6.523748220  10.596223630   1.599167850    0   0   0
Zr      13.597676550   5.721193366   7.950114213
Zr       9.999624390   3.998490300   1.599167850    0   0   0
Zr      10.122196143  12.309695638   7.918229530
Zr      13.505772135   1.522439875   4.732372810
Zr       6.803307883   5.656299721   7.837175005
Zr      13.294598220  10.596223630   1.599167850    0   0   0
Zr      16.796869921   8.139818427   4.723665880
Zr       6.729805420   1.545021943   4.742167296
Zr       3.228774390   3.998490300   1.599167850    0   0   0
Zr      16.895127426  12.312637205   7.906402577
O       10.244988739  10.198025709   4.656011059
O        6.740616200  12.646007420   1.462003560    0   0   0
O       13.774987314   7.867091148   7.975187929
O        3.726837939   1.294956357   7.992189869
O       10.216492370   6.048274090   1.462003560    0   0   0
O       13.722899533   3.594920725   4.645164308
O        6.934561113   7.758388623   7.913786245
O       13.511466200  12.646007420   1.462003560    0   0   0
O       17.008581108  10.195847668   4.629866809
O        6.931452306   3.613159913   4.656022364
O        3.445642370   6.048274090   1.462003560    0   0   0
O       10.490604627   1.254156380   7.892325369
O        8.514309837   7.225778557   3.469398795
O        5.034242750   9.656838360   0.356843580    0   0   0
O       11.970073064   4.757139863   6.671315721
O        8.510118920   3.059105030   0.356843580    0   0   0
O        8.487716341  11.323440539   6.693899833
O       11.985617539   0.636876536   3.466959399
O        5.184897200   4.874099139   6.747301705
O       11.805092750   9.656838360   0.356843580    0   0   0
O       15.276102486   7.241374719   3.461150252
O        5.214386771   0.650417899   3.474271564
O        1.739268920   3.059105030   0.356843580    0   0   0
O       15.272790564  11.351395754   6.687330379
Zr      11.737519100   0.357069330   1.337554700    0   0   0
Zr      11.759696293   8.661730014   7.645387888
Zr       8.272929906  11.150500505   4.501367824
Zr      11.767262853   4.540013185   4.472129525
Zr       1.685505655   2.044627504   7.634654148
Zr       8.261642930   6.954802650   1.337554700    0   0   0
Zr      15.038325401  11.158951223   4.502165140
Zr       4.966669100   0.357069330   1.337554700    0   0   0
Zr       4.976314178   8.704957745   7.623297693
Zr       8.479470449   2.050611093   7.644963158
Zr      15.032492930   6.954802650   1.337554700    0   0   0
Zr       4.976115413   4.551686068   4.483419466
O       11.994021486   8.300435867   5.695220758
O        8.478559010  10.714850870   2.506562370    0   0   0
O       15.379811764   5.788994775   8.832948921
O       11.954435180   4.117117550   2.506562370    0   0   0
O       11.898779380  12.367546189   8.814229310
O        1.938828940   1.697281822   5.683711112
O        8.636181912   5.820431829   8.990702482
O       15.249409010  10.714850870   2.506562370    0   0   0
O        5.224234347   8.338022223   5.673379343
O        8.717497841   1.773712605   5.690525666
O        5.183585180   4.117117550   2.506562370    0   0   0
O       18.673721963  12.369805120   8.809323431
O       10.250679200   5.944828129   5.086824386
O        6.772138950   8.400761890   1.916782990    0   0   0
O       13.602448428   3.445986609   8.283448231
O       10.248015120   1.803028560   1.916782990    0   0   0
O       10.129164832  10.019458526   8.268454054
O        6.759344254  12.547531699   5.072676979
O        6.856240633   3.483561435   8.300644269
O       13.542988950   8.400761890   1.916782990    0   0   0
O        3.440235286   5.937918436   5.057254878
O       13.525729034  12.560759784   5.079172913
O        3.477165120   1.803028560   1.916782990    0   0   0
O       16.904487356  10.027115046   8.281806185
Zr      10.126100922   5.703346542   7.264821904
Zr      16.559423010  10.582236430   0.907394510    0   0   0
Zr       6.545034089   8.149253291   4.036281678
Zr      10.021003090   1.546944323   4.036221779
Zr       6.493599180   3.984503110   0.907394510    0   0   0
Zr       6.518211886  12.319842387   7.365618804
Zr      13.312079000   8.147349334   4.037611426
Zr       3.135733309   5.704237727   7.297110841
Zr       9.788573010  10.582236430   0.907394510    0   0   0
Zr      13.264449180   3.984503110   0.907394510    0   0   0
Zr      13.279638230  12.331668733   7.366688747
Zr       3.248348399   1.546820751   4.039262968
O        9.883058303   3.687229647   7.795114877
O       16.342555030   8.532452650   1.044558800    0   0   0
O        6.313861865   6.111581506   4.272984076
O       16.357680882  12.718760978   4.225640876
O        6.276731200   1.934719320   1.044558800    0   0   0
O        6.368537682  10.214875150   7.624093705
O       13.068418877   6.109773901   4.203382956
O        3.043912966   3.648228876   7.501746910
O        9.571705030   8.532452650   1.044558800    0   0   0
O       13.047581200   1.934719320   1.044558800    0   0   0
O       13.128593159  10.243930182   7.572072439
O        9.589118542  12.706507383   4.198948158
O       11.601650697   6.654135647   8.397698138
O       18.048928480  11.521621710   2.149718790    0   0   0
O        8.042700801   9.035031255   5.316718840
O       11.523637377   2.456729226   5.305404103
O        1.543488481   0.078108346   8.370614511
O        7.983104650   4.923888380   2.149718790    0   0   0
O       14.815272322   9.047127080   5.300693615
O        4.653690257   6.684463276   8.719949604
O       11.278078480  11.521621710   2.149718790    0   0   0
O        8.301732474   0.102072690   8.380587489
O       14.753954650   4.923888380   2.149718790    0   0   0
O        4.746895953   2.483528594   5.321595601
H        4.241624807   6.705185798   9.601758269
H        8.855253501   5.073530977   9.573308518
