# Supplementary material for: Coverage-Dependent Hydrogen Adsorption, Spillover, and Vacancy Formation in Ni/ZrO2 Systems: A First-Principles DFT Investigation
Source: ACS Omega. 2026 Apr 24;11(18):27143–58. doi: 10.1021/acsomega.6c00781 (PMC13177261; doi:10.1021/acsomega.6c00781)
Supplement: Supplementary file 2 [file ao6c00781_si_002.zip › XYZ_Structures/H2@ZrO2_stoich/H2@ZrO2_3.xyz]

146
Lattice="13.54170000 0.0 0.0; 6.58994766 13.19546665 0.0; 0.0 0.0 23.05410000"!    total energy =    -7907.60554753 Ry
Zr       8.246781471   5.171245830   4.307509399
Zr       4.755704470   7.625924090   1.169007660    0   0   0
Zr      11.810700189   2.749139272   7.376655148
Zr       8.231580640   1.028190760   1.169007660    0   0   0
Zr       8.414946920   9.422031308   7.348802403
Zr      18.326652857  11.759970392   4.306454207
Zr       4.994624340   2.704857631   7.366451805
Zr      11.526554470   7.625924090   1.169007660    0   0   0
Zr      15.029142442   5.164937168   4.304467353
Zr      11.560407149  11.770214949   4.310789942
Zr       1.460730640   1.028190760   1.169007660    0   0   0
Zr      15.083168999   9.336545726   7.365628256
O        8.009690761   5.664909133   6.392988047
O       14.604542700  10.463741140   0.000000000    0   0   0
O        4.581195378   7.980272183   3.171589803
O        8.049306015   1.402757079   3.165288732
O        4.538718870   3.866007820   0.000000000    0   0   0
O       18.075262619  12.237687204   6.314323843
O       11.340814643   7.992801116   3.162716536
O        7.833692700  10.463741140   0.000000000    0   0   0
O       14.767503323   5.648207681   6.324738653
O       11.309568870   3.866007820   0.000000000    0   0   0
O       11.304083939  12.296951430   6.314305206
O        1.274172265   1.395890365   3.160308969
O        9.770232880   7.870958165   6.913963466
O       16.311098170  12.777830130   0.589779380    0   0   0
O        6.279082408  10.333293683   3.811715621
O        9.753068096   3.751817624   3.812731723
O        6.245274340   6.180096810   0.589779380    0   0   0
O       13.239990937   1.280798738   6.888762365
O       13.050593613  10.340149558   3.819052075
O        9.540248170  12.777830130   0.589779380    0   0   0
O       16.541348816   7.882379840   6.879430305
O        6.502185317   1.317058050   6.900615981
O       13.016124340   6.180096810   0.589779380    0   0   0
O        2.979875412   3.738237558   3.809872664
Zr      10.028939943   8.147409606   4.733373941
Zr       6.523748220  10.596223630   1.599167850    0   0   0
Zr      13.611281069   5.716942478   7.939256767
Zr       9.999624390   3.998490300   1.599167850    0   0   0
Zr      10.138133321  12.352443046   7.924391780
Zr      13.499427739   1.526288355   4.738854073
Zr       6.704664090   5.554326863   7.853514608
Zr      13.294598220  10.596223630   1.599167850    0   0   0
Zr      16.801241502   8.127624387   4.734653392
Zr       6.732829288   1.532859632   4.738326966
Zr       3.228774390   3.998490300   1.599167850    0   0   0
Zr      16.895004861  12.322193199   7.909176161
O       10.248943021  10.204309422   4.672197840
O        6.740616200  12.646007420   1.462003560    0   0   0
O       13.764847809   7.868472313   7.986114578
O        3.698161255   1.286667414   8.003344544
O       10.216492370   6.048274090   1.462003560    0   0   0
O       13.713592124   3.597248926   4.656050255
O        7.192038717   7.887033098   8.349362530
O       13.511466200  12.646007420   1.462003560    0   0   0
O       17.017394306  10.188153889   4.660389682
O        6.942465378   3.606901363   4.673470367
O        3.445642370   6.048274090   1.462003560    0   0   0
O       10.486410466   1.269019118   7.927074426
O        8.510142754   7.235871530   3.476550868
O        5.034242750   9.656838360   0.356843580    0   0   0
O       11.949143720   4.766335565   6.679136494
O        8.510118920   3.059105030   0.356843580    0   0   0
O        8.517582472  11.383277977   6.684193277
O       11.985072712   0.640161646   3.469897996
O        5.189464637   4.733349857   6.673518973
O       11.805092750   9.656838360   0.356843580    0   0   0
O       15.283605125   7.239149436   3.473158178
O        5.220477915   0.643208539   3.469970976
O        1.739268920   3.059105030   0.356843580    0   0   0
O       15.276045771  11.344933958   6.706300141
Zr      11.737519100   0.357069330   1.337554700    0   0   0
Zr      11.772911338   8.653003149   7.644627871
Zr       8.270659301  11.162894452   4.485761777
Zr      11.757716947   4.543417709   4.474687239
Zr       1.662883649   2.053103314   7.645127096
Zr       8.261642930   6.954802650   1.337554700    0   0   0
Zr      15.043720955  11.152179318   4.500979690
Zr       4.966669100   0.357069330   1.337554700    0   0   0
Zr       4.923612267   8.708016512   7.662808479
Zr       8.486735176   2.036951233   7.641770269
Zr      15.032492930   6.954802650   1.337554700    0   0   0
Zr       4.967321930   4.545378427   4.478975907
O       12.001719037   8.288863811   5.699176477
O        8.478559010  10.714850870   2.506562370    0   0   0
O       15.395901110   5.793677311   8.819820596
O       11.954435180   4.117117550   2.506562370    0   0   0
O       11.913996774  12.395410991   8.819128486
O        1.933643933   1.699405546   5.694956734
O        8.569068076   5.772658979   9.019447067
O       15.249409010  10.714850870   2.506562370    0   0   0
O        5.267737527   8.304820361   5.737345357
O        8.726682209   1.742218799   5.699162703
O        5.183585180   4.117117550   2.506562370    0   0   0
O       18.672533630  12.339678368   8.812465744
O       10.218300851   5.937786391   5.111281323
O        6.772138950   8.400761890   1.916782990    0   0   0
O       13.588199119   3.456765684   8.288604250
O       10.248015120   1.803028560   1.916782990    0   0   0
O       10.147716337  10.069794606   8.282133773
O        6.752368526  12.542184485   5.077309225
O        6.795553713   3.509574468   8.334091184
O       13.542988950   8.400761890   1.916782990    0   0   0
O        3.456202056   5.940392520   5.081089758
O       13.536747876  12.556340391   5.087868704
O        3.477165120   1.803028560   1.916782990    0   0   0
O       16.916435467  10.008400760   8.283484848
Zr      10.090667404   5.724741589   7.273115576
Zr      16.559423010  10.582236430   0.907394510    0   0   0
Zr       6.549917590   8.150051135   4.040015300
Zr      10.023838470   1.544704924   4.032662204
Zr       6.493599180   3.984503110   0.907394510    0   0   0
Zr       6.510927312  12.316661624   7.365133397
Zr      13.316242553   8.143279546   4.034367838
Zr       3.195006938   5.723889672   7.342155494
Zr       9.788573010  10.582236430   0.907394510    0   0   0
Zr      13.264449180   3.984503110   0.907394510    0   0   0
Zr      13.289150599  12.328854177   7.366694394
Zr       3.242125200   1.539964787   4.033397171
O        9.837063865   3.700441272   7.751501707
O       16.342555030   8.532452650   1.044558800    0   0   0
O        6.296058994   6.108358962   4.239874063
O       16.359022951  12.709960511   4.215106913
O        6.276731200   1.934719320   1.044558800    0   0   0
O        6.397324660  10.185161433   7.571720902
O       13.063174128   6.108175862   4.205876920
O        3.049911455   3.648234304   7.558122478
O        9.571705030   8.532452650   1.044558800    0   0   0
O       13.047581200   1.934719320   1.044558800    0   0   0
O       13.122168046  10.247313330   7.577228732
O        9.591519290  12.706452383   4.191768959
O       11.580091450   6.652803318   8.401839182
O       18.048928480  11.521621710   2.149718790    0   0   0
O        8.047467727   9.053672334   5.316729702
O       11.513030849   2.460737561   5.309699963
O        1.516271761   0.088145589   8.386810861
O        7.983104650   4.923888380   2.149718790    0   0   0
O       14.809891483   9.045801120   5.308378625
O        4.905631662   6.697763345   8.310794403
O       11.278078480  11.521621710   2.149718790    0   0   0
O        8.309612539   0.097222712   8.392189664
O       14.753954650   4.923888380   2.149718790    0   0   0
O        4.740310204   2.440461583   5.307069014
H        7.534459194   7.652800301   9.234315937
H        8.798459379   5.027201275   9.598988902
