# Supplementary material for: Coverage-Dependent Hydrogen Adsorption, Spillover, and Vacancy Formation in Ni/ZrO2 Systems: A First-Principles DFT Investigation
Source: ACS Omega. 2026 Apr 24;11(18):27143–58. doi: 10.1021/acsomega.6c00781 (PMC13177261; doi:10.1021/acsomega.6c00781)
Supplement: Supplementary file 2 [file ao6c00781_si_002.zip › XYZ_Structures/H2@ZrO2_stoich/H2@ZrO2_6.xyz]

146
Lattice="13.54170000 0.0 0.0; 6.58994766 13.19546665 0.0; 0.0 0.0 23.05410000"!    total energy =    -7907.70964530 Ry
Zr       8.253613808   5.160790415   4.312617126
Zr       4.755704470   7.625924090   1.169007660    0   0   0
Zr      11.803198797   2.749381225   7.357095243
Zr       8.231580640   1.028190760   1.169007660    0   0   0
Zr       8.308090218   9.350323954   7.377138595
Zr      18.320087993  11.749444980   4.316440859
Zr       5.025820739   2.751333177   7.370260601
Zr      11.526554470   7.625924090   1.169007660    0   0   0
Zr      15.026129915   5.151518256   4.312262221
Zr      11.548083589  11.752592083   4.318024347
Zr       1.460730640   1.028190760   1.169007660    0   0   0
Zr      15.067787760   9.312448819   7.366514281
O        7.983521736   5.679314469   6.299014533
O       14.604542700  10.463741140   0.000000000    0   0   0
O        4.579866620   7.997428594   3.143173138
O        8.046748968   1.403315082   3.140400823
O        4.538718870   3.866007820   0.000000000    0   0   0
O       18.055865284  12.264126760   6.295486387
O       11.327927335   8.003679753   3.146738032
O        7.833692700  10.463741140   0.000000000    0   0   0
O       14.782154277   5.666004749   6.282565358
O       11.309568870   3.866007820   0.000000000    0   0   0
O       11.267868384  12.353129450   6.266847348
O        1.276529329   1.402742485   3.139334616
O        9.843863495   7.884537579   6.982874069
O       16.311098170  12.777830130   0.589779380    0   0   0
O        6.287182810  10.326880749   3.813317699
O        9.752153537   3.743290627   3.800123632
O        6.245274340   6.180096810   0.589779380    0   0   0
O       13.243702555   1.296195164   6.844326976
O       13.048712949  10.341627708   3.807165942
O        9.540248170  12.777830130   0.589779380    0   0   0
O       16.532105601   7.889859306   6.843889019
O        6.486284718   1.311129309   6.846946090
O       13.016124340   6.180096810   0.589779380    0   0   0
O        2.984681225   3.735021931   3.800344403
Zr      10.065949772   8.115993746   4.778885931
Zr       6.523748220  10.596223630   1.599167850    0   0   0
Zr      13.629806238   5.685971484   7.926786867
Zr       9.999624390   3.998490300   1.599167850    0   0   0
Zr      10.095173649  12.360316156   7.886457991
Zr      13.496793503   1.531064154   4.720682340
Zr       6.796276682   5.729753538   7.910663791
Zr      13.294598220  10.596223630   1.599167850    0   0   0
Zr      16.793764136   8.131266980   4.719735808
Zr       6.725672276   1.537227192   4.720439346
Zr       3.228774390   3.998490300   1.599167850    0   0   0
Zr      16.876788835  12.315234347   7.908267306
O       10.251863745  10.195886695   4.684090844
O        6.740616200  12.646007420   1.462003560    0   0   0
O       13.670864555   7.855664523   7.938801900
O        3.704152742   1.315828638   8.003796966
O       10.216492370   6.048274090   1.462003560    0   0   0
O       13.723861469   3.586927598   4.639618562
O        7.002136492   7.875414611   7.966602941
O       13.511466200  12.646007420   1.462003560    0   0   0
O       17.015810081  10.188699429   4.637941601
O        6.950275197   3.596143031   4.640734113
O        3.445642370   6.048274090   1.462003560    0   0   0
O       10.482108488   1.283712056   7.955905031
O        8.509696343   7.228435331   3.451320892
O        5.034242750   9.656838360   0.356843580    0   0   0
O       11.980679621   4.761016114   6.637136261
O        8.510118920   3.059105030   0.356843580    0   0   0
O        8.463421946  11.367985496   6.649806895
O       11.977709093   0.627296940   3.444983431
O        5.205130106   4.762041976   6.663396455
O       11.805092750   9.656838360   0.356843580    0   0   0
O       15.279447187   7.226690431   3.451553882
O        5.210085232   0.630065002   3.445324338
O        1.739268920   3.059105030   0.356843580    0   0   0
O       15.272003568  11.336310645   6.671087553
Zr      11.737519100   0.357069330   1.337554700    0   0   0
Zr      11.719181990   8.861013145   7.719260844
Zr       8.267938220  11.155241830   4.509514150
Zr      11.739651401   4.563610805   4.506106335
Zr       1.681037356   2.071702737   7.626885928
Zr       8.261642930   6.954802650   1.337554700    0   0   0
Zr      15.033851799  11.154920858   4.511019457
Zr       4.966669100   0.357069330   1.337554700    0   0   0
Zr       4.968272736   8.662728840   7.638060283
Zr       8.451532008   2.061827554   7.629317851
Zr      15.032492930   6.954802650   1.337554700    0   0   0
Zr       4.970566474   4.556619050   4.500423624
O       11.996824194   8.246109235   5.674999268
O        8.478559010  10.714850870   2.506562370    0   0   0
O       15.400733447   5.787117916   8.793670695
O       11.954435180   4.117117550   2.506562370    0   0   0
O       11.895892700  12.393590247   8.769316738
O        1.937107641   1.692949597   5.666728148
O        8.577378026   5.752333402   8.805250983
O       15.249409010  10.714850870   2.506562370    0   0   0
O        5.231678673   8.309532620   5.675424004
O        8.702209004   1.703467548   5.664425841
O        5.183585180   4.117117550   2.506562370    0   0   0
O       18.657343240  12.365677709   8.797139476
O       10.201844279   5.951277050   5.070587937
O        6.772138950   8.400761890   1.916782990    0   0   0
O       13.620180886   3.439023770   8.251099600
O       10.248015120   1.803028560   1.916782990    0   0   0
O       10.094063329  10.170618922   8.230167210
O        6.735331320  12.551799051   5.040160541
O        6.820237409   3.447972961   8.269631589
O       13.542988950   8.400761890   1.916782990    0   0   0
O        3.462731522   5.956946006   5.041307156
O       13.519561042  12.558987397   5.051768357
O        3.477165120   1.803028560   1.916782990    0   0   0
O       16.868995870  10.021399777   8.267933044
Zr       9.939606420   5.686520857   7.366542076
Zr      16.559423010  10.582236430   0.907394510    0   0   0
Zr       6.551905967   8.136226388   4.045901848
Zr      10.015083238   1.542257857   4.041179733
Zr       6.493599180   3.984503110   0.907394510    0   0   0
Zr       6.496722993  12.334630247   7.355769546
Zr      13.292301472   8.133395952   4.065234428
Zr       3.225489610   5.732619420   7.330692302
Zr       9.788573010  10.582236430   0.907394510    0   0   0
Zr      13.264449180   3.984503110   0.907394510    0   0   0
Zr      13.274658670  12.379471017   7.346903419
Zr       3.244762292   1.537535810   4.041341074
O        9.812853860   3.636798298   7.498202826
O       16.342555030   8.532452650   1.044558800    0   0   0
O        6.290167997   6.108771860   4.186909592
O       16.356352724  12.706474240   4.192913116
O        6.276731200   1.934719320   1.044558800    0   0   0
O        6.352228996  10.246443618   7.570225818
O       13.063255654   6.095370061   4.163933256
O        3.052857878   3.660888208   7.510276628
O        9.571705030   8.532452650   1.044558800    0   0   0
O       13.047581200   1.934719320   1.044558800    0   0   0
O       13.102667466  10.296616822   7.462144913
O        9.575523789  12.700049257   4.160320501
O       11.598003220   6.162666740   8.686529060
O       18.048928480  11.521621710   2.149718790    0   0   0
O        8.073869296   9.008541769   5.319956965
O       11.522941536   2.442121636   5.277401363
O        1.518436917   0.099645685   8.350498182
O        7.983104650   4.923888380   2.149718790    0   0   0
O       14.816412711   9.040764931   5.287572312
O        4.814512469   6.692933175   8.360190549
O       11.278078480  11.521621710   2.149718790    0   0   0
O        8.296667628   0.093790443   8.361114743
O       14.753954650   4.923888380   2.149718790    0   0   0
O        4.753418698   2.444614682   5.282695993
H       11.549682678   8.313452299   9.580305641
H       11.517214934   6.948087244   9.336900050
