# Supplementary material for: Coverage-Dependent Hydrogen Adsorption, Spillover, and Vacancy Formation in Ni/ZrO2 Systems: A First-Principles DFT Investigation
Source: ACS Omega. 2026 Apr 24;11(18):27143–58. doi: 10.1021/acsomega.6c00781 (PMC13177261; doi:10.1021/acsomega.6c00781)
Supplement: Supplementary file 2 [file ao6c00781_si_002.zip › XYZ_Structures/H2@ZrO2_stoich/H2_break/farther apart/ZrO2_h2_BREAK_steps.xyz]

  146
Lattice="13.54170000 0.0 0.0; 6.58994766 13.19546665 0.0; 0.0 0.0 23.05410000"!    total energy =  -7905.943412 Ry
Zr    8.2541124420    5.1566560280    4.3239806340
Zr    4.7557044700    7.6259240900    1.1690076600
Zr   11.8009476470    2.7459625470    7.3721382060
Zr    8.2315806400    1.0281907600    1.1690076600
Zr    8.3280068180    9.3437413540    7.3695277570
Zr   18.3235884610   11.7554039160    4.3189263340
Zr    5.0313689840    2.7493426330    7.3744694900
Zr   11.5265544700    7.6259240900    1.1690076600
Zr   15.0258201440    5.1561901520    4.3182389830
Zr   11.5507665230   11.7550877950    4.3201203170
Zr    1.4607306400    1.0281907600    1.1690076600
Zr   15.0980160430    9.3448494540    7.3686505690
 O    7.9941474010    5.6560963840    6.3048402110
 O   14.6045427000   10.4637411400    0.0000000000
 O    4.5725485020    8.0007236420    3.1407102540
 O    8.0486238650    1.3997690050    3.1439097350
 O    4.5387188700    3.8660078200    0.0000000000
 O   18.0650248100   12.2691712000    6.2964037240
 O   11.3433404830    8.0045629170    3.1412298940
 O    7.8336927000   10.4637411400    0.0000000000
 O   14.7631065550    5.6789134660    6.2927919310
 O   11.3095688700    3.8660078200    0.0000000000
 O   11.2892304600   12.2772179680    6.2973445110
 O    1.2771643880    1.4032354560    3.1419534470
 O    9.7811819780    7.8941863210    6.8497706960
 O   16.3110981700   12.7778301300    0.5897793800
 O    6.2809660390   10.3396952740    3.7999088750
 O    9.7552026270    3.7430105760    3.8022505040
 O    6.2452743400    6.1800968100    0.5897793800
 O   13.2544513040    1.2956907700    6.8528552260
 O   13.0506882200   10.3413539340    3.8006617190
 O    9.5402481700   12.7778301300    0.5897793800
 O   16.5479572290    7.8961743670    6.8449268740
 O    6.4829034080    1.2994684480    6.8549831340
 O   13.0161243400    6.1800968100    0.5897793800
 O    2.9845981170    3.7414208670    3.8005065930
Zr   10.0244220000    8.1327454190    4.7285632850
Zr    6.5237482200   10.5962236300    1.5991678500
Zr   13.5862531020    5.7267920970    7.9088138860
Zr    9.9996243900    3.9984903000    1.5991678500
Zr   10.1095993750   12.3251092620    7.9112183370
Zr   13.5003216730    1.5342926210    4.7309467150
Zr    6.8212711260    5.7269002000    7.9301691840
Zr   13.2945982200   10.5962236300    1.5991678500
Zr   16.7940748030    8.1353834710    4.7267286830
Zr    6.7289542270    1.5348563500    4.7329518210
Zr    3.2287743900    3.9984903000    1.5991678500
Zr   16.8798984170   12.3233239750    7.9077212320
 O   10.2470905700   10.1949099610    4.6435909570
 O    6.7406162000   12.6460074200    1.4620035600
 O   13.7747373860    7.8762824010    7.9523461110
 O    3.7064439030    1.2800490230    7.9601030780
 O   10.2164923700    6.0482740900    1.4620035600
 O   13.7205975790    3.5966499720    4.6421264980
 O    7.0038601980    7.8683490170    7.9432288710
 O   13.5114662000   12.6460074200    1.4620035600
 O   17.0173944340   10.1952766560    4.6384490600
 O    6.9496923630    3.5947484650    4.6396144520
 O    3.4456423700    6.0482740900    1.4620035600
 O   10.4790526660    1.2727610440    7.9547841020
 O    8.5062336490    7.2264500440    3.4483002140
 O    5.0342427500    9.6568383600    0.3568435800
 O   11.9737223270    4.7562125770    6.6623780930
 O    8.5101189200    3.0591050300    0.3568435800
 O    8.4996087840   11.3516640230    6.6631427070
 O   11.9839597650    0.6304051300    3.4478687040
 O    5.2063891860    4.7573391180    6.6697954770
 O   11.8050927500    9.6568383600    0.3568435800
 O   15.2770723490    7.2283027790    3.4463781850
 O    5.2126509270    0.6310123260    3.4475727480
 O    1.7392689200    3.0591050300    0.3568435800
 O   15.2728802760   11.3543835130    6.6608232010
Zr   11.7375191000    0.3570693300    1.3375547000
Zr   11.7525375930    8.6601060350    7.6359157510
Zr    8.2653063930   11.1586367210    4.5066095430
Zr   11.7402839920    4.5622965980    4.5058635090
Zr    1.6843811920    2.0614282160    7.6357389260
Zr    8.2616429300    6.9548026500    1.3375547000
Zr   15.0359164020   11.1616684710    4.5065888790
Zr    4.9666691000    0.3570693300    1.3375547000
Zr    4.9790700700    8.6591985180    7.6330191870
Zr    8.4561761010    2.0618353130    7.6408689220
Zr   15.0324929300    6.9548026500    1.3375547000
Zr    4.9696187750    4.5606869520    4.5086818060
 O   12.0038778090    8.3170700640    5.6683920070
 O    8.4785590100   10.7148508700    2.5065623700
 O   15.3699947690    5.7816871850    8.7982346610
 O   11.9544351800    4.1171175500    2.5065623700
 O   11.8929176960   12.3811638580    8.8034693720
 O    1.9362584070    1.7191840040    5.6682925480
 O    8.6198344190    5.7898112840    8.8017002080
 O   15.2494090100   10.7148508700    2.5065623700
 O    5.2307371630    8.3202501180    5.6659706450
 O    8.7074417110    1.7193524320    5.6724699650
 O    5.1835851800    4.1171175500    2.5065623700
 O   18.6627340750   12.3759102430    8.8022126160
 O   10.2213631770    5.9590624660    5.0498117070
 O    6.7721389500    8.4007618900    1.9167829900
 O   13.5955707690    3.4463480230    8.2711456570
 O   10.2480151200    1.8030285600    1.9167829900
 O   10.1221227300   10.0439741810    8.2720360640
 O    6.7485063170   12.5541074570    5.0502352690
 O    6.8280969410    3.4461306960    8.2812605250
 O   13.5429889500    8.4007618900    1.9167829900
 O    3.4512539340    5.9565622320    5.0485463430
 O   13.5163944580   12.5555935670    5.0539960280
 O    3.4771651200    1.8030285600    1.9167829900
 O   16.8919216190   10.0428975650    8.2706512030
Zr    9.9853565040    5.7325736870    7.3615353500
Zr   16.5594230100   10.5822364300    0.9073945100
Zr    6.5407029370    8.1415854130    4.0428444650
Zr   10.0165026510    1.5456172860    4.0444198460
Zr    6.4935991800    3.9845031100    0.9073945100
Zr    6.5012249640   12.3288613720    7.3684898840
Zr   13.3123393210    8.1431337020    4.0429481780
Zr    3.2066016020    5.7340990650    7.3601210630
Zr    9.7885730100   10.5822364300    0.9073945100
Zr   13.2644491800    3.9845031100    0.9073945100
Zr   13.2717359460   12.3317851380    7.3677687740
Zr    3.2467869090    1.5442478800    4.0428916340
 O    9.8360202310    3.6498683660    7.5723381920
 O   16.3425550300    8.5324526500    1.0445588000
 O    6.2908632170    6.1115844950    4.1919613290
 O   16.3592033830   12.7112134370    4.1930877430
 O    6.2767312000    1.9347193200    1.0445588000
 O    6.3598031650   10.2476170050    7.5676433240
 O   13.0601353720    6.1124270160    4.1873486280
 O    3.0579838720    3.6529700440    7.5504308970
 O    9.5717050300    8.5324526500    1.0445588000
 O   13.0475812000    1.9347193200    1.0445588000
 O   13.1287041390   10.2516744350    7.5604922110
 O    9.5870305550   12.7088870740    4.1858928360
 O   11.5935986730    6.6886919760    8.3667004730
 O   18.0489284800   11.5216217100    2.1497187900
 O    8.0508927780    9.0420567630    5.2819342630
 O   11.5254488460    2.4453127780    5.2841627700
 O    1.5237770970    0.0876277560    8.3647829210
 O    7.9831046500    4.9238883800    2.1497187900
 O   14.8210928210    9.0461544380    5.2800088820
 O    4.8091686530    6.6936405550    8.3604592550
 O   11.2780784800   11.5216217100    2.1497187900
 O    8.2933825980    0.0879674370    8.3667480590
 O   14.7539546500    4.9238883800    2.1497187900
 O    4.7543844810    2.4454400190    5.2853568560
 H    6.9350246130    6.2151042050   10.6267924980
 H    6.1875202640    6.3289244230   10.5927830200
  146
Lattice="13.54170000 0.0 0.0; 6.58994766 13.19546665 0.0; 0.0 0.0 23.05410000"!    total energy =  -7905.952782 Ry
Zr    8.2543424561    5.1716006995    4.3472957761
Zr    4.7557044700    7.6259240900    1.1690076600
Zr   11.8042906224    2.7484035433    7.4240456169
Zr    8.2315806400    1.0281907600    1.1690076600
Zr    8.3288398201    9.3479840728    7.4222771196
Zr   18.3200637491   11.7705611034    4.3449483753
Zr    5.0346015378    2.7508957511    7.4205398098
Zr   11.5265544700    7.6259240900    1.1690076600
Zr   15.0240805665    5.1729679105    4.3433608081
Zr   11.5481424056   11.7715445966    4.3451762988
Zr    1.4607306400    1.0281907600    1.1690076600
Zr   15.0939141057    9.3512982433    7.4202948445
 O    8.0159277448    5.5856192353    6.3616211426
 O   14.6045427000   10.4637411400    0.0000000000
 O    4.5753032233    7.9816160281    3.1607335983
 O    8.0522296363    1.3815563079    3.1610301296
 O    4.5387188700    3.8660078200    0.0000000000
 O   18.0786614183   12.1979418230    6.3675223006
 O   11.3458435564    7.9881934711    3.1595473949
 O    7.8336927000   10.4637411400    0.0000000000
 O   14.7701860403    5.6342253084    6.3588743612
 O   11.3095688700    3.8660078200    0.0000000000
 O   11.2961683501   12.2247687871    6.3634859669
 O    1.2802513424    1.3869554529    3.1621829528
 O    9.7926539534    7.8939431574    6.8975331899
 O   16.3110981700   12.7778301300    0.5897793800
 O    6.2857904717   10.3469506706    3.8086402773
 O    9.7631031100    3.7469547614    3.8104762531
 O    6.2452743400    6.1800968100    0.5897793800
 O   13.2668357566    1.2880456614    6.9087943775
 O   13.0548826728   10.3469549702    3.8081193907
 O    9.5402481700   12.7778301300    0.5897793800
 O   16.5530212755    7.8967470306    6.8958497922
 O    6.4909613289    1.2885191522    6.8997408977
 O   13.0161243400    6.1800968100    0.5897793800
 O    2.9908371572    3.7478282534    3.8091079990
Zr   10.0369881802    8.1342203296    4.7771642362
Zr    6.5237482200   10.5962236300    1.5991678500
Zr   13.5952995095    5.7101599204    7.9845887225
Zr    9.9996243900    3.9984903000    1.5991678500
Zr   10.1206305899   12.3056861984    7.9879898576
Zr   13.5143394444    1.5309310236    4.7836964480
Zr    6.8284787767    5.7148116076    7.9885100420
Zr   13.2945982200   10.5962236300    1.5991678500
Zr   16.8043630548    8.1364460359    4.7770469266
Zr    6.7411993694    1.5358512139    4.7786212477
Zr    3.2287743900    3.9984903000    1.5991678500
Zr   16.8895885223   12.3038930787    7.9848721073
 O   10.2417967831   10.1978716004    4.6478204226
 O    6.7406162000   12.6460074200    1.4620035600
 O   13.7748657406    7.8640591497    7.9992691792
 O    3.7077083433    1.2646241897    8.0049221072
 O   10.2164923700    6.0482740900    1.4620035600
 O   13.7207837425    3.5973208349    4.6468118864
 O    6.9989042507    7.8397065424    7.9646988425
 O   13.5114662000   12.6460074200    1.4620035600
 O   17.0085245830   10.1973762832    4.6367673087
 O    6.9410471115    3.5964229952    4.6317665515
 O    3.4456423700    6.0482740900    1.4620035600
 O   10.4797596143    1.2461893495    7.9736799777
 O    8.4983675010    7.2298292284    3.4672661003
 O    5.0342427500    9.6568383600    0.3568435800
 O   11.9647751103    4.7402276085    6.7023510161
 O    8.5101189200    3.0591050300    0.3568435800
 O    8.4809715176   11.3381660946    6.7092175008
 O   11.9767397714    0.6319065980    3.4666821250
 O    5.1989073550    4.7510783595    6.7152194603
 O   11.8050927500    9.6568383600    0.3568435800
 O   15.2708011090    7.2310699995    3.4659579351
 O    5.2038020590    0.6345361938    3.4668496974
 O    1.7392689200    3.0591050300    0.3568435800
 O   15.2534523363   11.3469077792    6.7081450400
Zr   11.7375191000    0.3570693300    1.3375547000
Zr   11.7604230454    8.6343517397    7.6944420097
Zr    8.2674036760   11.1420229108    4.5299103071
Zr   11.7479776562    4.5413743295    4.5256107799
Zr    1.6941076694    2.0349662675    7.6977715512
Zr    8.2616429300    6.9548026500    1.3375547000
Zr   15.0365704061   11.1432186623    4.5287245938
Zr    4.9666691000    0.3570693300    1.3375547000
Zr    4.9802754408    8.6368582894    7.6910354917
Zr    8.4663223299    2.0352781186    7.6936332816
Zr   15.0324929300    6.9548026500    1.3375547000
Zr    4.9732131166    4.5435656913    4.5295382771
 O   12.0059604932    8.3351339433    5.7036400577
 O    8.4785590100   10.7148508700    2.5065623700
 O   15.3681015757    5.7872979417    8.8777685257
 O   11.9544351800    4.1171175500    2.5065623700
 O   11.8921067653   12.3849888466    8.8819008718
 O    1.9386115699    1.7344541116    5.7070553345
 O    8.6521877747    5.8215307513    8.8560709552
 O   15.2494090100   10.7148508700    2.5065623700
 O    5.2277535581    8.3516430438    5.7007331600
 O    8.7058081432    1.7491708812    5.7018103554
 O    5.1835851800    4.1171175500    2.5065623700
 O   18.6611223359   12.3863231271    8.8846858336
 O   10.2220849827    5.9541354100    5.0790371434
 O    6.7721389500    8.4007618900    1.9167829900
 O   13.5890816022    3.4395366211    8.3382414718
 O   10.2480151200    1.8030285600    1.9167829900
 O   10.1080504650   10.0364249491    8.3419233338
 O    6.7370854412   12.5479629664    5.0911695559
 O    6.8319248997    3.4298308148    8.3226559494
 O   13.5429889500    8.4007618900    1.9167829900
 O    3.4402139681    5.9491490077    5.0915229827
 O   13.5044713517   12.5477831354    5.0892981037
 O    3.4771651200    1.8030285600    1.9167829900
 O   16.8777263404   10.0353053362    8.3387407565
Zr    9.9866965815    5.7128911499    7.4131022583
Zr   16.5594230100   10.5822364300    0.9073945100
Zr    6.5332419367    8.1451229876    4.0477196940
Zr   10.0113260575    1.5471141262    4.0481120679
Zr    6.4935991800    3.9845031100    0.9073945100
Zr    6.4900966068   12.3099030995    7.4447360220
Zr   13.3040728039    8.1443456053    4.0474025163
Zr    3.1901124127    5.7191247997    7.4273849073
Zr    9.7885730100   10.5822364300    0.9073945100
Zr   13.2644491800    3.9845031100    0.9073945100
Zr   13.2602754227   12.3178886194    7.4359176158
Zr    3.2389254653    1.5466398513    4.0485371000
 O    9.8546905071    3.6331113988    7.7028261280
 O   16.3425550300    8.5324526500    1.0445588000
 O    6.2965387469    6.1133471191    4.2492295638
 O   16.3648310596   12.7109227250    4.2478661214
 O    6.2767312000    1.9347193200    1.0445588000
 O    6.3719041076   10.2318530341    7.7095850700
 O   13.0683062109    6.1098115929    4.2320696040
 O    3.0678766061    3.6417710216    7.6606579416
 O    9.5717050300    8.5324526500    1.0445588000
 O   13.0475812000    1.9347193200    1.0445588000
 O   13.1298813380   10.2410340096    7.6716074305
 O    9.5915376779   12.7085308335    4.2379432985
 O   11.6059620703    6.6720307457    8.4186141309
 O   18.0489284800   11.5216217100    2.1497187900
 O    8.0542693640    9.0395882382    5.3167850237
 O   11.5343618195    2.4374106542    5.3180752349
 O    1.5295756650    0.0712865252    8.4311298990
 O    7.9831046500    4.9238883800    2.1497187900
 O   14.8232481322    9.0435686142    5.3139950702
 O    4.8072689894    6.6834451925    8.4137417874
 O   11.2780784800   11.5216217100    2.1497187900
 O    8.2946532700    0.0764595490    8.4312230534
 O   14.7539546500    4.9238883800    2.1497187900
 O    4.7588671532    2.4439438045    5.3196544511
 H    7.1958064459    5.5784594829   10.2460120138
 H    6.4361952600    5.5634916615   10.3531002353
  146
Lattice="13.54170000 0.0 0.0; 6.58994766 13.19546665 0.0; 0.0 0.0 23.05410000"!  TRANSITION STATE - total energy = -7905.905604 Ry
Zr    8.2479796471    5.1734418357    4.3858541449
Zr    4.7557044700    7.6259240900    1.1690076600
Zr   11.7946294958    2.7417668979    7.4256996738
Zr    8.2315806400    1.0281907600    1.1690076600
Zr    8.3203679320    9.3367882133    7.4245795950
Zr   18.3163055166   11.7696124294    4.3421681122
Zr    5.0271998258    2.7356946471    7.4231438267
Zr   11.5265544700    7.6259240900    1.1690076600
Zr   15.0178946177    5.1700469523    4.3404706970
Zr   11.5430109322   11.7702163810    4.3436569372
Zr    1.4607306400    1.0281907600    1.1690076600
Zr   15.0821695723    9.3514256895    7.4137666887
 O    8.0412228286    5.5216286741    6.4154553811
 O   14.6045427000   10.4637411400    0.0000000000
 O    4.5760071402    7.9721557417    3.1612342816
 O    8.0485245548    1.3842544646    3.1598903942
 O    4.5387188700    3.8660078200    0.0000000000
 O   18.0758232153   12.1867510100    6.3645861337
 O   11.3418574478    7.9902208182    3.1587660616
 O    7.8336927000   10.4637411400    0.0000000000
 O   14.7535063913    5.6354915052    6.3569898928
 O   11.3095688700    3.8660078200    0.0000000000
 O   11.2852392969   12.2198777740    6.3612055753
 O    1.2766437954    1.3894253589    3.1615663228
 O    9.7845305072    7.8863859545    6.8985384225
 O   16.3110981700   12.7778301300    0.5897793800
 O    6.2835490858   10.3458914343    3.8078740659
 O    9.7600993255    3.7515685847    3.8164266362
 O    6.2452743400    6.1800968100    0.5897793800
 O   13.2597897002    1.2834566229    6.9083160005
 O   13.0503340861   10.3469673048    3.8049222837
 O    9.5402481700   12.7778301300    0.5897793800
 O   16.5354202888    7.9001576911    6.8827176935
 O    6.4748851599    1.2714169131    6.8875585603
 O   13.0161243400    6.1800968100    0.5897793800
 O    2.9870056631    3.7467915406    3.8064508627
Zr   10.0315401940    8.1339741022    4.7770998257
Zr    6.5237482200   10.5962236300    1.5991678500
Zr   13.5772813608    5.7096751202    7.9860729984
Zr    9.9996243900    3.9984903000    1.5991678500
Zr   10.1113368082   12.2973966131    7.9873420873
Zr   13.5084314941    1.5289556140    4.7830108799
Zr    6.7021827733    5.7235776403    8.0204566792
Zr   13.2945982200   10.5962236300    1.5991678500
Zr   16.7962933803    8.1389134441    4.7721521271
Zr    6.7342716713    1.5365904311    4.7757287915
Zr    3.2287743900    3.9984903000    1.5991678500
Zr   16.8813586195   12.3054012291    7.9792663563
 O   10.2363357499   10.1963827953    4.6476548470
 O    6.7406162000   12.6460074200    1.4620035600
 O   13.7645371547    7.8635124191    7.9953059117
 O    3.6982750163    1.2594631898    8.0061978152
 O   10.2164923700    6.0482740900    1.4620035600
 O   13.7136541968    3.5973706312    4.6506643820
 O    6.9787199165    7.8168157927    7.9430374009
 O   13.5114662000   12.6460074200    1.4620035600
 O   17.0020020154   10.1972887164    4.6297639352
 O    6.9289340366    3.5956461248    4.6334727250
 O    3.4456423700    6.0482740900    1.4620035600
 O   10.4747266752    1.2380153134    7.9579876419
 O    8.4921308463    7.2257476673    3.4737062689
 O    5.0342427500    9.6568383600    0.3568435800
 O   11.9410988426    4.7405583070    6.7032955267
 O    8.5101189200    3.0591050300    0.3568435800
 O    8.4728847203   11.3279269124    6.7098534165
 O   11.9739940179    0.6312662386    3.4661781197
 O    5.1881431342    4.7590816969    6.7367826135
 O   11.8050927500    9.6568383600    0.3568435800
 O   15.2670734828    7.2292905829    3.4652530313
 O    5.1980998409    0.6367742457    3.4678973797
 O    1.7392689200    3.0591050300    0.3568435800
 O   15.2459921432   11.3485355920    6.7050844528
Zr   11.7375191000    0.3570693300    1.3375547000
Zr   11.7513009406    8.6320869928    7.6918805460
Zr    8.2641486577   11.1403731076    4.5297263656
Zr   11.7418918289    4.5416529529    4.5207169032
Zr    1.6850648250    2.0305716070    7.6963249448
Zr    8.2616429300    6.9548026500    1.3375547000
Zr   15.0300758248   11.1457368813    4.5257722395
Zr    4.9666691000    0.3570693300    1.3375547000
Zr    4.9601411758    8.6496400961    7.6835369927
Zr    8.4503549765    2.0341718700    7.6931791103
Zr   15.0324929300    6.9548026500    1.3375547000
Zr    4.9693225967    4.5411274186    4.5267017076
 O   11.9999831268    8.3351917049    5.7011707424
 O    8.4785590100   10.7148508700    2.5065623700
 O   15.3473320017    5.7849738478    8.8772381507
 O   11.9544351800    4.1171175500    2.5065623700
 O   11.8821809094   12.3798909353    8.8788276216
 O    1.9313788346    1.7316771250    5.7059039963
 O    8.7200120164    5.8806365554    8.9470893677
 O   15.2494090100   10.7148508700    2.5065623700
 O    5.2154252835    8.3628358545    5.6964211577
 O    8.6971860286    1.7563293604    5.6997544593
 O    5.1835851800    4.1171175500    2.5065623700
 O   18.6522544480   12.3790654862    8.8809973450
 O   10.2223913424    5.9598324945    5.0846189378
 O    6.7721389500    8.4007618900    1.9167829900
 O   13.5784347335    3.4387092850    8.3328880011
 O   10.2480151200    1.8030285600    1.9167829900
 O   10.0987687026   10.0301366287    8.3421324563
 O    6.7342621295   12.5470469293    5.0899245423
 O    6.8294164993    3.3978465902    8.2937082661
 O   13.5429889500    8.4007618900    1.9167829900
 O    3.4317256216    5.9432062495    5.0940008272
 O   13.4972391874   12.5463731149    5.0833044797
 O    3.4771651200    1.8030285600    1.9167829900
 O   16.8694407808   10.0342226873    8.3304278514
Zr    9.9888057603    5.6945576047    7.4110547002
Zr   16.5594230100   10.5822364300    0.9073945100
Zr    6.5298714217    8.1460158003    4.0489872738
Zr   10.0057035756    1.5489824908    4.0475470782
Zr    6.4935991800    3.9845031100    0.9073945100
Zr    6.4838035929   12.3033410327    7.4440970032
Zr   13.2990011287    8.1445657550    4.0448392199
Zr    3.1586930252    5.7147274350    7.4220787196
Zr    9.7885730100   10.5822364300    0.9073945100
Zr   13.2644491800    3.9845031100    0.9073945100
Zr   13.2500488237   12.3161457534    7.4323846290
Zr    3.2327536098    1.5463476571    4.0484997065
 O    9.8543877099    3.6329809471    7.7550535511
 O   16.3425550300    8.5324526500    1.0445588000
 O    6.2983967468    6.1152296042    4.2885993826
 O   16.3609008145   12.7135259711    4.2481921558
 O    6.2767312000    1.9347193200    1.0445588000
 O    6.3681159637   10.2248040104    7.7182024697
 O   13.0621780687    6.1091174505    4.2284137740
 O    3.0558671593    3.6381895720    7.6495677362
 O    9.5717050300    8.5324526500    1.0445588000
 O   13.0475812000    1.9347193200    1.0445588000
 O   13.1185471251   10.2392244267    7.6612569959
 O    9.5858682975   12.7084497570    4.2375261661
 O   11.5989115776    6.6684850168    8.4188684985
 O   18.0489284800   11.5216217100    2.1497187900
 O    8.0485467174    9.0367291268    5.3187184659
 O   11.5282528100    2.4373433176    5.3184406172
 O    1.5218076856    0.0649639073    8.4273564210
 O    7.9831046500    4.9238883800    2.1497187900
 O   14.8141693703    9.0484310848    5.3077041016
 O    4.7646350772    6.7005602382    8.4004223753
 O   11.2780784800   11.5216217100    2.1497187900
 O    8.2836483484    0.0763479534    8.4286636654
 O   14.7539546500    4.9238883800    2.1497187900
 O    4.7490236717    2.4517052869    5.3217762754
 H    7.8874698366    5.6781666592    9.7556962531
 H    6.8498145439    5.5301688099   10.0322605838
  146
Lattice="13.54170000 0.0 0.0; 6.58994766 13.19546665 0.0; 0.0 0.0 23.05410000"!    total energy =  -7905.925988 Ry
Zr    8.2418566845    5.1747521665    4.4165892456
Zr    4.7557044700    7.6259240900    1.1690076600
Zr   11.7938353633    2.7408063892    7.4315979457
Zr    8.2315806400    1.0281907600    1.1690076600
Zr    8.3118042209    9.3395504584    7.4240395232
Zr   18.3149797725   11.7731709710    4.3428639308
Zr    5.0355383788    2.7303968165    7.4267619640
Zr   11.5265544700    7.6259240900    1.1690076600
Zr   15.0202080093    5.1740301723    4.3406615006
Zr   11.5440719061   11.7712609717    4.3410210758
Zr    1.4607306400    1.0281907600    1.1690076600
Zr   15.0707717805    9.3536340607    7.4107768095
 O    8.0852880921    5.4934129194    6.4439952763
 O   14.6045427000   10.4637411400    0.0000000000
 O    4.5777427959    7.9665073699    3.1603323921
 O    8.0509578521    1.3850721120    3.1592044671
 O    4.5387188700    3.8660078200    0.0000000000
 O   18.0729675930   12.1935515471    6.3622387088
 O   11.3388545006    7.9882395473    3.1598192070
 O    7.8336927000   10.4637411400    0.0000000000
 O   14.7475947050    5.6365243757    6.3581536025
 O   11.3095688700    3.8660078200    0.0000000000
 O   11.2850779826   12.2140106923    6.3584891499
 O    1.2759790982    1.3920302102    3.1619594874
 O    9.7756892730    7.8810296437    6.9016100242
 O   16.3110981700   12.7778301300    0.5897793800
 O    6.2835969378   10.3494694194    3.8079258732
 O    9.7635795948    3.7592862934    3.8190957314
 O    6.2452743400    6.1800968100    0.5897793800
 O   13.2631930819    1.2887144539    6.9107885527
 O   13.0452446281   10.3433479580    3.8008975397
 O    9.5402481700   12.7778301300    0.5897793800
 O   16.5186683546    7.9113893017    6.8683803078
 O    6.4666387211    1.2476940072    6.8673115727
 O   13.0161243400    6.1800968100    0.5897793800
 O    2.9868654572    3.7486563858    3.8076430207
Zr   10.0277171271    8.1430291719    4.7777357703
Zr    6.5237482200   10.5962236300    1.5991678500
Zr   13.5803461849    5.7146220634    7.9926276747
Zr    9.9996243900    3.9984903000    1.5991678500
Zr   10.1125481843   12.2990052212    7.9855802027
Zr   13.5093691756    1.5291293363    4.7854221883
Zr    6.6342653380    5.7611320491    8.0710793563
Zr   13.2945982200   10.5962236300    1.5991678500
Zr   16.7914593251    8.1457172687    4.7676365772
Zr    6.7332438934    1.5363593739    4.7722549805
Zr    3.2287743900    3.9984903000    1.5991678500
Zr   16.8794246720   12.3117059199    7.9770612338
 O   10.2346863338   10.1970577392    4.6459390306
 O    6.7406162000   12.6460074200    1.4620035600
 O   13.7520271097    7.8660041860    8.0042555549
 O    3.7000046335    1.2556341925    8.0043622744
 O   10.2164923700    6.0482740900    1.4620035600
 O   13.7135259272    3.5996589016    4.6509074151
 O    6.9642172525    7.8397302420    7.9528843368
 O   13.5114662000   12.6460074200    1.4620035600
 O   16.9989911247   10.2011372800    4.6272920681
 O    6.9238545920    3.5972192250    4.6328009425
 O    3.4456423700    6.0482740900    1.4620035600
 O   10.4811613013    1.2404118914    7.9517344759
 O    8.4929860041    7.2239948301    3.4827270356
 O    5.0342427500    9.6568383600    0.3568435800
 O   11.9248423193    4.7449337012    6.6971243857
 O    8.5101189200    3.0591050300    0.3568435800
 O    8.4779909891   11.3327199153    6.7085428481
 O   11.9749030668    0.6340149030    3.4673149147
 O    5.1718474847    4.7581943158    6.7598240948
 O   11.8050927500    9.6568383600    0.3568435800
 O   15.2657431825    7.2294724543    3.4645827295
 O    5.1971891113    0.6368335804    3.4667330737
 O    1.7392689200    3.0591050300    0.3568435800
 O   15.2378150260   11.3500101751    6.7034958797
Zr   11.7375191000    0.3570693300    1.3375547000
Zr   11.7386573054    8.6324734538    7.6954448107
Zr    8.2624876465   11.1447103349    4.5309329887
Zr   11.7492235098    4.5363652248    4.5081931622
Zr    1.6898345163    2.0330377201    7.6966472211
Zr    8.2616429300    6.9548026500    1.3375547000
Zr   15.0270266109   11.1469035739    4.5225081303
Zr    4.9666691000    0.3570693300    1.3375547000
Zr    4.9447931105    8.6744850682    7.6719966895
Zr    8.4415963125    2.0347235798    7.6917291279
Zr   15.0324929300    6.9548026500    1.3375547000
Zr    4.9685501145    4.5396501649    4.5300179893
 O   11.9930557691    8.3307915435    5.7047188367
 O    8.4785590100   10.7148508700    2.5065623700
 O   15.3418047426    5.7889373214    8.8779090350
 O   11.9544351800    4.1171175500    2.5065623700
 O   11.8847189099   12.3754133223    8.8767684167
 O    1.9326464101    1.7320000775    5.7058707810
 O    8.6715450543    5.9313866127    8.9505868128
 O   15.2494090100   10.7148508700    2.5065623700
 O    5.2078110183    8.3760057792    5.6879076395
 O    8.6984548347    1.7707272038    5.6967048471
 O    5.1835851800    4.1171175500    2.5065623700
 O   18.6498031125   12.3863811303    8.8805502473
 O   10.2354108604    5.9595365293    5.0996922720
 O    6.7721389500    8.4007618900    1.9167829900
 O   13.5690106252    3.4473986780    8.3318071969
 O   10.2480151200    1.8030285600    1.9167829900
 O   10.0955930478   10.0259392791    8.3434272865
 O    6.7340815565   12.5512015354    5.0912906427
 O    6.8550989564    3.3442727828    8.2547300813
 O   13.5429889500    8.4007618900    1.9167829900
 O    3.4297116260    5.9440060024    5.0962754716
 O   13.4971333248   12.5433462697    5.0694284789
 O    3.4771651200    1.8030285600    1.9167829900
 O   16.8589393396   10.0430776451    8.3281851647
Zr   10.0301380751    5.6724552936    7.3437926454
Zr   16.5594230100   10.5822364300    0.9073945100
Zr    6.5287242143    8.1481299561    4.0502534500
Zr   10.0048807448    1.5519007036    4.0491720958
Zr    6.4935991800    3.9845031100    0.9073945100
Zr    6.4844559054   12.3127908640    7.4453610283
Zr   13.2944735243    8.1458026756    4.0457233928
Zr    3.1547820624    5.7143493717    7.4160324087
Zr    9.7885730100   10.5822364300    0.9073945100
Zr   13.2644491800    3.9845031100    0.9073945100
Zr   13.2487218689   12.3153108052    7.4268539079
Zr    3.2329834527    1.5476665987    4.0481085708
 O    9.8700829783    3.6516572203    7.8243726966
 O   16.3425550300    8.5324526500    1.0445588000
 O    6.3002373414    6.1170211861    4.3122585248
 O   16.3602248640   12.7163294598    4.2484716694
 O    6.2767312000    1.9347193200    1.0445588000
 O    6.3649111048   10.2408037509    7.7044904324
 O   13.0634125809    6.1092230407    4.2269656449
 O    3.0492355897    3.6363910692    7.6561197194
 O    9.5717050300    8.5324526500    1.0445588000
 O   13.0475812000    1.9347193200    1.0445588000
 O   13.1069491097   10.2362183158    7.6499067705
 O    9.5858961018   12.7097781127    4.2353645153
 O   11.5844816531    6.6584052234    8.4218637757
 O   18.0489284800   11.5216217100    2.1497187900
 O    8.0454037357    9.0424181361    5.3196762544
 O   11.5295269087    2.4403115062    5.3226651499
 O    1.5227003234    0.0675996689    8.4311582622
 O    7.9831046500    4.9238883800    2.1497187900
 O   14.8051352313    9.0542773190    5.3020972429
 O    4.7240798866    6.7436803164    8.3814504164
 O   11.2780784800   11.5216217100    2.1497187900
 O    8.2830828466    0.0800900335    8.4249473038
 O   14.7539546500    4.9238883800    2.1497187900
 O    4.7493124177    2.4553521679    5.3208912254
 H    8.5998717569    5.5643249969    9.8456296416
 H    6.4244066037    5.3484070072    9.8960052947
  146
Lattice="13.54170000 0.0 0.0; 6.58994766 13.19546665 0.0; 0.0 0.0 23.05410000"!    total energy =  -7905.916424 Ry
Zr    8.2394611329    5.1754171122    4.4140026577
Zr    4.7557044700    7.6259240900    1.1690076600
Zr   11.8132059440    2.7513840892    7.4301875902
Zr    8.2315806400    1.0281907600    1.1690076600
Zr    8.3094357143    9.3384853510    7.4301001626
Zr   18.3160692577   11.7742536875    4.3437049390
Zr    5.0661781814    2.7624465303    7.4583832780
Zr   11.5265544700    7.6259240900    1.1690076600
Zr   15.0236413227    5.1779952394    4.3457488269
Zr   11.5448655964   11.7746740936    4.3424960905
Zr    1.4607306400    1.0281907600    1.1690076600
Zr   15.0663280640    9.3588824191    7.4083823407
 O    8.0752929232    5.5029424641    6.4455573983
 O   14.6045427000   10.4637411400    0.0000000000
 O    4.5782790937    7.9679920686    3.1587261006
 O    8.0502658099    1.3847757962    3.1587042107
 O    4.5387188700    3.8660078200    0.0000000000
 O   18.0805218942   12.1923549282    6.3623480749
 O   11.3366917226    7.9868675042    3.1615560071
 O    7.8336927000   10.4637411400    0.0000000000
 O   14.7508859580    5.6531913184    6.3611936102
 O   11.3095688700    3.8660078200    0.0000000000
 O   11.2851633312   12.2230297182    6.3582400173
 O    1.2801004825    1.3958091903    3.1622064751
 O    9.7706519053    7.8781322887    6.9086338699
 O   16.3110981700   12.7778301300    0.5897793800
 O    6.2855775454   10.3523204412    3.8084389950
 O    9.7653546418    3.7626828490    3.8180917155
 O    6.2452743400    6.1800968100    0.5897793800
 O   13.2778951955    1.2977077637    6.9092793551
 O   13.0433761540   10.3449221616    3.8004328249
 O    9.5402481700   12.7778301300    0.5897793800
 O   16.5120685079    7.9259387843    6.8610506477
 O    6.4657199505    1.2420738184    6.8772331645
 O   13.0161243400    6.1800968100    0.5897793800
 O    2.9891325533    3.7503519156    3.8081163957
Zr   10.0265562611    8.1460017093    4.7804458456
Zr    6.5237482200   10.5962236300    1.5991678500
Zr   13.5805946541    5.7250903245    7.9913155842
Zr    9.9996243900    3.9984903000    1.5991678500
Zr   10.1191660164   12.3119184077    7.9857443237
Zr   13.5137121329    1.5313575900    4.7828156367
Zr    6.6058325883    5.7346350128    8.0591797507
Zr   13.2945982200   10.5962236300    1.5991678500
Zr   16.7899189502    8.1476837289    4.7650815990
Zr    6.7316599223    1.5396790311    4.7820376124
Zr    3.2287743900    3.9984903000    1.5991678500
Zr   16.8924227357   12.3073275625    7.9809274135
 O   10.2361200370   10.1984140405    4.6487837952
 O    6.7406162000   12.6460074200    1.4620035600
 O   13.7417904436    7.8702017219    8.0120892626
 O    3.7238206923    1.2809879320    8.0157702652
 O   10.2164923700    6.0482740900    1.4620035600
 O   13.7180988145    3.6036367239    4.6561804023
 O    6.9741639676    7.8498020583    7.9946553937
 O   13.5114662000   12.6460074200    1.4620035600
 O   16.9992540543   10.2024082266    4.6280478897
 O    6.9260457566    3.5984343473    4.6236047331
 O    3.4456423700    6.0482740900    1.4620035600
 O   10.5122323347    1.2409600285    7.9453813931
 O    8.4964409330    7.2248006927    3.4829473756
 O    5.0342427500    9.6568383600    0.3568435800
 O   11.9327235250    4.7582367130    6.6946363603
 O    8.5101189200    3.0591050300    0.3568435800
 O    8.4836657051   11.3414209652    6.7102056460
 O   11.9774888914    0.6354872921    3.4666737488
 O    5.1997137528    4.7839654037    6.7499877856
 O   11.8050927500    9.6568383600    0.3568435800
 O   15.2657490734    7.2301487277    3.4650645300
 O    5.1988533312    0.6435558802    3.4718210869
 O    1.7392689200    3.0591050300    0.3568435800
 O   15.2390059438   11.3491045552    6.6991887859
Zr   11.7375191000    0.3570693300    1.3375547000
Zr   11.7308874949    8.6371914150    7.6986279839
Zr    8.2647144502   11.1477715536    4.5336193606
Zr   11.7515152367    4.5377354969    4.5081230790
Zr    1.7114451763    2.0496489756    7.6904265501
Zr    8.2616429300    6.9548026500    1.3375547000
Zr   15.0266652347   11.1494365155    4.5219303911
Zr    4.9666691000    0.3570693300    1.3375547000
Zr    4.9486920098    8.7035452135    7.6604627545
Zr    8.4781578522    2.0216555498    7.6770100133
Zr   15.0324929300    6.9548026500    1.3375547000
Zr    4.9682835341    4.5396565979    4.5257568279
 O   11.9883589297    8.3274268400    5.7078384338
 O    8.4785590100   10.7148508700    2.5065623700
 O   15.3434331850    5.7983441654    8.8820317792
 O   11.9544351800    4.1171175500    2.5065623700
 O   11.8908454569   12.3784398807    8.8788662761
 O    1.9414176769    1.7314529938    5.7033058631
 O    8.5980831861    5.8777528878    9.0033538313
 O   15.2494090100   10.7148508700    2.5065623700
 O    5.2123442076    8.3793617671    5.6826437279
 O    8.7047563675    1.7671718422    5.6854578402
 O    5.1835851800    4.1171175500    2.5065623700
 O   18.6662475585   12.3868029755    8.8807961468
 O   10.2296728042    5.9553513677    5.1129856183
 O    6.7721389500    8.4007618900    1.9167829900
 O   13.5856598186    3.4595397079    8.3286739628
 O   10.2480151200    1.8030285600    1.9167829900
 O   10.0995646368   10.0293233592    8.3436900479
 O    6.7379778210   12.5565253916    5.0903225897
 O    6.9656292023    3.3542826624    8.1607388057
 O   13.5429889500    8.4007618900    1.9167829900
 O    3.4336079153    5.9466889439    5.0985168091
 O   13.4980434821   12.5452966574    5.0697157205
 O    3.4771651200    1.8030285600    1.9167829900
 O   16.8570009218   10.0546659896    8.3297504919
Zr   10.0228796973    5.6733300354    7.3412505215
Zr   16.5594230100   10.5822364300    0.9073945100
Zr    6.5303544524    8.1499781109    4.0488658526
Zr   10.0074473854    1.5524316117    4.0438106982
Zr    6.4935991800    3.9845031100    0.9073945100
Zr    6.4991713745   12.3269616265    7.4419669400
Zr   13.2926447649    8.1473664711    4.0466103578
Zr    3.1606160896    5.7305945913    7.4306235233
Zr    9.7885730100   10.5822364300    0.9073945100
Zr   13.2644491800    3.9845031100    0.9073945100
Zr   13.2545258929   12.3210395194    7.4284460859
Zr    3.2399830194    1.5524779170    4.0528247175
 O    9.8987668047    3.6625473565    7.8438611969
 O   16.3425550300    8.5324526500    1.0445588000
 O    6.3012687193    6.1183022126    4.3057556764
 O   16.3634505352   12.7166410335    4.2463606039
 O    6.2767312000    1.9347193200    1.0445588000
 O    6.3738006482   10.2531384014    7.6931657225
 O   13.0645530225    6.1105186943    4.2273806007
 O    3.0612150757    3.6532659779    7.6194147948
 O    9.5717050300    8.5324526500    1.0445588000
 O   13.0475812000    1.9347193200    1.0445588000
 O   13.1014130700   10.2383516949    7.6401465370
 O    9.5880217358   12.7119116680    4.2321904338
 O   11.5635140096    6.6566502309    8.4328702652
 O   18.0489284800   11.5216217100    2.1497187900
 O    8.0461332446    9.0433624348    5.3225738998
 O   11.5339213878    2.4455487065    5.3212287238
 O    1.5416077373    0.0828364936    8.4276540728
 O    7.9831046500    4.9238883800    2.1497187900
 O   14.8002355353    9.0575798081    5.2991752015
 O    4.7256906079    6.7924381819    8.3538308558
 O   11.2780784800   11.5216217100    2.1497187900
 O    8.3042979588    0.0687260312    8.4253114646
 O   14.7539546500    4.9238883800    2.1497187900
 O    4.7545818376    2.4677729978    5.3414695544
 H    8.7558752190    5.4385245034    9.8533098666
 H    5.7602220939    4.8882574236    9.5681768431
  146
Lattice="13.54170000 0.0 0.0; 6.58994766 13.19546665 0.0; 0.0 0.0 23.05410000"!    total energy = -7905.938643 Ry
Zr    8.2294243391    5.1779250071    4.3969686187
Zr    4.7557044700    7.6259240900    1.1690076600
Zr   11.8247856173    2.7594472722    7.4271655858
Zr    8.2315806400    1.0281907600    1.1690076600
Zr    8.3096593096    9.3326593710    7.4334021363
Zr   18.3162973165   11.7728739267    4.3454321629
Zr    5.0638653097    2.8505802098    7.5663411994
Zr   11.5265544700    7.6259240900    1.1690076600
Zr   15.0250516949    5.1816270976    4.3546798411
Zr   11.5462851798   11.7838245969    4.3483589564
Zr    1.4607306400    1.0281907600    1.1690076600
Zr   15.0758337666    9.3631141373    7.4161075910
 O    8.0352910396    5.5519971406    6.4557525778
 O   14.6045427000   10.4637411400    0.0000000000
 O    4.5753086660    7.9751143932    3.1607048026
 O    8.0449085414    1.3849720569    3.1655555881
 O    4.5387188700    3.8660078200    0.0000000000
 O   18.0878915987   12.1855955301    6.3690598762
 O   11.3374557404    7.9857584158    3.1658076623
 O    7.8336927000   10.4637411400    0.0000000000
 O   14.7520620106    5.6768533485    6.3689607059
 O   11.3095688700    3.8660078200    0.0000000000
 O   11.2819242311   12.2519017632    6.3650213630
 O    1.2793193653    1.3977350552    3.1613294510
 O    9.7783148792    7.8800994538    6.9163621189
 O   16.3110981700   12.7778301300    0.5897793800
 O    6.2864091386   10.3533344487    3.8105142817
 O    9.7655999151    3.7683180922    3.8155201605
 O    6.2452743400    6.1800968100    0.5897793800
 O   13.2811528913    1.2989229651    6.9127816957
 O   13.0489178005   10.3535766825    3.8091945753
 O    9.5402481700   12.7778301300    0.5897793800
 O   16.5311114548    7.9167748889    6.8856324769
 O    6.4794025645    1.3044551558    6.9345119290
 O   13.0161243400    6.1800968100    0.5897793800
 O    2.9817874674    3.7514982293    3.8077018985
Zr   10.0286640121    8.1511039927    4.7836417828
Zr    6.5237482200   10.5962236300    1.5991678500
Zr   13.5880682396    5.7333789084    7.9911681610
Zr    9.9996243900    3.9984903000    1.5991678500
Zr   10.1216823598   12.3304449924    7.9917928071
Zr   13.5169345156    1.5290473314    4.7784841696
Zr    6.6335256681    5.6429489295    8.0237551375
Zr   13.2945982200   10.5962236300    1.5991678500
Zr   16.7943454020    8.1402145055    4.7748830297
Zr    6.7170541350    1.5547558715    4.8144165848
Zr    3.2287743900    3.9984903000    1.5991678500
Zr   16.9030609009   12.2968199434    7.9887051317
 O   10.2404775474   10.2013731825    4.6557696901
 O    6.7406162000   12.6460074200    1.4620035600
 O   13.7436590084    7.8796204074    8.0288467875
 O    3.7257738259    1.3277099758    8.0552256219
 O   10.2164923700    6.0482740900    1.4620035600
 O   13.7175343477    3.6068500014    4.6659161570
 O    6.9924470025    7.8095121547    7.9626257098
 O   13.5114662000   12.6460074200    1.4620035600
 O   16.9982979188   10.2019702467    4.6331311657
 O    6.9404671387    3.6019251054    4.6159512831
 O    3.4456423700    6.0482740900    1.4620035600
 O   10.5232485433    1.2491789458    7.9506805797
 O    8.5044815017    7.2283933373    3.4806087564
 O    5.0342427500    9.6568383600    0.3568435800
 O   11.9410309746    4.7724014277    6.6961998578
 O    8.5101189200    3.0591050300    0.3568435800
 O    8.4773261658   11.3384933735    6.7131439898
 O   11.9745930445    0.6347751280    3.4687347178
 O    5.2570278536    4.7966073358    6.6581549933
 O   11.8050927500    9.6568383600    0.3568435800
 O   15.2640814336    7.2325489097    3.4675868258
 O    5.2043407608    0.6405003711    3.4759556893
 O    1.7392689200    3.0591050300    0.3568435800
 O   15.2455113260   11.3493896272    6.7029592836
Zr   11.7375191000    0.3570693300    1.3375547000
Zr   11.7375926915    8.6528036017    7.7031650371
Zr    8.2671917940   11.1505454734    4.5348780910
Zr   11.7517242488    4.5367350127    4.5083810651
Zr    1.7171001025    2.0592478235    7.6776368645
Zr    8.2616429300    6.9548026500    1.3375547000
Zr   15.0296881989   11.1515571340    4.5288491050
Zr    4.9666691000    0.3570693300    1.3375547000
Zr    4.9747733272    8.6774137355    7.6701932791
Zr    8.5083499482    2.0231613074    7.6835542045
Zr   15.0324929300    6.9548026500    1.3375547000
Zr    4.9571235438    4.5294259682    4.5253360909
 O   11.9913285744    8.3311330161    5.7136057771
 O    8.4785590100   10.7148508700    2.5065623700
 O   15.3541336775    5.7979318100    8.8961909889
 O   11.9544351800    4.1171175500    2.5065623700
 O   11.8906445114   12.3946053680    8.8863178925
 O    1.9396668822    1.7121451294    5.6977816181
 O    8.5752692468    5.8638393202    9.0446599470
 O   15.2494090100   10.7148508700    2.5065623700
 O    5.2177291568    8.3723753811    5.6885739297
 O    8.7094309240    1.7742930477    5.6938692502
 O    5.1835851800    4.1171175500    2.5065623700
 O   18.6768030006   12.3885228178    8.8856368466
 O   10.2105353854    5.9463339215    5.1340593680
 O    6.7721389500    8.4007618900    1.9167829900
 O   13.5932858530    3.4689496654    8.3276811390
 O   10.2480151200    1.8030285600    1.9167829900
 O   10.1056662430   10.0379010287    8.3425275305
 O    6.7376624410   12.5558958585    5.0931551228
 O    7.0758316238    3.4413181899    8.1979796854
 O   13.5429889500    8.4007618900    1.9167829900
 O    3.4301383833    5.9510926876    5.0985520105
 O   13.4973041286   12.5583188476    5.1012337215
 O    3.4771651200    1.8030285600    1.9167829900
 O   16.8637993090   10.0557094044    8.3371704539
Zr   10.0351190913    5.6920660249    7.3436973960
Zr   16.5594230100   10.5822364300    0.9073945100
Zr    6.5315298891    8.1467360959    4.0482366970
Zr    9.9985474271    1.5530105906    4.0428193819
Zr    6.4935991800    3.9845031100    0.9073945100
Zr    6.5082990335   12.3244219685    7.4432410165
Zr   13.2961986859    8.1490114715    4.0492532599
Zr    3.1775415159    5.7301415446    7.4612060929
Zr    9.7885730100   10.5822364300    0.9073945100
Zr   13.2644491800    3.9845031100    0.9073945100
Zr   13.2594473029   12.3435108207    7.4371805401
Zr    3.2526629032    1.5588022754    4.0610689820
 O    9.9144225723    3.6829434910    7.8488527085
 O   16.3425550300    8.5324526500    1.0445588000
 O    6.3037674642    6.1191204082    4.2770952369
 O   16.3629948111   12.7164540189    4.2529526610
 O    6.2767312000    1.9347193200    1.0445588000
 O    6.3811683908   10.2393634373    7.7249661209
 O   13.0612773394    6.1131116855    4.2313992499
 O    3.0278713414    3.6715612947    7.5072516641
 O    9.5717050300    8.5324526500    1.0445588000
 O   13.0475812000    1.9347193200    1.0445588000
 O   13.1071841054   10.2534120451    7.6485918434
 O    9.5908501469   12.7109426960    4.2323379319
 O   11.5605880130    6.6614060804    8.4378103839
 O   18.0489284800   11.5216217100    2.1497187900
 O    8.0503527707    9.0420730552    5.3245544493
 O   11.5330789125    2.4511532823    5.3224270237
 O    1.5517505191    0.0836478920    8.4225219350
 O    7.9831046500    4.9238883800    2.1497187900
 O   14.8068259253    9.0511411843    5.3111414008
 O    4.7702641421    6.7671242366    8.3965430737
 O   11.2780784800   11.5216217100    2.1497187900
 O    8.3201266188    0.0651906053    8.4352536697
 O   14.7539546500    4.9238883800    2.1497187900
 O    4.7574705140    2.4695616869    5.3388712401
 H    8.7943931818    5.3073485224    9.8091911469
 H    5.1672528693    4.3908034839    9.0353989977
  146
Lattice="13.54170000 0.0 0.0; 6.58994766 13.19546665 0.0; 0.0 0.0 23.05410000"!    total energy = -7905.926882 Ry
Zr    8.2410936940    5.1677326980    4.3343833260
Zr    4.7557044700    7.6259240900    1.1690076600
Zr   11.8141541050    2.7672901800    7.3588181290
Zr    8.2315806400    1.0281907600    1.1690076600
Zr    8.3335902590    9.3517616360    7.3667021520
Zr   18.3164647440   11.7524457810    4.3180190890
Zr    5.0016098270    2.8405380820    7.4670750570
Zr   11.5265544700    7.6259240900    1.1690076600
Zr   15.0392916490    5.1633444230    4.3400956420
Zr   11.5549329580   11.7761283270    4.3180193500
Zr    1.4607306400    1.0281907600    1.1690076600
Zr   15.1082115070    9.3624130160    7.3726388170
 O    8.0487435080    5.6382724580    6.3589345710
 O   14.6045427000   10.4637411400    0.0000000000
 O    4.5740492600    7.9969640560    3.1439954120
 O    8.0420876140    1.4051106360    3.1461287480
 O    4.5387188700    3.8660078200    0.0000000000
 O   18.0746998350   12.2513720660    6.3016285570
 O   11.3447341870    8.0171071830    3.1442015920
 O    7.8336927000   10.4637411400    0.0000000000
 O   14.7393353870    5.8055560320    6.2819423180
 O   11.3095688700    3.8660078200    0.0000000000
 O   11.2649364330   12.3689702500    6.2774318760
 O    1.2674245730    1.4296204230    3.1297533300
 O    9.7905845340    7.8985451480    6.8555586310
 O   16.3110981700   12.7778301300    0.5897793800
 O    6.2791326700   10.3459142270    3.7962540350
 O    9.7612709440    3.7669019590    3.7978736750
 O    6.2452743400    6.1800968100    0.5897793800
 O   13.2519505560    1.3112812360    6.8479595250
 O   13.0539514500   10.3529708930    3.8079333500
 O    9.5402481700   12.7778301300    0.5897793800
 O   16.5549298030    7.9016525870    6.8637647990
 O    6.4809193740    1.3591965950    6.8936503360
 O   13.0161243400    6.1800968100    0.5897793800
 O    2.9758326080    3.7449838810    3.7949515050
Zr   10.0287818360    8.1653481380    4.7222012230
Zr    6.5237482200   10.5962236300    1.5991678500
Zr   13.6036812050    5.7688589470    7.8973691300
Zr    9.9996243900    3.9984903000    1.5991678500
Zr   10.0946808110   12.3746094590    7.8922732200
Zr   13.4957658200    1.5252573940    4.7128124280
Zr    6.7081189800    5.6821007710    7.8854637070
Zr   13.2945982200   10.5962236300    1.5991678500
Zr   16.7950192330    8.1283097500    4.7398885850
Zr    6.7078879050    1.5650616110    4.7591094000
Zr    3.2287743900    3.9984903000    1.5991678500
Zr   16.8880704840   12.3383304210    7.9074721790
 O   10.2586172410   10.2109546640    4.6662857240
 O    6.7406162000   12.6460074200    1.4620035600
 O   13.7760763350    7.9264346030    8.0297615630
 O    3.6740339050    1.3840024020    8.0027353480
 O   10.2164923700    6.0482740900    1.4620035600
 O   13.7311325370    3.6063211090    4.6809299870
 O    7.0565785330    7.8302121880    7.9055727230
 O   13.5114662000   12.6460074200    1.4620035600
 O   17.0087818080   10.1986150190    4.6362364630
 O    6.9570757830    3.6092892100    4.6049848180
 O    3.4456423700    6.0482740900    1.4620035600
 O   10.5012446170    1.2926972970    7.9102173070
 O    8.5187967610    7.2357146230    3.4522914160
 O    5.0342427500    9.6568383600    0.3568435800
 O   11.9632346550    4.7984903870    6.6418269000
 O    8.5101189200    3.0591050300    0.3568435800
 O    8.4974325890   11.3683993250    6.6511332630
 O   11.9733403560    0.6314560100    3.4462194110
 O    5.2999064790    4.8064872550    6.5879591140
 O   11.8050927500    9.6568383600    0.3568435800
 O   15.2812363930    7.2342488340    3.4480397270
 O    5.2193940300    0.6334098970    3.4474574570
 O    1.7392689200    3.0591050300    0.3568435800
 O   15.2774793680   11.3696223530    6.6663698500
Zr   11.7375191000    0.3570693300    1.3375547000
Zr   11.7610780840    8.7061901360    7.6334407580
Zr    8.2641573220   11.1795262880    4.5032577230
Zr   11.7584132810    4.5635669490    4.4754215520
Zr    1.6780254470    2.1093897170    7.5699040510
Zr    8.2616429300    6.9548026500    1.3375547000
Zr   15.0329380730   11.1671502100    4.5111747650
Zr    4.9666691000    0.3570693300    1.3375547000
Zr    4.9929265410    8.6851673550    7.6239640450
Zr    8.4747325500    2.0906046960    7.6340679620
Zr   15.0324929300    6.9548026500    1.3375547000
Zr    4.9526977460    4.5516889080    4.4981279800
 O   12.0137123260    8.3103850850    5.6753056310
 O    8.4785590100   10.7148508700    2.5065623700
 O   15.3785628920    5.7360102930    8.8091181050
 O   11.9544351800    4.1171175500    2.5065623700
 O   11.8757513510   12.4234561470    8.7866282610
 O    1.9134780860    1.6073285950    5.6325867260
 O    8.6325009130    5.8428016480    8.9547069560
 O   15.2494090100   10.7148508700    2.5065623700
 O    5.2362292410    8.3517972820    5.6628073820
 O    8.7088333970    1.7775900250    5.6680296880
 O    5.1835851800    4.1171175500    2.5065623700
 O   18.6700613920   12.4031645300    8.8039407300
 O   10.2363317500    5.9686975960    5.0667282590
 O    6.7721389500    8.4007618900    1.9167829900
 O   13.6009710720    3.4879738110    8.2314180680
 O   10.2480151200    1.8030285600    1.9167829900
 O   10.1380173710   10.0757217300    8.2493541230
 O    6.7356836040   12.5575848780    5.0443532100
 O    7.0152781240    3.5293958540    8.2225027160
 O   13.5429889500    8.4007618900    1.9167829900
 O    3.4572239580    5.9667602030    5.0509607840
 O   13.5171849910   12.5764356540    5.0742019500
 O    3.4771651200    1.8030285600    1.9167829900
 O   16.8995590390   10.0643586980    8.2699549640
Zr   10.0844803700    5.7479925090    7.2554818460
Zr   16.5594230100   10.5822364300    0.9073945100
Zr    6.5440559460    8.1487964270    4.0409541720
Zr   10.0024362490    1.5523879260    4.0387588600
Zr    6.4935991800    3.9845031100    0.9073945100
Zr    6.5132141210   12.3443898020    7.3716585000
Zr   13.3217706030    8.1461931490    4.0443050540
Zr    3.2315319630    5.7034320870    7.4073825670
Zr    9.7885730100   10.5822364300    0.9073945100
Zr   13.2644491800    3.9845031100    0.9073945100
Zr   13.2704176110   12.3820361270    7.3628439060
Zr    3.2551494110    1.5531496860    4.0468555370
 O    9.8874412850    3.7230051890    7.7156377020
 O   16.3425550300    8.5324526500    1.0445588000
 O    6.3058593580    6.1240595200    4.2080369030
 O   16.3533227640   12.7201276490    4.2038820780
 O    6.2767312000    1.9347193200    1.0445588000
 O    6.3899835310   10.2530095490    7.6201231280
 O   13.0626129580    6.1144649310    4.1580802770
 O    2.9464066640    3.6782499210    7.1023809250
 O    9.5717050300    8.5324526500    1.0445588000
 O   13.0475812000    1.9347193200    1.0445588000
 O   13.1146012100   10.2898615110    7.5138876080
 O    9.5875373340   12.7057136870    4.1419087810
 O   11.5924325040    6.6986714200    8.3522736910
 O   18.0489284800   11.5216217100    2.1497187900
 O    8.0573118520    9.0570308330    5.2792975110
 O   11.5203821910    2.4679141820    5.2769774580
 O    1.5321775890    0.1068650880    8.3393316680
 O    7.9831046500    4.9238883800    2.1497187900
 O   14.8221614360    9.0493767460    5.2903258600
 O    4.8503333440    6.7486729700    8.3311201900
 O   11.2780784800   11.5216217100    2.1497187900
 O    8.3054403050    0.1139605250    8.3650725420
 O   14.7539546500    4.9238883800    2.1497187900
 O    4.7605542800    2.4654899630    5.2655031830
 H    8.8252792770    5.0914087360    9.5411723720
 H    4.6359763340    4.2077801030    8.8758999180
