# Supplementary material for: Coverage-Dependent Hydrogen Adsorption, Spillover, and Vacancy Formation in Ni/ZrO2 Systems: A First-Principles DFT Investigation
Source: ACS Omega. 2026 Apr 24;11(18):27143–58. doi: 10.1021/acsomega.6c00781 (PMC13177261; doi:10.1021/acsomega.6c00781)
Supplement: Supplementary file 2 [file ao6c00781_si_002.zip › XYZ_Structures/H2@ZrO2_stoich/H2_break/vicinal Zr-HO-H/ZrO2_h2_BREAK_steps.xyz]

  146
Lattice="13.54170000 0.0 0.0; 6.58994766 13.19546665 0.0; 0.0 0.0 23.05410000"!    total energy =  -7905.943412 Ry
Zr    8.2541124420    5.1566560280    4.3239806340
Zr    4.7557044700    7.6259240900    1.1690076600
Zr   11.8009476470    2.7459625470    7.3721382060
Zr    8.2315806400    1.0281907600    1.1690076600
Zr    8.3280068180    9.3437413540    7.3695277570
Zr   18.3235884610   11.7554039160    4.3189263340
Zr    5.0313689840    2.7493426330    7.3744694900
Zr   11.5265544700    7.6259240900    1.1690076600
Zr   15.0258201440    5.1561901520    4.3182389830
Zr   11.5507665230   11.7550877950    4.3201203170
Zr    1.4607306400    1.0281907600    1.1690076600
Zr   15.0980160430    9.3448494540    7.3686505690
 O    7.9941474010    5.6560963840    6.3048402110
 O   14.6045427000   10.4637411400    0.0000000000
 O    4.5725485020    8.0007236420    3.1407102540
 O    8.0486238650    1.3997690050    3.1439097350
 O    4.5387188700    3.8660078200    0.0000000000
 O   18.0650248100   12.2691712000    6.2964037240
 O   11.3433404830    8.0045629170    3.1412298940
 O    7.8336927000   10.4637411400    0.0000000000
 O   14.7631065550    5.6789134660    6.2927919310
 O   11.3095688700    3.8660078200    0.0000000000
 O   11.2892304600   12.2772179680    6.2973445110
 O    1.2771643880    1.4032354560    3.1419534470
 O    9.7811819780    7.8941863210    6.8497706960
 O   16.3110981700   12.7778301300    0.5897793800
 O    6.2809660390   10.3396952740    3.7999088750
 O    9.7552026270    3.7430105760    3.8022505040
 O    6.2452743400    6.1800968100    0.5897793800
 O   13.2544513040    1.2956907700    6.8528552260
 O   13.0506882200   10.3413539340    3.8006617190
 O    9.5402481700   12.7778301300    0.5897793800
 O   16.5479572290    7.8961743670    6.8449268740
 O    6.4829034080    1.2994684480    6.8549831340
 O   13.0161243400    6.1800968100    0.5897793800
 O    2.9845981170    3.7414208670    3.8005065930
Zr   10.0244220000    8.1327454190    4.7285632850
Zr    6.5237482200   10.5962236300    1.5991678500
Zr   13.5862531020    5.7267920970    7.9088138860
Zr    9.9996243900    3.9984903000    1.5991678500
Zr   10.1095993750   12.3251092620    7.9112183370
Zr   13.5003216730    1.5342926210    4.7309467150
Zr    6.8212711260    5.7269002000    7.9301691840
Zr   13.2945982200   10.5962236300    1.5991678500
Zr   16.7940748030    8.1353834710    4.7267286830
Zr    6.7289542270    1.5348563500    4.7329518210
Zr    3.2287743900    3.9984903000    1.5991678500
Zr   16.8798984170   12.3233239750    7.9077212320
 O   10.2470905700   10.1949099610    4.6435909570
 O    6.7406162000   12.6460074200    1.4620035600
 O   13.7747373860    7.8762824010    7.9523461110
 O    3.7064439030    1.2800490230    7.9601030780
 O   10.2164923700    6.0482740900    1.4620035600
 O   13.7205975790    3.5966499720    4.6421264980
 O    7.0038601980    7.8683490170    7.9432288710
 O   13.5114662000   12.6460074200    1.4620035600
 O   17.0173944340   10.1952766560    4.6384490600
 O    6.9496923630    3.5947484650    4.6396144520
 O    3.4456423700    6.0482740900    1.4620035600
 O   10.4790526660    1.2727610440    7.9547841020
 O    8.5062336490    7.2264500440    3.4483002140
 O    5.0342427500    9.6568383600    0.3568435800
 O   11.9737223270    4.7562125770    6.6623780930
 O    8.5101189200    3.0591050300    0.3568435800
 O    8.4996087840   11.3516640230    6.6631427070
 O   11.9839597650    0.6304051300    3.4478687040
 O    5.2063891860    4.7573391180    6.6697954770
 O   11.8050927500    9.6568383600    0.3568435800
 O   15.2770723490    7.2283027790    3.4463781850
 O    5.2126509270    0.6310123260    3.4475727480
 O    1.7392689200    3.0591050300    0.3568435800
 O   15.2728802760   11.3543835130    6.6608232010
Zr   11.7375191000    0.3570693300    1.3375547000
Zr   11.7525375930    8.6601060350    7.6359157510
Zr    8.2653063930   11.1586367210    4.5066095430
Zr   11.7402839920    4.5622965980    4.5058635090
Zr    1.6843811920    2.0614282160    7.6357389260
Zr    8.2616429300    6.9548026500    1.3375547000
Zr   15.0359164020   11.1616684710    4.5065888790
Zr    4.9666691000    0.3570693300    1.3375547000
Zr    4.9790700700    8.6591985180    7.6330191870
Zr    8.4561761010    2.0618353130    7.6408689220
Zr   15.0324929300    6.9548026500    1.3375547000
Zr    4.9696187750    4.5606869520    4.5086818060
 O   12.0038778090    8.3170700640    5.6683920070
 O    8.4785590100   10.7148508700    2.5065623700
 O   15.3699947690    5.7816871850    8.7982346610
 O   11.9544351800    4.1171175500    2.5065623700
 O   11.8929176960   12.3811638580    8.8034693720
 O    1.9362584070    1.7191840040    5.6682925480
 O    8.6198344190    5.7898112840    8.8017002080
 O   15.2494090100   10.7148508700    2.5065623700
 O    5.2307371630    8.3202501180    5.6659706450
 O    8.7074417110    1.7193524320    5.6724699650
 O    5.1835851800    4.1171175500    2.5065623700
 O   18.6627340750   12.3759102430    8.8022126160
 O   10.2213631770    5.9590624660    5.0498117070
 O    6.7721389500    8.4007618900    1.9167829900
 O   13.5955707690    3.4463480230    8.2711456570
 O   10.2480151200    1.8030285600    1.9167829900
 O   10.1221227300   10.0439741810    8.2720360640
 O    6.7485063170   12.5541074570    5.0502352690
 O    6.8280969410    3.4461306960    8.2812605250
 O   13.5429889500    8.4007618900    1.9167829900
 O    3.4512539340    5.9565622320    5.0485463430
 O   13.5163944580   12.5555935670    5.0539960280
 O    3.4771651200    1.8030285600    1.9167829900
 O   16.8919216190   10.0428975650    8.2706512030
Zr    9.9853565040    5.7325736870    7.3615353500
Zr   16.5594230100   10.5822364300    0.9073945100
Zr    6.5407029370    8.1415854130    4.0428444650
Zr   10.0165026510    1.5456172860    4.0444198460
Zr    6.4935991800    3.9845031100    0.9073945100
Zr    6.5012249640   12.3288613720    7.3684898840
Zr   13.3123393210    8.1431337020    4.0429481780
Zr    3.2066016020    5.7340990650    7.3601210630
Zr    9.7885730100   10.5822364300    0.9073945100
Zr   13.2644491800    3.9845031100    0.9073945100
Zr   13.2717359460   12.3317851380    7.3677687740
Zr    3.2467869090    1.5442478800    4.0428916340
 O    9.8360202310    3.6498683660    7.5723381920
 O   16.3425550300    8.5324526500    1.0445588000
 O    6.2908632170    6.1115844950    4.1919613290
 O   16.3592033830   12.7112134370    4.1930877430
 O    6.2767312000    1.9347193200    1.0445588000
 O    6.3598031650   10.2476170050    7.5676433240
 O   13.0601353720    6.1124270160    4.1873486280
 O    3.0579838720    3.6529700440    7.5504308970
 O    9.5717050300    8.5324526500    1.0445588000
 O   13.0475812000    1.9347193200    1.0445588000
 O   13.1287041390   10.2516744350    7.5604922110
 O    9.5870305550   12.7088870740    4.1858928360
 O   11.5935986730    6.6886919760    8.3667004730
 O   18.0489284800   11.5216217100    2.1497187900
 O    8.0508927780    9.0420567630    5.2819342630
 O   11.5254488460    2.4453127780    5.2841627700
 O    1.5237770970    0.0876277560    8.3647829210
 O    7.9831046500    4.9238883800    2.1497187900
 O   14.8210928210    9.0461544380    5.2800088820
 O    4.8091686530    6.6936405550    8.3604592550
 O   11.2780784800   11.5216217100    2.1497187900
 O    8.2933825980    0.0879674370    8.3667480590
 O   14.7539546500    4.9238883800    2.1497187900
 O    4.7543844810    2.4454400190    5.2853568560
 H    6.9350246130    6.2151042050   10.6267924980
 H    6.1875202640    6.3289244230   10.5927830200
  146
Lattice="13.54170000 0.0 0.0; 6.58994766 13.19546665 0.0; 0.0 0.0 23.05410000"!    total energy = -7905.955615  Ry
Zr    8.2544760098    5.1704823382    4.3406273475
Zr    4.7557044700    7.6259240900    1.1690076600
Zr   11.8081655807    2.7482746247    7.4154648724
Zr    8.2315806400    1.0281907600    1.1690076600
Zr    8.3324416223    9.3479314331    7.4126702391
Zr   18.3201667356   11.7688959529    4.3402298890
Zr    5.0382619004    2.7551044616    7.4191309324
Zr   11.5265544700    7.6259240900    1.1690076600
Zr   15.0264992363    5.1711692691    4.3401298436
Zr   11.5493890137   11.7712836370    4.3406515485
Zr    1.4607306400    1.0281907600    1.1690076600
Zr   15.1006859986    9.3505838281    7.4127554368
 O    8.0106309773    5.6072366897    6.3502760086
 O   14.6045427000   10.4637411400    0.0000000000
 O    4.5763911253    7.9832583518    3.1580408301
 O    8.0521190444    1.3848302022    3.1592743525
 O    4.5387188700    3.8660078200    0.0000000000
 O   18.0758814993   12.2153477202    6.3565535380
 O   11.3476338809    7.9877674977    3.1571262234
 O    7.8336927000   10.4637411400    0.0000000000
 O   14.7762286475    5.6370686358    6.3515483651
 O   11.3095688700    3.8660078200    0.0000000000
 O   11.2978977646   12.2365169645    6.3533183007
 O    1.2812083130    1.3878296524    3.1589387320
 O    9.7951240318    7.8924934532    6.8901758876
 O   16.3110981700   12.7778301300    0.5897793800
 O    6.2857866627   10.3454487281    3.8071899224
 O    9.7632354354    3.7459006753    3.8083147782
 O    6.2452743400    6.1800968100    0.5897793800
 O   13.2683097293    1.2894523974    6.8994548416
 O   13.0564786547   10.3467448845    3.8078577318
 O    9.5402481700   12.7778301300    0.5897793800
 O   16.5597385711    7.8944627373    6.8918867319
 O    6.4975635817    1.2979814592    6.9003642484
 O   13.0161243400    6.1800968100    0.5897793800
 O    2.9919990792    3.7467811148    3.8086081186
Zr   10.0379866632    8.1351330658    4.7707529086
Zr    6.5237482200   10.5962236300    1.5991678500
Zr   13.6044806824    5.7114553130    7.9766805194
Zr    9.9996243900    3.9984903000    1.5991678500
Zr   10.1223360538   12.3093977306    7.9767190986
Zr   13.5144019148    1.5313495001    4.7758787056
Zr    6.8438258530    5.7075452960    7.9892082692
Zr   13.2945982200   10.5962236300    1.5991678500
Zr   16.8074710498    8.1339778939    4.7724868775
Zr    6.7425326399    1.5357632500    4.7760664276
Zr    3.2287743900    3.9984903000    1.5991678500
Zr   16.8930791300   12.3034762034    7.9765133166
 O   10.2443044959   10.1978376524    4.6444828112
 O    6.7406162000   12.6460074200    1.4620035600
 O   13.7799903617    7.8667079975    7.9955254871
 O    3.7106909324    1.2664246411    7.9957864380
 O   10.2164923700    6.0482740900    1.4620035600
 O   13.7221920787    3.5968649080    4.6422671105
 O    7.0099240004    7.8502000254    7.9779411522
 O   13.5114662000   12.6460074200    1.4620035600
 O   17.0120273432   10.1962054155    4.6381244927
 O    6.9462455690    3.5959196351    4.6331330636
 O    3.4456423700    6.0482740900    1.4620035600
 O   10.4832219119    1.2532353438    7.9793237323
 O    8.5014560596    7.2300093774    3.4635519526
 O    5.0342427500    9.6568383600    0.3568435800
 O   11.9716819948    4.7429648884    6.6960140899
 O    8.5101189200    3.0591050300    0.3568435800
 O    8.4879718227   11.3435861362    6.7016006180
 O   11.9773704873    0.6316660976    3.4633520248
 O    5.2040569798    4.7483579325    6.7065605529
 O   11.8050927500    9.6568383600    0.3568435800
 O   15.2736706711    7.2298479697    3.4631831416
 O    5.2065160463    0.6339026239    3.4641710519
 O    1.7392689200    3.0591050300    0.3568435800
 O   15.2609375341   11.3472334985    6.7015188208
Zr   11.7375191000    0.3570693300    1.3375547000
Zr   11.7642947393    8.6369743250    7.6853143896
Zr    8.2683143597   11.1438192345    4.5262689681
Zr   11.7493727977    4.5420395246    4.5224990168
Zr    1.6973394257    2.0368057788    7.6891817546
Zr    8.2616429300    6.9548026500    1.3375547000
Zr   15.0385609113   11.1435123257    4.5264380424
Zr    4.9666691000    0.3570693300    1.3375547000
Zr    4.9900175995    8.6338089931    7.6850576376
Zr    8.4722269582    2.0373404619    7.6901509307
Zr   15.0324929300    6.9548026500    1.3375547000
Zr    4.9759670437    4.5438786856    4.5278586526
 O   12.0078926141    8.3322624587    5.6967708619
 O    8.4785590100   10.7148508700    2.5065623700
 O   15.3772940231    5.7871766068    8.8685236904
 O   11.9544351800    4.1171175500    2.5065623700
 O   11.8958014544   12.3824178674    8.8704769318
 O    1.9399055255    1.7333391396    5.7004342446
 O    8.6529920795    5.7938366198    8.8438550404
 O   15.2494090100   10.7148508700    2.5065623700
 O    5.2331457977    8.3409243760    5.6961846316
 O    8.7095891284    1.7415870198    5.6995484768
 O    5.1835851800    4.1171175500    2.5065623700
 O   18.6667996060   12.3814062042    8.8729201930
 O   10.2215539928    5.9521357993    5.0766510310
 O    6.7721389500    8.4007618900    1.9167829900
 O   13.5954581119    3.4406208901    8.3272887589
 O   10.2480151200    1.8030285600    1.9167829900
 O   10.1162565518   10.0370234218    8.3270569451
 O    6.7384560769   12.5481468775    5.0842218175
 O    6.8297893373    3.4420055980    8.3357535851
 O   13.5429889500    8.4007618900    1.9167829900
 O    3.4454259316    5.9495326654    5.0864442956
 O   13.5081615360   12.5496722914    5.0870746692
 O    3.4771651200    1.8030285600    1.9167829900
 O   16.8860015194   10.0363544596    8.3283668430
Zr    9.9952877879    5.7159906739    7.3975835221
Zr   16.5594230100   10.5822364300    0.9073945100
Zr    6.5362072055    8.1433007130    4.0451304751
Zr   10.0121061973    1.5460520051    4.0459728069
Zr    6.4935991800    3.9845031100    0.9073945100
Zr    6.4936840752   12.3130250563    7.4314658609
Zr   13.3080607409    8.1432888150    4.0449614085
Zr    3.2024394508    5.7208173342    7.4212682377
Zr    9.7885730100   10.5822364300    0.9073945100
Zr   13.2644491800    3.9845031100    0.9073945100
Zr   13.2641938919   12.3203285030    7.4267375303
Zr    3.2419079782    1.5465773561    4.0464174014
 O    9.8546222392    3.6350852576    7.6675948221
 O   16.3425550300    8.5324526500    1.0445588000
 O    6.2979491186    6.1111261638    4.2350598251
 O   16.3640023631   12.7090173785    4.2360101530
 O    6.2767312000    1.9347193200    1.0445588000
 O    6.3714173647   10.2345913809    7.6737359563
 O   13.0700278067    6.1094809830    4.2275335896
 O    3.0719549665    3.6433825347    7.6515081614
 O    9.5717050300    8.5324526500    1.0445588000
 O   13.0475812000    1.9347193200    1.0445588000
 O   13.1341136397   10.2426660613    7.6485410038
 O    9.5920592253   12.7083985210    4.2292051134
 O   11.6081736480    6.6731034596    8.4093705046
 O   18.0489284800   11.5216217100    2.1497187900
 O    8.0574397090    9.0400425553    5.3100602693
 O   11.5360414992    2.4383885675    5.3118569497
 O    1.5312171179    0.0735846818    8.4215396695
 O    7.9831046500    4.9238883800    2.1497187900
 O   14.8274253423    9.0409522059    5.3094802161
 O    4.8187059196    6.6792563605    8.4085894739
 O   11.2780784800   11.5216217100    2.1497187900
 O    8.3000821103    0.0752883191    8.4225129593
 O   14.7539546500    4.9238883800    2.1497187900
 O    4.7624712819    2.4418555363    5.3160351406
 H    7.1629657159    5.9856476305   10.3900289435
 H    6.4132086569    6.0240922465   10.5180708361
  146
Lattice="13.54170000 0.0 0.0; 6.58994766 13.19546665 0.0; 0.0 0.0 23.05410000"!    total energy = -7905.937419 Ry
Zr    8.2549004561    5.1704650448    4.3458438489
Zr    4.7557044700    7.6259240900    1.1690076600
Zr   11.8071806679    2.7461641417    7.4211418995
Zr    8.2315806400    1.0281907600    1.1690076600
Zr    8.3314863365    9.3436728068    7.4154897853
Zr   18.3209433618   11.7700216771    4.3402477920
Zr    5.0366290864    2.7523510392    7.4221646886
Zr   11.5265544700    7.6259240900    1.1690076600
Zr   15.0252341355    5.1711086744    4.3400590706
Zr   11.5495283803   11.7721005498    4.3409504495
Zr    1.4607306400    1.0281907600    1.1690076600
Zr   15.0984142956    9.3520026860    7.4096330180
 O    8.0222424659    5.5632398005    6.3550659517
 O   14.6045427000   10.4637411400    0.0000000000
 O    4.5783092792    7.9745772441    3.1587393624
 O    8.0524615264    1.3853547265    3.1604566987
 O    4.5387188700    3.8660078200    0.0000000000
 O   18.0803805606   12.2034554865    6.3576437322
 O   11.3471773086    7.9882460400    3.1571192761
 O    7.8336927000   10.4637411400    0.0000000000
 O   14.7696107496    5.6390759320    6.3513895706
 O   11.3095688700    3.8660078200    0.0000000000
 O   11.2965673529   12.2345714882    6.3547323063
 O    1.2807160146    1.3884496034    3.1595026567
 O    9.7995225659    7.8944485305    6.8893055159
 O   16.3110981700   12.7778301300    0.5897793800
 O    6.2865225491   10.3457995540    3.8073709960
 O    9.7637699395    3.7468301721    3.8094458363
 O    6.2452743400    6.1800968100    0.5897793800
 O   13.2687472788    1.2860960722    6.9014520688
 O   13.0553325263   10.3473742935    3.8067080532
 O    9.5402481700   12.7778301300    0.5897793800
 O   16.5536447712    7.8955236746    6.8855848641
 O    6.4948171544    1.2959195928    6.9002995430
 O   13.0161243400    6.1800968100    0.5897793800
 O    2.9909313786    3.7458482994    3.8068536008
Zr   10.0384253819    8.1364254669    4.7716126942
Zr    6.5237482200   10.5962236300    1.5991678500
Zr   13.5974017595    5.7118050899    7.9780120570
Zr    9.9996243900    3.9984903000    1.5991678500
Zr   10.1230654905   12.3044595808    7.9793934830
Zr   13.5137428124    1.5316555369    4.7784440270
Zr    6.8237189782    5.7098604425    7.9742556342
Zr   13.2945982200   10.5962236300    1.5991678500
Zr   16.8055976605    8.1356302405    4.7699959948
Zr    6.7420512293    1.5379180867    4.7776787654
Zr    3.2287743900    3.9984903000    1.5991678500
Zr   16.8929227579   12.3027754868    7.9755217109
 O   10.2444894943   10.1983671875    4.6447732076
 O    6.7406162000   12.6460074200    1.4620035600
 O   13.7834843188    7.8689533212    7.9904704868
 O    3.7110458126    1.2663301185    8.0019031203
 O   10.2164923700    6.0482740900    1.4620035600
 O   13.7208668935    3.5970245188    4.6433955981
 O    7.0014584988    7.8323069887    7.9509803431
 O   13.5114662000   12.6460074200    1.4620035600
 O   17.0103457139   10.1966699883    4.6311618625
 O    6.9412908011    3.5948385786    4.6301868607
 O    3.4456423700    6.0482740900    1.4620035600
 O   10.4837234332    1.2408666366    7.9629491080
 O    8.4984506204    7.2297731157    3.4653782428
 O    5.0342427500    9.6568383600    0.3568435800
 O   11.9718438647    4.7389757768    6.6961429434
 O    8.5101189200    3.0591050300    0.3568435800
 O    8.4855272074   11.3366099295    6.7029809581
 O   11.9774831139    0.6332042171    3.4647069043
 O    5.2067578994    4.7558509546    6.7146611423
 O   11.8050927500    9.6568383600    0.3568435800
 O   15.2722319225    7.2291873766    3.4631503872
 O    5.2056196303    0.6356145269    3.4658583026
 O    1.7392689200    3.0591050300    0.3568435800
 O   15.2601284553   11.3500002852    6.7015898468
Zr   11.7375191000    0.3570693300    1.3375547000
Zr   11.7662378268    8.6378061978    7.6872227384
Zr    8.2689410448   11.1434462803    4.5271522883
Zr   11.7494018555    4.5415900103    4.5206537813
Zr    1.6957957709    2.0346862947    7.6898450209
Zr    8.2616429300    6.9548026500    1.3375547000
Zr   15.0379505691   11.1446869378    4.5249617958
Zr    4.9666691000    0.3570693300    1.3375547000
Zr    4.9806124344    8.6358895423    7.6825109008
Zr    8.4741673917    2.0381861202    7.6936853863
Zr   15.0324929300    6.9548026500    1.3375547000
Zr    4.9752618525    4.5428010595    4.5275486688
 O   12.0088557295    8.3311673618    5.6980284527
 O    8.4785590100   10.7148508700    2.5065623700
 O   15.3693213318    5.7850282979    8.8708814254
 O   11.9544351800    4.1171175500    2.5065623700
 O   11.8961850133   12.3796803316    8.8716708383
 O    1.9394213573    1.7330872726    5.7010051852
 O    8.7063864267    5.8432801928    8.8209588363
 O   15.2494090100   10.7148508700    2.5065623700
 O    5.2273914107    8.3526342483    5.6935072930
 O    8.7086147817    1.7512539047    5.7021194129
 O    5.1835851800    4.1171175500    2.5065623700
 O   18.6667450251   12.3826651202    8.8735918589
 O   10.2247382680    5.9556513596    5.0718115766
 O    6.7721389500    8.4007618900    1.9167829900
 O   13.5957243314    3.4381398845    8.3283607435
 O   10.2480151200    1.8030285600    1.9167829900
 O   10.1133719890   10.0371015986    8.3310014922
 O    6.7401708080   12.5482476947    5.0847590148
 O    6.8286478637    3.4408467438    8.3339343694
 O   13.5429889500    8.4007618900    1.9167829900
 O    3.4418439724    5.9461126745    5.0876586176
 O   13.5073233545   12.5496612320    5.0868932154
 O    3.4771651200    1.8030285600    1.9167829900
 O   16.8852133353   10.0339477520    8.3265839838
Zr   10.0141118656    5.7152976829    7.3867753739
Zr   16.5594230100   10.5822364300    0.9073945100
Zr    6.5359107301    8.1447933842    4.0461762832
Zr   10.0118360455    1.5481241137    4.0476801791
Zr    6.4935991800    3.9845031100    0.9073945100
Zr    6.4943537963   12.3088000599    7.4339364779
Zr   13.3064492829    8.1434018816    4.0451938313
Zr    3.1895476775    5.7202844559    7.4213647941
Zr    9.7885730100   10.5822364300    0.9073945100
Zr   13.2644491800    3.9845031100    0.9073945100
Zr   13.2642625867   12.3213848631    7.4266054700
Zr    3.2405926126    1.5470815343    4.0466720866
 O    9.8658013045    3.6295060371    7.7108319546
 O   16.3425550300    8.5324526500    1.0445588000
 O    6.2992527607    6.1141425887    4.2588319063
 O   16.3648162230   12.7117280165    4.2410357584
 O    6.2767312000    1.9347193200    1.0445588000
 O    6.3752304129   10.2281472504    7.6925410891
 O   13.0686068085    6.1095518541    4.2274820200
 O    3.0694843694    3.6427677654    7.6433277603
 O    9.5717050300    8.5324526500    1.0445588000
 O   13.0475812000    1.9347193200    1.0445588000
 O   13.1325595583   10.2437113228    7.6476179356
 O    9.5917790827   12.7083358537    4.2301293738
 O   11.6220052504    6.6759816307    8.4134151712
 O   18.0489284800   11.5216217100    2.1497187900
 O    8.0569331609    9.0384249459    5.3132235157
 O   11.5343112377    2.4394285213    5.3157130845
 O    1.5325256398    0.0702052330    8.4204563276
 O    7.9831046500    4.9238883800    2.1497187900
 O   14.8256122940    9.0448641359    5.3061197910
 O    4.8064130020    6.6842275926    8.4032463778
 O   11.2780784800   11.5216217100    2.1497187900
 O    8.2979029751    0.0772066846    8.4255526348
 O   14.7539546500    4.9238883800    2.1497187900
 O    4.7600052722    2.4464455717    5.3189429984
 H    7.4857560116    5.8006795151   10.0527962100
 H    6.7258767383    5.7737228465   10.2632205644
  146
Lattice="13.54170000 0.0 0.0; 6.58994766 13.19546665 0.0; 0.0 0.0 23.05410000"!  TRANSITION STATE -  total energy = -7905.90477 Ry
Zr    8.2527443773    5.1753866980    4.3808586421
Zr    4.7557044700    7.6259240900    1.1690076600
Zr   11.8003016369    2.7460512184    7.4227362844
Zr    8.2315806400    1.0281907600    1.1690076600
Zr    8.3265746806    9.3384006699    7.4182742931
Zr   18.3204023513   11.7718500560    4.3397898667
Zr    5.0307575841    2.7422104219    7.4236563379
Zr   11.5265544700    7.6259240900    1.1690076600
Zr   15.0215032513    5.1715955430    4.3376761073
Zr   11.5485791412   11.7710906348    4.3405830324
Zr    1.4607306400    1.0281907600    1.1690076600
Zr   15.0917236140    9.3532163056    7.4071543225
 O    8.0486277058    5.5373366979    6.4107750394
 O   14.6045427000   10.4637411400    0.0000000000
 O    4.5798581349    7.9688462326    3.1593754416
 O    8.0517883374    1.3879188118    3.1613899704
 O    4.5387188700    3.8660078200    0.0000000000
 O   18.0794144502   12.2028666476    6.3568142298
 O   11.3449909858    7.9881958444    3.1581588181
 O    7.8336927000   10.4637411400    0.0000000000
 O   14.7586879905    5.6404159460    6.3514984176
 O   11.3095688700    3.8660078200    0.0000000000
 O   11.2942973310   12.2317296525    6.3548780414
 O    1.2795868545    1.3899542718    3.1599987145
 O    9.7947168198    7.8903781760    6.8959249770
 O   16.3110981700   12.7778301300    0.5897793800
 O    6.2864429577   10.3458097110    3.8081744040
 O    9.7612257856    3.7515647120    3.8134358301
 O    6.2452743400    6.1800968100    0.5897793800
 O   13.2658112025    1.2859617739    6.9023354470
 O   13.0533196026   10.3471084078    3.8052820858
 O    9.5402481700   12.7778301300    0.5897793800
 O   16.5422994972    7.8992017833    6.8771953730
 O    6.4871697803    1.2858963889    6.8942859606
 O   13.0161243400    6.1800968100    0.5897793800
 O    2.9890495878    3.7452679070    3.8061172717
Zr   10.0369296042    8.1338687636    4.7756787474
Zr    6.5237482200   10.5962236300    1.5991678500
Zr   13.5834085527    5.7131234002    7.9796224511
Zr    9.9996243900    3.9984903000    1.5991678500
Zr   10.1215944781   12.2996874365    7.9802869409
Zr   13.5121773944    1.5328454464    4.7797649594
Zr    6.7175615750    5.7215458061    8.0016755215
Zr   13.2945982200   10.5962236300    1.5991678500
Zr   16.8015103417    8.1384135555    4.7669443238
Zr    6.7411104523    1.5377289360    4.7774419071
Zr    3.2287743900    3.9984903000    1.5991678500
Zr   16.8908037696   12.3076636498    7.9741621003
 O   10.2431080615   10.1979051826    4.6454683318
 O    6.7406162000   12.6460074200    1.4620035600
 O   13.7785976597    7.8687338417    7.9881485889
 O    3.7075110302    1.2631142661    8.0055009477
 O   10.2164923700    6.0482740900    1.4620035600
 O   13.7167821590    3.5988958102    4.6478880805
 O    6.9888268132    7.8176929950    7.9360344670
 O   13.5114662000   12.6460074200    1.4620035600
 O   17.0087519075   10.1981087974    4.6282486300
 O    6.9360714241    3.5977827217    4.6389067044
 O    3.4456423700    6.0482740900    1.4620035600
 O   10.4807369480    1.2409618937    7.9587629769
 O    8.4952311809    7.2277979147    3.4718047163
 O    5.0342427500    9.6568383600    0.3568435800
 O   11.9485162039    4.7442571609    6.7037344567
 O    8.5101189200    3.0591050300    0.3568435800
 O    8.4830106167   11.3316277427    6.7039956147
 O   11.9771522517    0.6349595772    3.4660591651
 O    5.1922096920    4.7641662223    6.7313143939
 O   11.8050927500    9.6568383600    0.3568435800
 O   15.2694230679    7.2293562899    3.4627700886
 O    5.2045165115    0.6363912803    3.4665901036
 O    1.7392689200    3.0591050300    0.3568435800
 O   15.2571576778   11.3516189564    6.7015924648
Zr   11.7375191000    0.3570693300    1.3375547000
Zr   11.7605459608    8.6370262256    7.6888901251
Zr    8.2692678639   11.1427082758    4.5280106638
Zr   11.7434507025    4.5441803109    4.5210619587
Zr    1.6901820116    2.0327552573    7.6904299594
Zr    8.2616429300    6.9548026500    1.3375547000
Zr   15.0363619340   11.1459449446    4.5233490870
Zr    4.9666691000    0.3570693300    1.3375547000
Zr    4.9675512243    8.6475577651    7.6773881198
Zr    8.4616990104    2.0398299050    7.6961837589
Zr   15.0324929300    6.9548026500    1.3375547000
Zr    4.9726326928    4.5410445546    4.5242439261
 O   12.0056105136    8.3308476781    5.6999662326
 O    8.4785590100   10.7148508700    2.5065623700
 O   15.3547918447    5.7829744340    8.8719737006
 O   11.9544351800    4.1171175500    2.5065623700
 O   11.8943543857   12.3769185942    8.8714561351
 O    1.9377264479    1.7321891541    5.7016431764
 O    8.7517845951    5.8856837675    8.9348088437
 O   15.2494090100   10.7148508700    2.5065623700
 O    5.2204520872    8.3599278763    5.6911128715
 O    8.7060323353    1.7557459731    5.7039438012
 O    5.1835851800    4.1171175500    2.5065623700
 O   18.6645893109   12.3840763051    8.8719272357
 O   10.2246454904    5.9592216379    5.0791522834
 O    6.7721389500    8.4007618900    1.9167829900
 O   13.5871183582    3.4394514293    8.3246763201
 O   10.2480151200    1.8030285600    1.9167829900
 O   10.1087294739   10.0362038115    8.3320250059
 O    6.7403060535   12.5488113683    5.0853335791
 O    6.8223620336    3.4240542474    8.3139743841
 O   13.5429889500    8.4007618900    1.9167829900
 O    3.4358713352    5.9436040166    5.0863118936
 O   13.5061795355   12.5490046232    5.0835789093
 O    3.4771651200    1.8030285600    1.9167829900
 O   16.8821327749   10.0346114883    8.3233876425
Zr    9.9987845664    5.7050137440    7.4151971811
Zr   16.5594230100   10.5822364300    0.9073945100
Zr    6.5353512485    8.1468619132    4.0472075987
Zr   10.0099194450    1.5509120029    4.0489079710
Zr    6.4935991800    3.9845031100    0.9073945100
Zr    6.4933800783   12.3080205125    7.4335754506
Zr   13.3026419989    8.1440955969    4.0451635063
Zr    3.1641628658    5.7174402566    7.4171434058
Zr    9.7885730100   10.5822364300    0.9073945100
Zr   13.2644491800    3.9845031100    0.9073945100
Zr   13.2620647628   12.3201992259    7.4259503917
Zr    3.2382363048    1.5462831956    4.0462358488
 O    9.8595903315    3.6323727576    7.7437729082
 O   16.3425550300    8.5324526500    1.0445588000
 O    6.3020090793    6.1147090126    4.2836164692
 O   16.3642451603   12.7139555634    4.2416900354
 O    6.2767312000    1.9347193200    1.0445588000
 O    6.3737789670   10.2258324610    7.6970414091
 O   13.0657576135    6.1097233444    4.2270598069
 O    3.0602620128    3.6400078127    7.6420107031
 O    9.5717050300    8.5324526500    1.0445588000
 O   13.0475812000    1.9347193200    1.0445588000
 O   13.1279121813   10.2429118375    7.6465855646
 O    9.5907572247   12.7082518745    4.2300821995
 O   11.6190262255    6.6766117193    8.4170165145
 O   18.0489284800   11.5216217100    2.1497187900
 O    8.0551704710    9.0377890376    5.3163177369
 O   11.5312125130    2.4418878670    5.3186455185
 O    1.5298883699    0.0678354394    8.4192793138
 O    7.9831046500    4.9238883800    2.1497187900
 O   14.8210955892    9.0490098361    5.3026472349
 O    4.7741386791    6.6989265129    8.3912688156
 O   11.2780784800   11.5216217100    2.1497187900
 O    8.2935891886    0.0796900889    8.4253366230
 O   14.7539546500    4.9238883800    2.1497187900
 O    4.7568764425    2.4510336040    5.3193787824
 H    7.8461284131    5.7999262703    9.7638704498
 H    6.8582123031    5.7178446907   10.0335917665
  146
Lattice="13.54170000 0.0 0.0; 6.58994766 13.19546665 0.0; 0.0 0.0 23.05410000"!    total energy =  -7905.916858 Ry
Zr    8.2488392161    5.1756770696    4.4038852771
Zr    4.7557044700    7.6259240900    1.1690076600
Zr   11.7968210959    2.7414239513    7.4241712901
Zr    8.2315806400    1.0281907600    1.1690076600
Zr    8.3240045646    9.3395548310    7.4172915075
Zr   18.3196238597   11.7728234044    4.3396863470
Zr    5.0332724940    2.7372632280    7.4264836167
Zr   11.5265544700    7.6259240900    1.1690076600
Zr   15.0221280131    5.1729009222    4.3369848166
Zr   11.5488643722   11.7721761097    4.3398333696
Zr    1.4607306400    1.0281907600    1.1690076600
Zr   15.0857488070    9.3540539074    7.4056979316
 O    8.0794455486    5.5150930778    6.4330454361
 O   14.6045427000   10.4637411400    0.0000000000
 O    4.5809502025    7.9656812346    3.1590996926
 O    8.0521261762    1.3887248614    3.1608542683
 O    4.5387188700    3.8660078200    0.0000000000
 O   18.0775760485   12.2038601593    6.3566573371
 O   11.3437513180    7.9866693950    3.1585550406
 O    7.8336927000   10.4637411400    0.0000000000
 O   14.7535440355    5.6388745418    6.3521346664
 O   11.3095688700    3.8660078200    0.0000000000
 O   11.2931323524   12.2278031303    6.3539536780
 O    1.2787935427    1.3908410522    3.1601833924
 O    9.7906488741    7.8871579746    6.8953186169
 O   16.3110981700   12.7778301300    0.5897793800
 O    6.2860157555   10.3468031153    3.8076407088
 O    9.7633389915    3.7570641165    3.8163772314
 O    6.2452743400    6.1800968100    0.5897793800
 O   13.2646770627    1.2860641161    6.9035141438
 O   13.0509408549   10.3464676587    3.8030175856
 O    9.5402481700   12.7778301300    0.5897793800
 O   16.5317853633    7.9044994642    6.8687177922
 O    6.4805087041    1.2711715929    6.8832997408
 O   13.0161243400    6.1800968100    0.5897793800
 O    2.9881727749    3.7456527844    3.8070171981
Zr   10.0351764570    8.1396039580    4.7751679646
Zr    6.5237482200   10.5962236300    1.5991678500
Zr   13.5844451964    5.7147897394    7.9848347016
Zr    9.9996243900    3.9984903000    1.5991678500
Zr   10.1206913149   12.3000675596    7.9800890488
Zr   13.5122363171    1.5307741112    4.7806069510
Zr    6.6699258510    5.7503388753    8.0395916925
Zr   13.2945982200   10.5962236300    1.5991678500
Zr   16.7986353583    8.1424441468    4.7647903279
Zr    6.7393481385    1.5375485880    4.7759699285
Zr    3.2287743900    3.9984903000    1.5991678500
Zr   16.8883711321   12.3126866647    7.9736974428
 O   10.2421493664   10.1977484587    4.6438453874
 O    6.7406162000   12.6460074200    1.4620035600
 O   13.7706855134    7.8687563585    7.9927745516
 O    3.7043337139    1.2584957433    8.0034706478
 O   10.2164923700    6.0482740900    1.4620035600
 O   13.7154798141    3.5994985894    4.6491634931
 O    6.9801234863    7.8276474974    7.9345690119
 O   13.5114662000   12.6460074200    1.4620035600
 O   17.0066981295   10.2002997770    4.6258377028
 O    6.9320054061    3.5980635277    4.6393368663
 O    3.4456423700    6.0482740900    1.4620035600
 O   10.4813596517    1.2448984563    7.9615587439
 O    8.4965820071    7.2247407092    3.4780739942
 O    5.0342427500    9.6568383600    0.3568435800
 O   11.9330075074    4.7488507709    6.7013375987
 O    8.5101189200    3.0591050300    0.3568435800
 O    8.4852030773   11.3319813822    6.7031609588
 O   11.9770403937    0.6354161864    3.4663721663
 O    5.1766531759    4.7576028050    6.7446213298
 O   11.8050927500    9.6568383600    0.3568435800
 O   15.2686486981    7.2295996681    3.4624045428
 O    5.2036323129    0.6365005421    3.4659284580
 O    1.7392689200    3.0591050300    0.3568435800
 O   15.2536796682   11.3530388827    6.7012485454
Zr   11.7375191000    0.3570693300    1.3375547000
Zr   11.7543996896    8.6370328627    7.6891796960
Zr    8.2681372201   11.1438210574    4.5276350754
Zr   11.7483555711    4.5404238932    4.5120606220
Zr    1.6906546500    2.0317439434    7.6908676263
Zr    8.2616429300    6.9548026500    1.3375547000
Zr   15.0341567416   11.1475095461    4.5220290108
Zr    4.9666691000    0.3570693300    1.3375547000
Zr    4.9578651656    8.6610831803    7.6714775596
Zr    8.4473892878    2.0422867880    7.6976698437
Zr   15.0324929300    6.9548026500    1.3375547000
Zr    4.9718695492    4.5392475030    4.5277200491
 O   12.0033952381    8.3318434482    5.7002117752
 O    8.4785590100   10.7148508700    2.5065623700
 O   15.3500523665    5.7845473568    8.8722532028
 O   11.9544351800    4.1171175500    2.5065623700
 O   11.8933520415   12.3749866532    8.8713270013
 O    1.9364569919    1.7309163847    5.7016414037
 O    8.7555526251    5.9329870841    8.9468535404
 O   15.2494090100   10.7148508700    2.5065623700
 O    5.2155675570    8.3682000372    5.6865826581
 O    8.7045351922    1.7622743451    5.7035001952
 O    5.1835851800    4.1171175500    2.5065623700
 O   18.6610863434   12.3846367052    8.8727357498
 O   10.2357224588    5.9597287644    5.0931977246
 O    6.7721389500    8.4007618900    1.9167829900
 O   13.5781931744    3.4429906204    8.3212757469
 O   10.2480151200    1.8030285600    1.9167829900
 O   10.1074389187   10.0318682117    8.3334338961
 O    6.7398785580   12.5495085377    5.0857206594
 O    6.8329557188    3.3882763066    8.2938224148
 O   13.5429889500    8.4007618900    1.9167829900
 O    3.4334800093    5.9435606260    5.0875467577
 O   13.5053079786   12.5477349629    5.0777118091
 O    3.4771651200    1.8030285600    1.9167829900
 O   16.8760028399   10.0379719387    8.3214359469
Zr   10.0250880577    5.6865684940    7.3707817617
Zr   16.5594230100   10.5822364300    0.9073945100
Zr    6.5344968205    8.1469765410    4.0481324390
Zr   10.0074736966    1.5519324609    4.0497567096
Zr    6.4935991800    3.9845031100    0.9073945100
Zr    6.4921190590   12.3095193141    7.4357201665
Zr   13.3009857067    8.1453964397    4.0444963242
Zr    3.1593678712    5.7142732276    7.4112155469
Zr    9.7885730100   10.5822364300    0.9073945100
Zr   13.2644491800    3.9845031100    0.9073945100
Zr   13.2600733891   12.3194386926    7.4247020271
Zr    3.2380323287    1.5465625448    4.0463106742
 O    9.8617669541    3.6441323976    7.7707517836
 O   16.3425550300    8.5324526500    1.0445588000
 O    6.3038208044    6.1151621876    4.3005367345
 O   16.3637144412   12.7157623568    4.2420300158
 O    6.2767312000    1.9347193200    1.0445588000
 O    6.3729732318   10.2325888432    7.6941534086
 O   13.0661155602    6.1096249150    4.2253045984
 O    3.0529695227    3.6367480517    7.6489712461
 O    9.5717050300    8.5324526500    1.0445588000
 O   13.0475812000    1.9347193200    1.0445588000
 O   13.1227313668   10.2412832405    7.6427834657
 O    9.5904252805   12.7086478070    4.2297405832
 O   11.6081877167    6.6700572928    8.4132952556
 O   18.0489284800   11.5216217100    2.1497187900
 O    8.0536041346    9.0404174112    5.3156808861
 O   11.5312674239    2.4424645390    5.3198148533
 O    1.5280982310    0.0660118446    8.4212749343
 O    7.9831046500    4.9238883800    2.1497187900
 O   14.8164384451    9.0532611849    5.2993429121
 O    4.7484630780    6.7212963091    8.3766793970
 O   11.2780784800   11.5216217100    2.1497187900
 O    8.2906101795    0.0825382527    8.4242874346
 O   14.7539546500    4.9238883800    2.1497187900
 O    4.7553073970    2.4514112635    5.3188740571
 H    8.2347037146    5.8153125013    9.7847805429
 H    6.6843677236    5.6400581382    9.9619859588
  146
Lattice="13.54170000 0.0 0.0; 6.58994766 13.19546665 0.0; 0.0 0.0 23.05410000"!    total energy =    -7905.926284 Ry
Zr    8.2485929188    5.1734327324    4.4139489014
Zr    4.7557044700    7.6259240900    1.1690076600
Zr   11.8028839329    2.7381005823    7.4250083919
Zr    8.2315806400    1.0281907600    1.1690076600
Zr    8.3250932428    9.3364869235    7.4148466189
Zr   18.3201477744   11.7719598290    4.3400635556
Zr    5.0416448129    2.7316124043    7.4262121549
Zr   11.5265544700    7.6259240900    1.1690076600
Zr   15.0267056521    5.1726264423    4.3372963260
Zr   11.5505439148   11.7721833723    4.3385834501
Zr    1.4607306400    1.0281907600    1.1690076600
Zr   15.0856565944    9.3525168192    7.4056488692
 O    8.1010745596    5.4910493036    6.4407939276
 O   14.6045427000   10.4637411400    0.0000000000
 O    4.5828822226    7.9622807313    3.1587436556
 O    8.0540153780    1.3845533532    3.1592984977
 O    4.5387188700    3.8660078200    0.0000000000
 O   18.0806786136   12.1963733091    6.3580301464
 O   11.3456497495    7.9867564631    3.1571289949
 O    7.8336927000   10.4637411400    0.0000000000
 O   14.7590061255    5.6347465719    6.3531211384
 O   11.3095688700    3.8660078200    0.0000000000
 O   11.2942447190   12.2220627387    6.3527622304
 O    1.2799105374    1.3892599796    3.1600322650
 O    9.7925517615    7.8833006291    6.8877862092
 O   16.3110981700   12.7778301300    0.5897793800
 O    6.2863397477   10.3471610860    3.8065290342
 O    9.7662457327    3.7571465194    3.8182007885
 O    6.2452743400    6.1800968100    0.5897793800
 O   13.2696815072    1.2842846804    6.9048894989
 O   13.0503732436   10.3444008233    3.8011961185
 O    9.5402481700   12.7778301300    0.5897793800
 O   16.5297722335    7.9070085750    6.8639412670
 O    6.4785768620    1.2558337442    6.8714247817
 O   13.0161243400    6.1800968100    0.5897793800
 O    2.9900286617    3.7458114971    3.8069281363
Zr   10.0357836339    8.1447864707    4.7695036220
Zr    6.5237482200   10.5962236300    1.5991678500
Zr   13.5948484843    5.7128221029    7.9879457905
Zr    9.9996243900    3.9984903000    1.5991678500
Zr   10.1224468774   12.2979998523    7.9790559668
Zr   13.5145625930    1.5271527607    4.7807700946
Zr    6.6582285232    5.7581317924    8.0718271816
Zr   13.2945982200   10.5962236300    1.5991678500
Zr   16.7993433392    8.1439473424    4.7635790616
Zr    6.7394420090    1.5359103691    4.7724521521
Zr    3.2287743900    3.9984903000    1.5991678500
Zr   16.8891031084   12.3120869802    7.9732426685
 O   10.2429258327   10.1975735394    4.6404758700
 O    6.7406162000   12.6460074200    1.4620035600
 O   13.7680231290    7.8660588766    7.9980313746
 O    3.7077252324    1.2530714860    7.9998794665
 O   10.2164923700    6.0482740900    1.4620035600
 O   13.7208345703    3.5968860200    4.6438658524
 O    6.9759737033    7.8365270574    7.9376347917
 O   13.5114662000   12.6460074200    1.4620035600
 O   17.0064518671   10.1999177065    4.6226304935
 O    6.9311673942    3.5954887766    4.6316272107
 O    3.4456423700    6.0482740900    1.4620035600
 O   10.4889234977    1.2421178261    7.9545581589
 O    8.4981313429    7.2233203191    3.4802989133
 O    5.0342427500    9.6568383600    0.3568435800
 O   11.9437337622    4.7455350430    6.6899156083
 O    8.5101189200    3.0591050300    0.3568435800
 O    8.4898047891   11.3306568640    6.7029017918
 O   11.9784396579    0.6339464675    3.4653334392
 O    5.1794926614    4.7541698694    6.7540219949
 O   11.8050927500    9.6568383600    0.3568435800
 O   15.2720301788    7.2295000010    3.4618165558
 O    5.2034328037    0.6365891586    3.4650668480
 O    1.7392689200    3.0591050300    0.3568435800
 O   15.2530054123   11.3517183867    6.7007283773
Zr   11.7375191000    0.3570693300    1.3375547000
Zr   11.7543382895    8.6348589101    7.6866634035
Zr    8.2679873609   11.1450142203    4.5275341294
Zr   11.7576603577    4.5354662987    4.5039213749
Zr    1.6972686188    2.0302497797    7.6912341690
Zr    8.2616429300    6.9548026500    1.3375547000
Zr   15.0340694320   11.1472274037    4.5209681482
Zr    4.9666691000    0.3570693300    1.3375547000
Zr    4.9578084973    8.6688042095    7.6669604180
Zr    8.4502095873    2.0413121089    7.6932050470
Zr   15.0324929300    6.9548026500    1.3375547000
Zr    4.9752434061    4.5378938496    4.5291798746
 O   12.0056105240    8.3315162122    5.6983058812
 O    8.4785590100   10.7148508700    2.5065623700
 O   15.3560737619    5.7853708970    8.8725038806
 O   11.9544351800    4.1171175500    2.5065623700
 O   11.8956383576   12.3709854665    8.8703648944
 O    1.9389238035    1.7298958136    5.7017004744
 O    8.7065109064    5.9514587566    8.9190635427
 O   15.2494090100   10.7148508700    2.5065623700
 O    5.2161349967    8.3747729474    5.6830419366
 O    8.7059383088    1.7686149061    5.6988407748
 O    5.1835851800    4.1171175500    2.5065623700
 O   18.6611697003   12.3836634461    8.8750452552
 O   10.2480511056    5.9603192960    5.0894144175
 O    6.7721389500    8.4007618900    1.9167829900
 O   13.5807201968    3.4435714193    8.3233935135
 O   10.2480151200    1.8030285600    1.9167829900
 O   10.1105090944   10.0232769241    8.3336643201
 O    6.7412928450   12.5492852773    5.0858722537
 O    6.8521990862    3.3566970984    8.2720490173
 O   13.5429889500    8.4007618900    1.9167829900
 O    3.4385132299    5.9429769084    5.0898574335
 O   13.5062809447   12.5446769975    5.0711455371
 O    3.4771651200    1.8030285600    1.9167829900
 O   16.8733315332   10.0400770384    8.3218745511
Zr   10.0538659464    5.6769102991    7.3272580164
Zr   16.5594230100   10.5822364300    0.9073945100
Zr    6.5356224683    8.1465073758    4.0478931389
Zr   10.0090875936    1.5518184956    4.0488581784
Zr    6.4935991800    3.9845031100    0.9073945100
Zr    6.4941717143   12.3093518632    7.4398636615
Zr   13.3036862919    8.1454825506    4.0436224475
Zr    3.1685877438    5.7116953535    7.4087358934
Zr    9.7885730100   10.5822364300    0.9073945100
Zr   13.2644491800    3.9845031100    0.9073945100
Zr   13.2615117262   12.3176391388    7.4226696977
Zr    3.2393427106    1.5467639941    4.0464685044
 O    9.8802296186    3.6511514047    7.7969613051
 O   16.3425550300    8.5324526500    1.0445588000
 O    6.3079306326    6.1152093047    4.3112617460
 O   16.3653356278   12.7159175384    4.2450024623
 O    6.2767312000    1.9347193200    1.0445588000
 O    6.3776868564   10.2368427519    7.6961173485
 O   13.0714154401    6.1088558485    4.2234630140
 O    3.0570756972    3.6335588752    7.6520938836
 O    9.5717050300    8.5324526500    1.0445588000
 O   13.0475812000    1.9347193200    1.0445588000
 O   13.1213377609   10.2371640635    7.6374494708
 O    9.5915255027   12.7088392594    4.2299391626
 O   11.6012810089    6.6598841534    8.4145903564
 O   18.0489284800   11.5216217100    2.1497187900
 O    8.0538464789    9.0421986287    5.3135526534
 O   11.5362257854    2.4397087581    5.3186393874
 O    1.5314457645    0.0640852795    8.4242792046
 O    7.9831046500    4.9238883800    2.1497187900
 O   14.8158736802    9.0539797528    5.2982064657
 O    4.7402024576    6.7362673009    8.3732223160
 O   11.2780784800   11.5216217100    2.1497187900
 O    8.2931716056    0.0828487591    8.4218435496
 O   14.7539546500    4.9238883800    2.1497187900
 O    4.7566126788    2.4525403823    5.3184310592
 H    8.6557078915    5.8010019984    9.8737706855
 H    6.5118415066    5.4780895765    9.9295291028
  146
Lattice="13.54170000 0.0 0.0; 6.58994766 13.19546665 0.0; 0.0 0.0 23.05410000"!    total energy =  -7905.912491 Ry
Zr    8.2555667990    5.1586612010    4.3823859110
Zr    4.7557044700    7.6259240900    1.1690076600
Zr   11.8141274950    2.7365454480    7.3771830960
Zr    8.2315806400    1.0281907600    1.1690076600
Zr    8.3294882710    9.3293028680    7.3671740260
Zr   18.3240421140   11.7562767090    4.3184415830
Zr    5.0491547250    2.7286630810    7.3784674980
Zr   11.5265544700    7.6259240900    1.1690076600
Zr   15.0340185900    5.1590704410    4.3147332640
Zr   11.5563733530   11.7573183210    4.3178195070
Zr    1.4607306400    1.0281907600    1.1690076600
Zr   15.0901073540    9.3452534680    7.3635433980
 O    8.1093228310    5.4923721020    6.3955413850
 O   14.6045427000   10.4637411400    0.0000000000
 O    4.5817725850    7.9716917950    3.1422587430
 O    8.0550908250    1.3889287190    3.1420118190
 O    4.5387188700    3.8660078200    0.0000000000
 O   18.0814840030   12.2132742640    6.3036997260
 O   11.3451220370    8.0021315960    3.1386033840
 O    7.8336927000   10.4637411400    0.0000000000
 O   14.7636421300    5.6728942400    6.2958807390
 O   11.3095688700    3.8660078200    0.0000000000
 O   11.2904251930   12.2569929330    6.2956371550
 O    1.2804300820    1.4002967720    3.1437240700
 O    9.7842325230    7.8799371450    6.8343790260
 O   16.3110981700   12.7778301300    0.5897793800
 O    6.2816276620   10.3446087730    3.7963443800
 O    9.7622314550    3.7504889310    3.8079045620
 O    6.2452743400    6.1800968100    0.5897793800
 O   13.2676472820    1.2848214190    6.8602396310
 O   13.0465059490   10.3383599830    3.7931369380
 O    9.5402481700   12.7778301300    0.5897793800
 O   16.5265706800    7.9060543430    6.8207619510
 O    6.4723462360    1.2533228170    6.8210573360
 O   13.0161243400    6.1800968100    0.5897793800
 O    2.9858760910    3.7407493480    3.7972567970
Zr   10.0244770770    8.1463456050    4.7199533430
Zr    6.5237482200   10.5962236300    1.5991678500
Zr   13.5955834760    5.7277389600    7.9193229780
Zr    9.9996243900    3.9984903000    1.5991678500
Zr   10.1161018030   12.3102320160    7.9124631550
Zr   13.5069517310    1.5271995670    4.7360144730
Zr    6.6720704610    5.7586888410    8.0049855380
Zr   13.2945982200   10.5962236300    1.5991678500
Zr   16.7891076270    8.1433829880    4.7200477840
Zr    6.7295980820    1.5375061580    4.7253408980
Zr    3.2287743900    3.9984903000    1.5991678500
Zr   16.8830602260   12.3206364490    7.9060945120
 O   10.2481004490   10.1958601490    4.6330761970
 O    6.7406162000   12.6460074200    1.4620035600
 O   13.7747289190    7.8790300900    7.9623395120
 O    3.7152389640    1.2628449950    7.9491395950
 O   10.2164923700    6.0482740900    1.4620035600
 O   13.7288509560    3.5941958190    4.6328606140
 O    6.9906200110    7.8408326120    7.8843123130
 O   13.5114662000   12.6460074200    1.4620035600
 O   17.0088213800   10.1954098640    4.6100948190
 O    6.9352996790    3.5918552880    4.6117758720
 O    3.4456423700    6.0482740900    1.4620035600
 O   10.5014151080    1.2451150730    7.8836420890
 O    8.5039492100    7.2221520200    3.4604322320
 O    5.0342427500    9.6568383600    0.3568435800
 O   11.9643158860    4.7540990140    6.6459522740
 O    8.5101189200    3.0591050300    0.3568435800
 O    8.5041671810   11.3393420240    6.6628907830
 O   11.9857975500    0.6309400220    3.4494203760
 O    5.2010142160    4.7625824150    6.7088892630
 O   11.8050927500    9.6568383600    0.3568435800
 O   15.2793181260    7.2277975760    3.4440096040
 O    5.2108847770    0.6342524680    3.4481137680
 O    1.7392689200    3.0591050300    0.3568435800
 O   15.2678584090   11.3575447330    6.6621568820
Zr   11.7375191000    0.3570693300    1.3375547000
Zr   11.7530455510    8.6586849340    7.6304779930
Zr    8.2674635420   11.1644330390    4.5060316720
Zr   11.7597524430    4.5512665590    4.4816905200
Zr    1.6999033270    2.0522655410    7.6375941790
Zr    8.2616429300    6.9548026500    1.3375547000
Zr   15.0328707090   11.1617445740    4.5012847790
Zr    4.9666691000    0.3570693300    1.3375547000
Zr    4.9608646950    8.6883858260    7.6158275240
Zr    8.4600715370    2.0613274700    7.6329475570
Zr   15.0324929300    6.9548026500    1.3375547000
Zr    4.9752825660    4.5543625410    4.5086999120
 O   12.0061702090    8.3167461670    5.6641658740
 O    8.4785590100   10.7148508700    2.5065623700
 O   15.3648322580    5.7857377000    8.8050087730
 O   11.9544351800    4.1171175500    2.5065623700
 O   11.8990521570   12.3674774920    8.8018816890
 O    1.9425805790    1.7197115030    5.6690456560
 O    8.7303969280    5.9683958190    8.8666126040
 O   15.2494090100   10.7148508700    2.5065623700
 O    5.2166211630    8.3685127480    5.6503792610
 O    8.7078782730    1.7662991550    5.6601461220
 O    5.1835851800    4.1171175500    2.5065623700
 O   18.6638827350   12.3796637990    8.8083700960
 O   10.2599193140    5.9678844150    5.0435871430
 O    6.7721389500    8.4007618900    1.9167829900
 O   13.6013205580    3.4519509660    8.2626016340
 O   10.2480151200    1.8030285600    1.9167829900
 O   10.1257819910   10.0238164950    8.2732459540
 O    6.7539441560   12.5571697370    5.0528464660
 O    6.8774669210    3.3606001810    8.1963119740
 O   13.5429889500    8.4007618900    1.9167829900
 O    3.4543420520    5.9516166460    5.0512426230
 O   13.5192617170   12.5501996010    5.0364158080
 O    3.4771651200    1.8030285600    1.9167829900
 O   16.8848237040   10.0428064680    8.2667560170
Zr   10.0705803120    5.6923691210    7.2698395650
Zr   16.5594230100   10.5822364300    0.9073945100
Zr    6.5412559240    8.1474600090    4.0438087570
Zr   10.0191904000    1.5496243370    4.0431907500
Zr    6.4935991800    3.9845031100    0.9073945100
Zr    6.5091069550   12.3198202970    7.3818468610
Zr   13.3117212090    8.1437386960    4.0399891310
Zr    3.1914632300    5.7275196510    7.3527813450
Zr    9.7885730100   10.5822364300    0.9073945100
Zr   13.2644491800    3.9845031100    0.9073945100
Zr   13.2765625700   12.3312721970    7.3622218210
Zr    3.2490556000    1.5462579300    4.0428034380
 O    9.8915988580    3.6634534600    7.7369954510
 O   16.3425550300    8.5324526500    1.0445588000
 O    6.3112730540    6.1192005410    4.2826904420
 O   16.3641112370   12.7183509740    4.2140102270
 O    6.2767312000    1.9347193200    1.0445588000
 O    6.3811624210   10.2434935750    7.6157738620
 O   13.0717923060    6.1106563650    4.1847773430
 O    3.0625703920    3.6448073190    7.5609756900
 O    9.5717050300    8.5324526500    1.0445588000
 O   13.0475812000    1.9347193200    1.0445588000
 O   13.1193905110   10.2459883040    7.5413104000
 O    9.5908547900   12.7119180760    4.1904850750
 O   11.6073606520    6.6725903100    8.3577804560
 O   18.0489284800   11.5216217100    2.1497187900
 O    8.0500934140    9.0495937630    5.2803175190
 O   11.5362137110    2.4460356790    5.2864786230
 O    1.5360175220    0.0755862670    8.3723805530
 O    7.9831046500    4.9238883800    2.1497187900
 O   14.8125843130    9.0558790070    5.2710648410
 O    4.7547052390    6.7479795990    8.3215912450
 O   11.2780784800   11.5216217100    2.1497187900
 O    8.2996312720    0.0964839370    8.3646541710
 O   14.7539546500    4.9238883800    2.1497187900
 O    4.7542655820    2.4609870260    5.2877188950
 H    8.7774138880    5.7461244640    9.8063010840
 H    6.4931713150    5.3736080300    9.8353975570
