# Supplementary material for: Coverage-Dependent Hydrogen Adsorption, Spillover, and Vacancy Formation in Ni/ZrO2 Systems: A First-Principles DFT Investigation
Source: ACS Omega. 2026 Apr 24;11(18):27143–58. doi: 10.1021/acsomega.6c00781 (PMC13177261; doi:10.1021/acsomega.6c00781)
Supplement: Supplementary file 2 [file ao6c00781_si_002.zip › XYZ_Structures/H2O_gas-phase.xyz]

3
Lattice="25.0 0.0 0.0; 0.0 25.0 0.0; 0.0 0.0 25.0"!    total energy = -34.7810 Ry
 O                  4.31107033    2.98125337    4.38425057
 H                  5.28031218    3.02466782    4.38423812
 H                  4.02851898    3.90932764    4.38425099
