# Supplementary material for: Coverage-Dependent Hydrogen Adsorption, Spillover, and Vacancy Formation in Ni/ZrO2 Systems: A First-Principles DFT Investigation
Source: ACS Omega. 2026 Apr 24;11(18):27143–58. doi: 10.1021/acsomega.6c00781 (PMC13177261; doi:10.1021/acsomega.6c00781)
Supplement: Supplementary file 2 [file ao6c00781_si_002.zip › XYZ_Structures/H2_gas-phase.xyz]

2
Lattice="25.0 0.0 0.0; 0.0 25.0 0.0; 0.0 0.0 25.0"!    total energy =    -2.333114 Ry
H             3.0021683470        3.4385647098        3.2214713544
H             2.2591977730        3.5395311702        3.2214713656
