# Supplementary material for: Coverage-Dependent Hydrogen Adsorption, Spillover, and Vacancy Formation in Ni/ZrO2 Systems: A First-Principles DFT Investigation
Source: ACS Omega. 2026 Apr 24;11(18):27143–58. doi: 10.1021/acsomega.6c00781 (PMC13177261; doi:10.1021/acsomega.6c00781)
Supplement: Supplementary file 2 [file ao6c00781_si_002.zip › XYZ_Structures/Ni10@ZrO2.xyz]

154
Lattice="13.54170000 0.0 0.0; 6.58994766 13.19546665 0.0; 0.0 0.0 23.05410000"!    total energy =    -8910.435832 Ry
Zr       8.254253934   5.148430079   4.315855057
Zr       4.755704470   7.625924090   1.169007660    0   0   0
Zr      11.787627262   2.750731388   7.374076586
Zr       8.231580640   1.028190760   1.169007660    0   0   0
Zr       8.361419905   9.402500976   7.355235622
Zr      18.322327717  11.748490443   4.326578918
Zr       5.006270130   2.714745638   7.366367661
Zr      11.526554470   7.625924090   1.169007660    0   0   0
Zr      15.028211474   5.159169367   4.324122718
Zr      11.549309257  11.766742374   4.351056590
Zr       1.460730640   1.028190760   1.169007660    0   0   0
Zr      15.122009013   9.345958361   7.374060670
O        8.028366313   5.522670356   6.333285359
O       14.604542700  10.463741140   0.000000000    0   0   0
O        4.567383731   7.999269089   3.135864101
O        8.055301883   1.397604349   3.146867880
O        4.538718870   3.866007820   0.000000000    0   0   0
O       18.062414322  12.356297174   6.303315995
O       11.348602255   7.996755352   3.135406537
O        7.833692700  10.463741140   0.000000000    0   0   0
O       14.765051676   5.653676607   6.316421523
O       11.309568870   3.866007820   0.000000000    0   0   0
O       11.319458779  12.346520100   6.304091016
O        1.271887796   1.406336107   3.145575308
O        9.803945422   7.874524804   6.830068166
O       16.311098170  12.777830130   0.589779380    0   0   0
O        6.270764464  10.344599975   3.788819128
O        9.758263542   3.739843895   3.794849770
O        6.245274340   6.180096810   0.589779380    0   0   0
O       13.247427794   1.288481959   6.861959441
O       13.057111405  10.340088579   3.810625137
O        9.540248170  12.777830130   0.589779380    0   0   0
O       16.582561902   7.892485391   6.894375741
O        6.497691650   1.317108512   6.852975940
O       13.016124340   6.180096810   0.589779380    0   0   0
O        2.981244476   3.739870985   3.800067369
Zr      10.029947728   8.143699793   4.723391405
Zr       6.523748220  10.596223630   1.599167850    0   0   0
Zr      13.619192810   5.701357330   7.951560290
Zr       9.999624390   3.998490300   1.599167850    0   0   0
Zr      10.109907094  12.355738077   8.010604337
Zr      13.494682457   1.535041764   4.734385873
Zr       6.739369693   5.639889343   7.882952576
Zr      13.294598220  10.596223630   1.599167850    0   0   0
Zr      16.820641292   8.125688676   4.741157244
Zr       6.727533649   1.529534135   4.728878795
Zr       3.228774390   3.998490300   1.599167850    0   0   0
Zr      16.827565024  12.320577224   7.862162645
O       10.259598841  10.207049134   4.659743641
O        6.740616200  12.646007420   1.462003560    0   0   0
O       13.796289073   7.829324297   7.933762162
O        3.664590768   1.299676842   7.993269529
O       10.216492370   6.048274090   1.462003560    0   0   0
O       13.715913695   3.597423403   4.661328083
O        7.019028315   7.791082002   7.691600873
O       13.511466200  12.646007420   1.462003560    0   0   0
O       17.029502833  10.197745697   4.661809898
O        6.936124152   3.579292319   4.612584416
O        3.445642370   6.048274090   1.462003560    0   0   0
O       10.500780418   1.269171433   7.975371896
O        8.510775225   7.200165953   3.448654408
O        5.034242750   9.656838360   0.356843580    0   0   0
O       11.939337152   4.796167884   6.691428902
O        8.510118920   3.059105030   0.356843580    0   0   0
O        8.498206616  11.476092826   6.675788969
O       11.981712439   0.640053459   3.451529583
O        5.189150078   4.725495098   6.654419474
O       11.805092750   9.656838360   0.356843580    0   0   0
O       15.284314520   7.220412179   3.450242823
O        5.216894511   0.638222409   3.448052423
O        1.739268920   3.059105030   0.356843580    0   0   0
O       15.305690122  11.366018681   6.650282416
Zr      11.737519100   0.357069330   1.337554700    0   0   0
Zr      11.833190823   8.637827566   7.623876708
Zr       8.263377582  11.154229564   4.495014608
Zr      11.745170718   4.567077190   4.499778986
Zr       1.661035011   2.105935064   7.633862266
Zr       8.261642930   6.954802650   1.337554700    0   0   0
Zr      15.038277513  11.153084091   4.499157647
Zr       4.966669100   0.357069330   1.337554700    0   0   0
Zr       5.014808279   8.671719439   7.663329811
Zr       8.454180682   2.066447835   7.644732466
Zr      15.032492930   6.954802650   1.337554700    0   0   0
Zr       4.968651500   4.551216174   4.494575016
O       12.021098082   8.268754244   5.639159217
O        8.478559010  10.714850870   2.506562370    0   0   0
O       15.391196643   5.757472437   8.824461168
O       11.954435180   4.117117550   2.506562370    0   0   0
O       11.944319888  12.445383460   8.817944633
O        1.929895262   1.699368625   5.679292357
O        8.543869696   5.848993264   8.873900758
O       15.249409010  10.714850870   2.506562370    0   0   0
O        5.206806882   8.233085847   5.648732921
O        8.724324186   1.742210225   5.685186504
O        5.183585180   4.117117550   2.506562370    0   0   0
O       18.631443877  12.250290838   8.858582051
O       10.214058103   5.944530466   5.066157897
O        6.772138950   8.400761890   1.916782990    0   0   0
O       13.587547494   3.453805582   8.274083655
O       10.248015120   1.803028560   1.916782990    0   0   0
O       10.444511485  10.202287803   7.853763002
O        6.741704062  12.559201268   5.043966861
O        6.797211149   3.448200386   8.290363610
O       13.542988950   8.400761890   1.916782990    0   0   0
O        3.442489471   5.945463498   5.066172800
O       13.543832998  12.560113346   5.046819149
O        3.477165120   1.803028560   1.916782990    0   0   0
O       16.879779555  10.074535631   8.271524422
Zr       9.977951807   5.730016286   7.330560905
Zr      16.559423010  10.582236430   0.907394510    0   0   0
Zr       6.542737443   8.144504838   4.053943295
Zr      10.018395997   1.542069631   4.041744927
Zr       6.493599180   3.984503110   0.907394510    0   0   0
Zr       6.529958423  12.283140010   7.306557403
Zr      13.323530835   8.143345373   4.038571082
Zr       3.221102835   5.738181506   7.361591005
Zr       9.788573010  10.582236430   0.907394510    0   0   0
Zr      13.264449180   3.984503110   0.907394510    0   0   0
Zr      13.259299549  12.329538822   7.353912134
Zr       3.241208358   1.534163101   4.042815806
O        9.828099042   3.669909716   7.667048888
O       16.342555030   8.532452650   1.044558800    0   0   0
O        6.302160092   6.098258141   4.217498076
O       16.360508908  12.708248151   4.188498218
O        6.276731200   1.934719320   1.044558800    0   0   0
O        6.265477956  10.239829202   7.112487210
O       13.069222296   6.102322569   4.184294053
O        3.044841581   3.661476507   7.536049439
O        9.571705030   8.532452650   1.044558800    0   0   0
O       13.047581200   1.934719320   1.044558800    0   0   0
O       13.202900468  10.249280368   7.584027558
O        9.589029169  12.707935487   4.170759724
O       11.552108852   6.615964900   8.548399977
O       18.048928480  11.521621710   2.149718790    0   0   0
O        8.073894847   9.066042212   5.196753906
O       11.517706204   2.463167685   5.299990003
O        1.417703242   0.197190656   8.511738634
O        7.983104650   4.923888380   2.149718790    0   0   0
O       14.840281352   9.037736205   5.294552871
O        4.852848845   6.639322126   8.373404548
O       11.278078480  11.521621710   2.149718790    0   0   0
O        8.304723366   0.098987457   8.346962461
O       14.753954650   4.923888380   2.149718790    0   0   0
O        4.743288881   2.434985414   5.290185554
Ni       7.966838021  10.142471169   9.673190158
Ni       9.497128582  11.250697043  11.381456497
Ni       7.271593034  10.798684566  11.858371945
Ni       7.923754211  12.391161997  10.124584887
Ni       5.805214651  10.945680852   9.992904161
Ni       8.975669585   8.840441562  11.348059682
Ni      10.252862910   9.881724370   9.719962569
Ni      10.421175711   7.550364526   9.866248898
Ni       6.454648300   8.842405654  10.770906523
Ni       8.083707301   7.698732410   9.441123271
