# Supplementary material for: Coverage-Dependent Hydrogen Adsorption, Spillover, and Vacancy Formation in Ni/ZrO2 Systems: A First-Principles DFT Investigation
Source: ACS Omega. 2026 Apr 24;11(18):27143–58. doi: 10.1021/acsomega.6c00781 (PMC13177261; doi:10.1021/acsomega.6c00781)
Supplement: Supplementary file 2 [file ao6c00781_si_002.zip › XYZ_Structures/SI/Figure_S2/H2@ZrO2_1.xyz]

146
Lattice="13.54170000 0.0 0.0; 6.58994766 13.19546665 0.0; 0.0 0.0 23.05410000"!    total energy = -7907.7412628139 Ry
Zr       8.255708196   5.162310957   4.384374597
Zr       4.755704470   7.625924090   1.169007660    0   0   0
Zr      11.816562998   2.742935308   7.378941482
Zr       8.231580640   1.028190760   1.169007660    0   0   0
Zr       8.333221000   9.335648962   7.368628596
Zr      18.323734044  11.759487931   4.318030413
Zr       5.052490783   2.736215339   7.380708432
Zr      11.526554470   7.625924090   1.169007660    0   0   0
Zr      15.034360163   5.160210699   4.315178485
Zr      11.555883872  11.760648950   4.317676131
Zr       1.460730640   1.028190760   1.169007660    0   0   0
Zr      15.091932883   9.352197943   7.360439336
O        8.111698535   5.494981881   6.398372287
O       14.604542700  10.463741140   0.000000000    0   0   0
O        4.582691017   7.973118570   3.142170421
O        8.054053261   1.395216909   3.142468219
O        4.538718870   3.866007820   0.000000000    0   0   0
O       18.082611195  12.227824964   6.300780636
O       11.345601418   8.009532634   3.136635911
O        7.833692700  10.463741140   0.000000000    0   0   0
O       14.761504698   5.677381421   6.294045049
O       11.309568870   3.866007820   0.000000000    0   0   0
O       11.291770829  12.263788867   6.295948074
O        1.279441383   1.404816317   3.142624439
O        9.788311215   7.886567649   6.834611394
O       16.311098170  12.777830130   0.589779380    0   0   0
O        6.281386641  10.345561020   3.797065124
O        9.762843758   3.754736191   3.808621955
O        6.245274340   6.180096810   0.589779380    0   0   0
O       13.268633427   1.291011885   6.859144085
O       13.046356186  10.343038702   3.791576476
O        9.540248170  12.777830130   0.589779380    0   0   0
O       16.527380525   7.913082508   6.816919894
O        6.474986924   1.262927303   6.823029798
O       13.016124340   6.180096810   0.589779380    0   0   0
O        2.986309282   3.744112720   3.796820090
Zr      10.027297416   8.150929733   4.719429281
Zr       6.523748220  10.596223630   1.599167850    0   0   0
Zr      13.598017944   5.734133879   7.919213313
Zr       9.999624390   3.998490300   1.599167850    0   0   0
Zr      10.117321096  12.317855094   7.912139766
Zr      13.505668364   1.531508309   4.735393836
Zr       6.675373371   5.767262838   8.007767318
Zr      13.294598220  10.596223630   1.599167850    0   0   0
Zr      16.790003527   8.148815013   4.717761689
Zr       6.729274436   1.542017296   4.726199169
Zr       3.228774390   3.998490300   1.599167850    0   0   0
Zr      16.885610994  12.327147969   7.903983667
O       10.248712631  10.200584606   4.635520389
O        6.740616200  12.646007420   1.462003560    0   0   0
O       13.776748554   7.887279894   7.959084144
O        3.717002604   1.270727408   7.950354211
O       10.216492370   6.048274090   1.462003560    0   0   0
O       13.727396815   3.598272255   4.633796576
O        6.994750113   7.848762324   7.885783630
O       13.511466200  12.646007420   1.462003560    0   0   0
O       17.009308317  10.201295706   4.613898190
O        6.936486651   3.595599347   4.612320803
O        3.445642370   6.048274090   1.462003560    0   0   0
O       10.503926618   1.250689125   7.884038500
O        8.505935202   7.223756508   3.461562328
O        5.034242750   9.656838360   0.356843580    0   0   0
O       11.965922827   4.757674603   6.643558890
O        8.510118920   3.059105030   0.356843580    0   0   0
O        8.508656256  11.346320674   6.662920742
O       11.985848937   0.633244129   3.448779966
O        5.202690550   4.767603576   6.711103191
O       11.805092750   9.656838360   0.356843580    0   0   0
O       15.281001656   7.228905926   3.445816180
O        5.210884171   0.637656017   3.449391152
O        1.739268920   3.059105030   0.356843580    0   0   0
O       15.269192414  11.364453389   6.661304174
Zr      11.737519100   0.357069330   1.337554700    0   0   0
Zr      11.754765484   8.664767856   7.630038905
Zr       8.267001552  11.166568732   4.505354812
Zr      11.758972807   4.555408685   4.480369875
Zr       1.702777730   2.060131530   7.636956357
Zr       8.261642930   6.954802650   1.337554700    0   0   0
Zr      15.031285096  11.168243683   4.500444056
Zr       4.966669100   0.357069330   1.337554700    0   0   0
Zr       4.963017842   8.695893017   7.611634099
Zr       8.463607413   2.068216040   7.636342417
Zr      15.032492930   6.954802650   1.337554700    0   0   0
Zr       4.976430385   4.558135916   4.508942761
O       12.007424037   8.321895518   5.663155722
O        8.478559010  10.714850870   2.506562370    0   0   0
O       15.367143495   5.797483590   8.802168446
O       11.954435180   4.117117550   2.506562370    0   0   0
O       11.900835325  12.375588055   8.802330748
O        1.942074755   1.727047506   5.668263783
O        8.735255548   5.984268218   8.865277061
O       15.249409010  10.714850870   2.506562370    0   0   0
O        5.217918090   8.372336347   5.647835768
O        8.709612934   1.770984650   5.662844514
O        5.183585180   4.117117550   2.506562370    0   0   0
O       18.667859350  12.382404237   8.805656069
O       10.260370693   5.971742468   5.046064074
O        6.772138950   8.400761890   1.916782990    0   0   0
O       13.604117766   3.457344613   8.262796402
O       10.248015120   1.803028560   1.916782990    0   0   0
O       10.127385314  10.031177377   8.274023548
O        6.754851370  12.561000773   5.049961118
O        6.880901069   3.370156850   8.201079796
O       13.542988950   8.400761890   1.916782990    0   0   0
O        3.455892891   5.955059333   5.053520186
O       13.519244692  12.555619132   5.036855543
O        3.477165120   1.803028560   1.916782990    0   0   0
O       16.887730802  10.048398619   8.263845270
Zr      10.074441443   5.696929004   7.269060594
Zr      16.559423010  10.582236430   0.907394510    0   0   0
Zr       6.544077480   8.151189174   4.043675235
Zr      10.019130940   1.553362771   4.044106282
Zr       6.493599180   3.984503110   0.907394510    0   0   0
Zr       6.512398417  12.328237835   7.378432957
Zr      13.314305873   8.146553305   4.040229286
Zr       3.194398147   5.734709306   7.349667206
Zr       9.788573010  10.582236430   0.907394510    0   0   0
Zr      13.264449180   3.984503110   0.907394510    0   0   0
Zr      13.276737075  12.338751070   7.362320568
Zr       3.248754296   1.549595447   4.043029033
O        9.897931815   3.670348787   7.754116498
O       16.342555030   8.532452650   1.044558800    0   0   0
O        6.312803868   6.121657228   4.283815728
O       16.362410594  12.722016671   4.207988189
O        6.276731200   1.934719320   1.044558800    0   0   0
O        6.381934555  10.249899491   7.598757604
O       13.070900564   6.114247239   4.180564944
O        3.064638199   3.652751329   7.563197433
O        9.571705030   8.532452650   1.044558800    0   0   0
O       13.047581200   1.934719320   1.044558800    0   0   0
O       13.119495290  10.253342550   7.535069931
O        9.589520116  12.715525941   4.190375358
O       11.611130163   6.678199095   8.355254341
O       18.048928480  11.521621710   2.149718790    0   0   0
O        8.051588638   9.053166341   5.279523267
O       11.534676595   2.449538418   5.287396612
O        1.537699376   0.083924861   8.370722218
O        7.983104650   4.923888380   2.149718790    0   0   0
O       14.812568040   9.063417598   5.267465250
O        4.756419333   6.755447498   8.317969175
O       11.278078480  11.521621710   2.149718790    0   0   0
O        8.300464063   0.103789853   8.366831525
O       14.753954650   4.923888380   2.149718790    0   0   0
O        4.753625129   2.464970869   5.289019946
H        6.500096148   5.399911944   9.843370192
H        8.781504966   5.733460672   9.797830878
