# Supplementary material for: Coverage-Dependent Hydrogen Adsorption, Spillover, and Vacancy Formation in Ni/ZrO2 Systems: A First-Principles DFT Investigation
Source: ACS Omega. 2026 Apr 24;11(18):27143–58. doi: 10.1021/acsomega.6c00781 (PMC13177261; doi:10.1021/acsomega.6c00781)
Supplement: Supplementary file 2 [file ao6c00781_si_002.zip › XYZ_Structures/SI/Figure_S2/H2@ZrO2_2.xyz]

146
Lattice="13.54170000 0.0 0.0; 6.58994766 13.19546665 0.0; 0.0 0.0 23.05410000"!    total energy = -7907.7664037759 Ry
Zr            8.2402867420        5.1543890050        4.3375883000
Zr            4.7557044700        7.6259240900        1.1690076600    0   0   0
Zr           11.8192229170        2.7405526530        7.3625204420
Zr            8.2315806400        1.0281907600        1.1690076600    0   0   0
Zr            8.3357426990        9.3271659000        7.3701905020
Zr           18.3175744960       11.7410255070        4.3189843000
Zr            5.0119603950        2.8180113490        7.4749383540
Zr           11.5265544700        7.6259240900        1.1690076600    0   0   0
Zr           15.0384221680        5.1504397170        4.3410810460
Zr           11.5552450210       11.7619643140        4.3194891450
Zr            1.4607306400        1.0281907600        1.1690076600    0   0   0
Zr           15.1070375260        9.3358614140        7.3737781500
O             8.0505832060        5.6081695090        6.3617123230
O            14.6045427000       10.4637411400        0.0000000000    0   0   0
O             4.5752358870        7.9842542680        3.1455030700
O             8.0454476970        1.3873182130        3.1478370670
O             4.5387188700        3.8660078200        0.0000000000    0   0   0
O            18.0818430860       12.2202058480        6.3050301040
O            11.3465768390        7.9969715220        3.1454364910
O             7.8336927000       10.4637411400        0.0000000000    0   0   0
O            14.7487600850        5.7545266780        6.2952713570
O            11.3095688700        3.8660078200        0.0000000000    0   0   0
O            11.2740699490       12.3261475130        6.2861717700
O             1.2725468360        1.4124011950        3.1314283550
O             9.7915925890        7.8706360000        6.8584285060
O            16.3110981700       12.7778301300        0.5897793800    0   0   0
O             6.2810915100       10.3343105100        3.7983186630
O             9.7619310550        3.7546921230        3.7981613480
O             6.2452743400        6.1800968100        0.5897793800    0   0   0
O            13.2586558570        1.2848320360        6.8481641270
O            13.0527582660       10.3399995620        3.8059202450
O             9.5402481700       12.7778301300        0.5897793800    0   0   0
O            16.5508406500        7.8767886120        6.8616288870
O             6.4847273180        1.3279004330        6.8919841080
O            13.0161243400        6.1800968100        0.5897793800    0   0   0
O             2.9762641870        3.7334427890        3.7954793120
Zr           10.0302508590        8.1459611630        4.7260736790
Zr            6.5237482200       10.5962236300        1.5991678500    0   0   0
Zr           13.6051062260        5.7369742030        7.9066467850
Zr            9.9996243900        3.9984903000        1.5991678500    0   0   0
Zr           10.1027989350       12.3454130200        7.8997019420
Zr           13.5009863680        1.5096564680        4.7154775240
Zr            6.7042027700        5.6605480060        7.8913014220
Zr           13.2945982200       10.5962236300        1.5991678500    0   0   0
Zr           16.7946705150        8.1154001350        4.7400197030
Zr            6.7102618480        1.5501564200        4.7619130260
Zr            3.2287743900        3.9984903000        1.5991678500    0   0   0
Zr           16.8937668310       12.3090058190        7.9091516220
O            10.2584116460       10.1922119420        4.6523388220
O             6.7406162000       12.6460074200        1.4620035600    0   0   0
O            13.7778683970        7.8909681350        8.0221451780
O             3.6871297170        1.3493179530        8.0030885310
O            10.2164923700        6.0482740900        1.4620035600    0   0   0
O            13.7334720590        3.5878173660        4.6715205180
O             7.0600585320        7.8025115890        7.9054961540
O            13.5114662000       12.6460074200        1.4620035600    0   0   0
O            17.0093802270       10.1837523650        4.6316887030
O             6.9567859410        3.5937771930        4.5977472160
O             3.4456423700        6.0482740900        1.4620035600    0   0   0
O            10.5073644520        1.2607546540        7.9001453560
O             8.5183435890        7.2250816930        3.4540037270
O             5.0342427500        9.6568383600        0.3568435800    0   0   0
O            11.9654482200        4.7700856500        6.6457858450
O             8.5101189200        3.0591050300        0.3568435800    0   0   0
O             8.5039843230       11.3434353340        6.6541665260
O            11.9747963770        0.6230340750        3.4463242150
O             5.3006962770        4.7876855540        6.5925724950
O            11.8050927500        9.6568383600        0.3568435800    0   0   0
O            15.2798262940        7.2254432500        3.4497984610
O             5.2197866990        0.6249439070        3.4489396570
O             1.7392689200        3.0591050300        0.3568435800    0   0   0
O            15.2795820210       11.3444468980        6.6683849980
Zr           11.7375191000        0.3570693300        1.3375547000    0   0   0
Zr           11.7617641860        8.6761422130        7.6386443950
Zr            8.2676546590       11.1622368600        4.5043486780
Zr           11.7596637240        4.5462274890        4.4788202810
Zr            1.6867298240        2.0798665020        7.5774345820
Zr            8.2616429300        6.9548026500        1.3375547000    0   0   0
Zr           15.0345990720       11.1535421380        4.5127848950
Zr            4.9666691000        0.3570693300        1.3375547000    0   0   0
Zr            4.9933068870        8.6654193320        7.6256915570
Zr            8.4814528920        2.0596339120        7.6338613580
Zr           15.0324929300        6.9548026500        1.3375547000    0   0   0
Zr            4.9541515610        4.5382878510        4.5011294980
O            12.0112904950        8.3012114310        5.6762284120
O             8.4785590100       10.7148508700        2.5065623700    0   0   0
O            15.3804282590        5.7140080010        8.8174374270
O            11.9544351800        4.1171175500        2.5065623700    0   0   0
O            11.8845036330       12.3914657040        8.7919935840
O             1.9200034100        1.6027847160        5.6359655800
O             8.6257635790        5.7881176650        8.9639957610
O            15.2494090100       10.7148508700        2.5065623700    0   0   0
O             5.2358927520        8.3403518530        5.6644635520
O             8.7111138700        1.7705194890        5.6658381280
O             5.1835851800        4.1171175500        2.5065623700    0   0   0
O            18.6760794800       12.3752836950        8.8056098400
O            10.2386154580        5.9503235350        5.0716405660
O             6.7721389500        8.4007618900        1.9167829900    0   0   0
O            13.6054182310        3.4560695100        8.2377212180
O            10.2480151200        1.8030285600        1.9167829900    0   0   0
O            10.1392431170       10.0434056390        8.2555454090
O             6.7400809490       12.5425909100        5.0454208040
O             7.0284804640        3.4966726590        8.2100438680
O            13.5429889500        8.4007618900        1.9167829900    0   0   0
O             3.4561627760        5.9521318890        5.0532129860
O            13.5204066550       12.5597551030        5.0726471110
O             3.4771651200        1.8030285600        1.9167829900    0   0   0
O            16.9022416250       10.0365335980        8.2687590720
Zr           10.0824429570        5.7183093120        7.2613615760
Zr           16.5594230100       10.5822364300        0.9073945100    0   0   0
Zr            6.5443393620        8.1376414930        4.0410217090
Zr           10.0047071970        1.5414438320        4.0381298680
Zr            6.4935991800        3.9845031100        0.9073945100    0   0   0
Zr            6.5192824730       12.3197129850        7.3726078150
Zr           13.3197934510        8.1354362560        4.0433773440
Zr            3.2304319220        5.6842935850        7.4113341050
Zr            9.7885730100       10.5822364300        0.9073945100    0   0   0
Zr           13.2644491800        3.9845031100        0.9073945100    0   0   0
Zr           13.2760727250       12.3528540450        7.3653489950
Zr            3.2582107890        1.5422681240        4.0466135150
O             9.8959318830        3.6936525800        7.7317907500
O            16.3425550300        8.5324526500        1.0445588000    0   0   0
O             6.3064365260        6.1123140940        4.2149739880
O            16.3572075240       12.7092210300        4.2186234980
O             6.2767312000        1.9347193200        1.0445588000    0   0   0
O             6.3961465320       10.2288632380        7.6293693750
O            13.0673149360        6.1014202990        4.1759099090
O             2.9636643520        3.6516436900        7.1420268390
O             9.5717050300        8.5324526500        1.0445588000    0   0   0
O            13.0475812000        1.9347193200        1.0445588000    0   0   0
O            13.1212610910       10.2584820750        7.5285633870
O             9.5909822980       12.6948965800        4.1572165520
O            11.5912798170        6.6694445290        8.3571223180
O            18.0489284800       11.5216217100        2.1497187900    0   0   0
O             8.0599791880        9.0384755690        5.2821050200
O            11.5252632040        2.4498994370        5.2796212880
O             1.5385727320        0.0800047830        8.3437826310
O             7.9831046500        4.9238883800        2.1497187900    0   0   0
O            14.8199273360        9.0355213320        5.2900022930
O             4.8456684030        6.7338881930        8.3354582400
O            11.2780784800       11.5216217100        2.1497187900    0   0   0
O             8.3114486560        0.0840124380        8.3682517280
O            14.7539546500        4.9238883800        2.1497187900    0   0   0
O             4.7630465210        2.4502866080        5.2723279820
H             8.7986297280        4.9894537420        9.4929940330
H             4.6938854250        4.1952599780        8.8903704820
