# Supplementary material for: Coverage-Dependent Hydrogen Adsorption, Spillover, and Vacancy Formation in Ni/ZrO2 Systems: A First-Principles DFT Investigation
Source: ACS Omega. 2026 Apr 24;11(18):27143–58. doi: 10.1021/acsomega.6c00781 (PMC13177261; doi:10.1021/acsomega.6c00781)
Supplement: Supplementary file 2 [file ao6c00781_si_002.zip › XYZ_Structures/SI/Figure_S3/H2@ZrO2_2.xyz]

146
Lattice="13.54170000 0.0 0.0; 6.58994766 13.19546665 0.0; 0.0 0.0 23.05410000"!    total energy =  -7907.6214208610 Ry
Zr       8.247650361   5.166888455   4.309030776
Zr       4.755704470   7.625924090   1.169007660    0   0   0
Zr      11.770142415   2.739504845   7.355912999
Zr       8.231580640   1.028190760   1.169007660    0   0   0
Zr       8.309865880   9.336453956   7.446533830
Zr      18.332902357  11.759326631   4.317766466
Zr       5.031594554   2.790908633   7.363551269
Zr      11.526554470   7.625924090   1.169007660    0   0   0
Zr      15.030115238   5.163499134   4.305831340
Zr      11.562884367  11.773480434   4.317058728
Zr       1.460730640   1.028190760   1.169007660    0   0   0
Zr      15.121048979   9.361082412   7.364717619
O        8.029581923   5.675500628   6.352612849
O       14.604542700  10.463741140   0.000000000    0   0   0
O        4.578895011   7.995948371   3.151724332
O        8.043953024   1.411992839   3.158696972
O        4.538718870   3.866007820   0.000000000    0   0   0
O       18.058310445  12.293152888   6.302931016
O       11.343388459   7.989121086   3.155573417
O        7.833692700  10.463741140   0.000000000    0   0   0
O       14.758470027   5.649802697   6.306306157
O       11.309568870   3.866007820   0.000000000    0   0   0
O       11.319762387  12.292347097   6.295533882
O        1.279719187   1.391139719   3.156150694
O        9.810094702   7.897965174   6.891046116
O       16.311098170  12.777830130   0.589779380    0   0   0
O        6.283347410  10.339463367   3.814986099
O        9.753365757   3.755990108   3.803152162
O        6.245274340   6.180096810   0.589779380    0   0   0
O       13.225125964   1.323394682   6.852247907
O       13.056339513  10.345075071   3.813397811
O        9.540248170  12.777830130   0.589779380    0   0   0
O       16.553691645   7.904838905   6.854967914
O        6.470470751   1.328769697   6.895111854
O       13.016124340   6.180096810   0.589779380    0   0   0
O        2.979903451   3.740861551   3.800948531
Zr      10.025414855   8.158494747   4.741503304
Zr       6.523748220  10.596223630   1.599167850    0   0   0
Zr      13.624537324   5.665805890   7.935491643
Zr       9.999624390   3.998490300   1.599167850    0   0   0
Zr      10.031453009  12.547744620   7.866542586
Zr      13.497845087   1.524555211   4.727925296
Zr       6.724618449   5.727619095   7.849447156
Zr      13.294598220  10.596223630   1.599167850    0   0   0
Zr      16.799964870   8.141670471   4.713914039
Zr       6.724801433   1.536115843   4.739349089
Zr       3.228774390   3.998490300   1.599167850    0   0   0
Zr      16.871025424  12.329507465   7.895818897
O       10.263545798  10.193058034   4.646958673
O        6.740616200  12.646007420   1.462003560    0   0   0
O       13.825438420   7.832982949   7.957076617
O        3.691906645   1.404768402   8.042226778
O       10.216492370   6.048274090   1.462003560    0   0   0
O       13.714623041   3.591176095   4.646625853
O        7.016229280   7.857296130   7.976314670
O       13.511466200  12.646007420   1.462003560    0   0   0
O       17.020770617  10.203915139   4.656717750
O        6.945186508   3.611437896   4.666076896
O        3.445642370   6.048274090   1.462003560    0   0   0
O       10.449746605   1.287511920   7.942133186
O        8.516499003   7.235671683   3.475343162
O        5.034242750   9.656838360   0.356843580    0   0   0
O       11.940222539   4.745705853   6.649467101
O        8.510118920   3.059105030   0.356843580    0   0   0
O        8.626307007  11.333316588   6.724177824
O       11.990284755   0.630823514   3.469729695
O        5.225063835   4.805294149   6.661192547
O       11.805092750   9.656838360   0.356843580    0   0   0
O       15.279429813   7.235522361   3.460162477
O        5.217418384   0.644550317   3.465089385
O        1.739268920   3.059105030   0.356843580    0   0   0
O       15.257191930  11.358641457   6.682758272
Zr      11.737519100   0.357069330   1.337554700    0   0   0
Zr      11.881087333   8.554120359   7.634568377
Zr       8.281450741  11.139799259   4.522853510
Zr      11.758205603   4.551107657   4.470792191
Zr       1.640701135   2.155576688   7.610066438
Zr       8.261642930   6.954802650   1.337554700    0   0   0
Zr      15.036699177  11.166167807   4.500510601
Zr       4.966669100   0.357069330   1.337554700    0   0   0
Zr       4.976233427   8.683212864   7.618857151
Zr       8.439772197   2.054968344   7.642270249
Zr      15.032492930   6.954802650   1.337554700    0   0   0
Zr       4.966603992   4.562948169   4.476535510
O       12.023007416   8.276917062   5.668329345
O        8.478559010  10.714850870   2.506562370    0   0   0
O       15.397857067   5.763197579   8.816684536
O       11.954435180   4.117117550   2.506562370    0   0   0
O       11.803160712  12.346737379   8.804587287
O        1.940287588   1.712967869   5.681502237
O        8.605775380   5.827111460   8.952207654
O       15.249409010  10.714850870   2.506562370    0   0   0
O        5.234670768   8.292590607   5.674341348
O        8.710033395   1.746164050   5.692587847
O        5.183585180   4.117117550   2.506562370    0   0   0
O       18.656337653  12.384618524   8.805607592
O       10.227615252   5.946560721   5.088691064
O        6.772138950   8.400761890   1.916782990    0   0   0
O       13.565585119   3.469609575   8.285621005
O       10.248015120   1.803028560   1.916782990    0   0   0
O       10.256400464   9.629949003   8.612552246
O        6.773337544  12.538957722   5.104445464
O        6.822365818   3.535847475   8.302958383
O       13.542988950   8.400761890   1.916782990    0   0   0
O        3.447676255   5.955797735   5.056336527
O       13.537874142  12.571853168   5.071959624
O        3.477165120   1.803028560   1.916782990    0   0   0
O       16.909668222  10.054843480   8.264779258
Zr      10.083826398   5.726299473   7.251784988
Zr      16.559423010  10.582236430   0.907394510    0   0   0
Zr       6.557110406   8.157080985   4.042345157
Zr      10.012542088   1.543993502   4.034840402
Zr       6.493599180   3.984503110   0.907394510    0   0   0
Zr       6.505780580  12.339354401   7.391205696
Zr      13.320750254   8.145640406   4.028389019
Zr       3.203971350   5.762882930   7.338429369
Zr       9.788573010  10.582236430   0.907394510    0   0   0
Zr      13.264449180   3.984503110   0.907394510    0   0   0
Zr      13.222354405  12.313890184   7.386071871
Zr       3.245479826   1.540219047   4.036371034
O        9.814684382   3.706881382   7.704038161
O       16.342555030   8.532452650   1.044558800    0   0   0
O        6.299768331   6.114284320   4.205664506
O       16.358479534  12.715660459   4.196059911
O        6.276731200   1.934719320   1.044558800    0   0   0
O        6.344008566  10.244645243   7.477556230
O       13.068513323   6.106486965   4.189442321
O        3.060769417   3.702846813   7.469567545
O        9.571705030   8.532452650   1.044558800    0   0   0
O       13.047581200   1.934719320   1.044558800    0   0   0
O       13.139366346  10.226664206   7.635511323
O        9.592388825  12.707153717   4.207767000
O       11.633989749   6.590886250   8.381966582
O       18.048928480  11.521621710   2.149718790    0   0   0
O        8.054491301   9.052890468   5.323890386
O       11.501513115   2.457543306   5.288622257
O        1.482058487   0.211349425   8.333725841
O        7.983104650   4.923888380   2.149718790    0   0   0
O       14.819667271   9.055791604   5.292421239
O        4.826029493   6.690741807   8.361310674
O       11.278078480  11.521621710   2.149718790    0   0   0
O        8.265915189   0.098998404   8.374003089
O       14.753954650   4.923888380   2.149718790    0   0   0
O        4.748669726   2.467858519   5.295037986
H       10.387731118  10.262527296   9.343653852
H        8.799743703   5.094587559   9.560444951
