# Supplementary material for: Coverage-Dependent Hydrogen Adsorption, Spillover, and Vacancy Formation in Ni/ZrO2 Systems: A First-Principles DFT Investigation
Source: ACS Omega. 2026 Apr 24;11(18):27143–58. doi: 10.1021/acsomega.6c00781 (PMC13177261; doi:10.1021/acsomega.6c00781)
Supplement: Supplementary file 2 [file ao6c00781_si_002.zip › XYZ_Structures/SI/Figure_S3/H2@ZrO2_3.xyz]

146
Lattice="13.54170000 0.0 0.0; 6.58994766 13.19546665 0.0; 0.0 0.0 23.05410000"!    total energy = -7907.5744457768 Ry
Zr       8.243905714   5.165093302   4.306786055
Zr       4.755704470   7.625924090   1.169007660    0   0   0
Zr      11.752240725   2.785210289   7.353951965
Zr       8.231580640   1.028190760   1.169007660    0   0   0
Zr       8.380656931   9.494894514   7.460858740
Zr      18.330212938  11.758306050   4.314551058
Zr       4.972225918   2.724204156   7.324369285
Zr      11.526554470   7.625924090   1.169007660    0   0   0
Zr      15.026946514   5.158774586   4.304437545
Zr      11.554510053  11.767912107   4.313271352
Zr       1.460730640   1.028190760   1.169007660    0   0   0
Zr      15.131150650   9.350085592   7.358532425
O        7.948314072   5.670997451   6.315244887
O       14.604542700  10.463741140   0.000000000    0   0   0
O        4.575690264   8.013501390   3.156551832
O        8.044847314   1.410779175   3.155730841
O        4.538718870   3.866007820   0.000000000    0   0   0
O       18.032431101  12.364058811   6.277979065
O       11.340479026   7.990507757   3.154076222
O        7.833692700  10.463741140   0.000000000    0   0   0
O       14.784780595   5.661263524   6.304832838
O       11.309568870   3.866007820   0.000000000    0   0   0
O       11.311113685  12.331901406   6.290788024
O        1.268575910   1.405226883   3.151173200
O        9.785764147   7.972446438   6.910050916
O       16.311098170  12.777830130   0.589779380    0   0   0
O        6.278831004  10.340886755   3.808345131
O        9.748798331   3.761310674   3.805367697
O        6.245274340   6.180096810   0.589779380    0   0   0
O       13.205060086   1.350683938   6.850379302
O       13.058322655  10.341571301   3.814164172
O        9.540248170  12.777830130   0.589779380    0   0   0
O       16.584314720   7.895230346   6.888449296
O        6.469115204   1.306810999   6.884465256
O       13.016124340   6.180096810   0.589779380    0   0   0
O        2.981252231   3.743245978   3.806768126
Zr      10.015574594   8.155964307   4.747694029
Zr       6.523748220  10.596223630   1.599167850    0   0   0
Zr      13.638696907   5.671682360   7.924669002
Zr       9.999624390   3.998490300   1.599167850    0   0   0
Zr      10.025927370  12.559690110   7.864930808
Zr      13.484740853   1.542089410   4.722128075
Zr       6.776046154   5.480057129   7.904939540
Zr      13.294598220  10.596223630   1.599167850    0   0   0
Zr      16.817206481   8.131658182   4.727337555
Zr       6.723609996   1.520629723   4.729318709
Zr       3.228774390   3.998490300   1.599167850    0   0   0
Zr      16.863472138  12.351665682   7.877069186
O       10.263610061  10.196115205   4.647537058
O        6.740616200  12.646007420   1.462003560    0   0   0
O       13.842540161   7.829741356   7.953700852
O        3.653477378   1.402969631   8.088436183
O       10.216492370   6.048274090   1.462003560    0   0   0
O       13.710400925   3.601942096   4.659543857
O        7.040480009   8.479613671   8.723503461
O       13.511466200  12.646007420   1.462003560    0   0   0
O       17.029752528  10.201428100   4.680527230
O        6.937191749   3.594637514   4.660729713
O        3.445642370   6.048274090   1.462003560    0   0   0
O       10.440184682   1.302005843   7.951060274
O        8.511434002   7.231645493   3.472898287
O        5.034242750   9.656838360   0.356843580    0   0   0
O       11.950893940   4.755677854   6.659699776
O        8.510118920   3.059105030   0.356843580    0   0   0
O        8.677158444  11.393648665   6.662768326
O       11.982576415   0.636495063   3.465298266
O        5.169681328   4.712144254   6.645358558
O       11.805092750   9.656838360   0.356843580    0   0   0
O       15.284072408   7.235316276   3.464535647
O        5.220049012   0.633898285   3.453165597
O        1.739268920   3.059105030   0.356843580    0   0   0
O       15.272548234  11.352859094   6.685408760
Zr      11.737519100   0.357069330   1.337554700    0   0   0
Zr      11.887001314   8.547085695   7.624188923
Zr       8.267092809  11.136868428   4.507120766
Zr      11.732675569   4.576525252   4.497334074
Zr       1.603497563   2.160771276   7.613674316
Zr       8.261642930   6.954802650   1.337554700    0   0   0
Zr      15.040920026  11.160627477   4.500294359
Zr       4.966669100   0.357069330   1.337554700    0   0   0
Zr       4.996300918   8.753922848   7.646785990
Zr       8.442797986   2.035052805   7.633842116
Zr      15.032492930   6.954802650   1.337554700    0   0   0
Zr       4.970696588   4.558763057   4.475144287
O       12.018159725   8.279578968   5.661021038
O        8.478559010  10.714850870   2.506562370    0   0   0
O       15.448880539   5.772540650   8.793985206
O       11.954435180   4.117117550   2.506562370    0   0   0
O       11.788339648  12.323140989   8.806122504
O        1.929315380   1.696472636   5.683675416
O        8.478510610   6.029486040   8.793717814
O       15.249409010  10.714850870   2.506562370    0   0   0
O        5.264810546   8.275996547   5.704645321
O        8.707024470   1.721186846   5.689027071
O        5.183585180   4.117117550   2.506562370    0   0   0
O       18.651270455  12.352552281   8.782463930
O       10.192622026   5.963246108   5.125101667
O        6.772138950   8.400761890   1.916782990    0   0   0
O       13.562525373   3.484004399   8.300541268
O       10.248015120   1.803028560   1.916782990    0   0   0
O       10.335468477   9.710594995   8.602779761
O        6.763125797  12.554399895   5.086872151
O        6.777407306   3.454173149   8.314607508
O       13.542988950   8.400761890   1.916782990    0   0   0
O        3.460466842   5.962187635   5.057802525
O       13.535086255  12.554423265   5.076928761
O        3.477165120   1.803028560   1.916782990    0   0   0
O       16.945401142  10.049682729   8.249918445
Zr       9.954522405   5.783646505   7.359085755
Zr      16.559423010  10.582236430   0.907394510    0   0   0
Zr       6.558887250   8.157048232   4.052472569
Zr      10.014024455   1.543150835   4.032662404
Zr       6.493599180   3.984503110   0.907394510    0   0   0
Zr       6.484488134  12.367985334   7.358371842
Zr      13.320066855   8.143143433   4.025398732
Zr       3.246803747   5.760257589   7.318913799
Zr       9.788573010  10.582236430   0.907394510    0   0   0
Zr      13.264449180   3.984503110   0.907394510    0   0   0
Zr      13.220326628  12.302338921   7.381525404
Zr       3.231488676   1.528484262   4.030576386
O        9.762955834   3.719519863   7.653864804
O       16.342555030   8.532452650   1.044558800    0   0   0
O        6.285449593   6.109079881   4.177477665
O       16.350427016  12.709844544   4.176665641
O        6.276731200   1.934719320   1.044558800    0   0   0
O        6.354852007  10.279264706   7.253213013
O       13.066547703   6.108505148   4.190126243
O        3.019859401   3.689156220   7.447925780
O        9.571705030   8.532452650   1.044558800    0   0   0
O       13.047581200   1.934719320   1.044558800    0   0   0
O       13.158347083  10.222830613   7.625433911
O        9.587184746  12.704318963   4.179562692
O       11.631302251   6.613451956   8.369869803
O       18.048928480  11.521621710   2.149718790    0   0   0
O        8.058039737   9.056446375   5.321742897
O       11.489768724   2.471537737   5.286198560
O        1.460833551   0.208360003   8.323488118
O        7.983104650   4.923888380   2.149718790    0   0   0
O       14.830332403   9.041512683   5.301365707
O        5.056155994   6.719627195   8.253941550
O       11.278078480  11.521621710   2.149718790    0   0   0
O        8.260895760   0.082224970   8.371911811
O       14.753954650   4.923888380   2.149718790    0   0   0
O        4.738665483   2.419502634   5.278710199
H        7.426398973   7.710466713   9.202753571
H       10.571431412  10.331467784   9.316598990
