# Supplementary material for: Coverage-Dependent Hydrogen Adsorption, Spillover, and Vacancy Formation in Ni/ZrO2 Systems: A First-Principles DFT Investigation
Source: ACS Omega. 2026 Apr 24;11(18):27143–58. doi: 10.1021/acsomega.6c00781 (PMC13177261; doi:10.1021/acsomega.6c00781)
Supplement: Supplementary file 2 [file ao6c00781_si_002.zip › XYZ_Structures/SI/Figure_S3/H2@ZrO2_4.xyz]

146
Lattice="13.54170000 0.0 0.0; 6.58994766 13.19546665 0.0; 0.0 0.0 23.05410000"!    total energy = -7907.6101971823 Ry
Zr       8.254063070   5.166827122   4.294457781
Zr       4.755704470   7.625924090   1.169007660    0   0   0
Zr      11.812872160   2.758805904   7.382860248
Zr       8.231580640   1.028190760   1.169007660    0   0   0
Zr       8.349499723   9.337547634   7.374130520
Zr      18.330978039  11.764929263   4.309301917
Zr       5.037220959   2.736417749   7.381399828
Zr      11.526554470   7.625924090   1.169007660    0   0   0
Zr      15.036275896   5.167844499   4.299444659
Zr      11.560864928  11.769908082   4.308592468
Zr       1.460730640   1.028190760   1.169007660    0   0   0
Zr      15.090465399   9.330336762   7.369140398
O        8.058108881   5.540762618   6.365937956
O       14.604542700  10.463741140   0.000000000    0   0   0
O        4.580384286   7.978802447   3.157963341
O        8.057796963   1.397495689   3.160077222
O        4.538718870   3.866007820   0.000000000    0   0   0
O       18.097532145  12.189417863   6.318225013
O       11.341287208   8.002706219   3.151127858
O        7.833692700  10.463741140   0.000000000    0   0   0
O       14.789117185   5.629235811   6.325884076
O       11.309568870   3.866007820   0.000000000    0   0   0
O       11.297297748  12.297133054   6.299608260
O        1.278094827   1.408548620   3.158610023
O        9.792170382   7.823117525   6.943116863
O       16.311098170  12.777830130   0.589779380    0   0   0
O        6.283461211  10.341666712   3.810666855
O        9.762337600   3.750039268   3.796146405
O        6.245274340   6.180096810   0.589779380    0   0   0
O       13.258155198   1.300261295   6.886421632
O       13.053663457  10.347397218   3.815751407
O        9.540248170  12.777830130   0.589779380    0   0   0
O       16.535936854   7.880062293   6.861005111
O        6.501197539   1.308348131   6.880066753
O       13.016124340   6.180096810   0.589779380    0   0   0
O        2.985701290   3.742770667   3.804953182
Zr      10.030670395   8.145815254   4.738916033
Zr       6.523748220  10.596223630   1.599167850    0   0   0
Zr      13.682403259   5.688476405   7.950292486
Zr       9.999624390   3.998490300   1.599167850    0   0   0
Zr      10.127025200  12.326479903   7.906415926
Zr      13.507730256   1.532882078   4.742235358
Zr       6.710990943   5.715471397   7.864651382
Zr      13.294598220  10.596223630   1.599167850    0   0   0
Zr      16.795043976   8.144435279   4.724152042
Zr       6.736812898   1.543533603   4.730669950
Zr       3.228774390   3.998490300   1.599167850    0   0   0
Zr      16.901643729  12.308022013   7.908978974
O       10.258485864  10.208570951   4.653516717
O        6.740616200  12.646007420   1.462003560    0   0   0
O       13.689820825   7.848992630   7.984395031
O        3.726057227   1.278720162   7.971510261
O       10.216492370   6.048274090   1.462003560    0   0   0
O       13.718125992   3.607564474   4.660320010
O        7.045582715   7.781435613   7.861639894
O       13.511466200  12.646007420   1.462003560    0   0   0
O       17.008433122  10.197388582   4.624424122
O        6.938640138   3.603915576   4.624593103
O        3.445642370   6.048274090   1.462003560    0   0   0
O       10.498323181   1.262919581   7.880651646
O        8.503132658   7.234703889   3.461008784
O        5.034242750   9.656838360   0.356843580    0   0   0
O       11.928210216   4.825003178   6.719483181
O        8.510118920   3.059105030   0.356843580    0   0   0
O        8.508511496  11.344120608   6.680342344
O       11.987091710   0.647664765   3.476460427
O        5.214481378   4.776004226   6.681415562
O       11.805092750   9.656838360   0.356843580    0   0   0
O       15.281879790   7.233542595   3.465959305
O        5.222095437   0.647827766   3.464867600
O        1.739268920   3.059105030   0.356843580    0   0   0
O       15.270726168  11.338025143   6.696063715
Zr      11.737519100   0.357069330   1.337554700    0   0   0
Zr      11.752071599   8.728157079   7.620904184
Zr       8.277383421  11.162202673   4.501155561
Zr      11.766162756   4.555143928   4.473906830
Zr       1.700535129   2.053065906   7.637615003
Zr       8.261642930   6.954802650   1.337554700    0   0   0
Zr      15.042116547  11.155808736   4.502103103
Zr       4.966669100   0.357069330   1.337554700    0   0   0
Zr       4.987291723   8.668782653   7.633192733
Zr       8.476658275   2.047748132   7.644486612
Zr      15.032492930   6.954802650   1.337554700    0   0   0
Zr       4.976191838   4.551125040   4.480685121
O       11.990594281   8.269625979   5.681163923
O        8.478559010  10.714850870   2.506562370    0   0   0
O       15.419477870   5.789822044   8.827852677
O       11.954435180   4.117117550   2.506562370    0   0   0
O       11.914046336  12.363381145   8.801135502
O        1.947351895   1.720422760   5.686383663
O        8.568898064   5.779059126   9.009128305
O       15.249409010  10.714850870   2.506562370    0   0   0
O        5.227791234   8.349600021   5.683060737
O        8.720577974   1.781011240   5.686971581
O        5.183585180   4.117117550   2.506562370    0   0   0
O       18.673160714  12.388548706   8.814265618
O       10.234128951   5.960713482   5.049264276
O        6.772138950   8.400761890   1.916782990    0   0   0
O       13.608846068   3.470202955   8.281302570
O       10.248015120   1.803028560   1.916782990    0   0   0
O       10.147123639  10.035200681   8.291656583
O        6.764501959  12.561080949   5.073795581
O        6.831447774   3.483667788   8.307815642
O       13.542988950   8.400761890   1.916782990    0   0   0
O        3.459181100   5.946728113   5.070897209
O       13.536864638  12.565013377   5.075108240
O        3.477165120   1.803028560   1.916782990    0   0   0
O       16.900909992  10.022007357   8.266522978
Zr      10.003670947   5.679923505   7.207673049
Zr      16.559423010  10.582236430   0.907394510    0   0   0
Zr       6.552029273   8.153524149   4.036460807
Zr      10.025931544   1.554925126   4.038879564
Zr       6.493599180   3.984503110   0.907394510    0   0   0
Zr       6.521283730  12.314179738   7.375606647
Zr      13.308079502   8.150132488   4.034828034
Zr       3.238100471   5.726317867   7.326185288
Zr       9.788573010  10.582236430   0.907394510    0   0   0
Zr      13.264449180   3.984503110   0.907394510    0   0   0
Zr      13.288418703  12.348322541   7.352734736
Zr       3.252641286   1.545468315   4.036403751
O        9.848445650   3.682072103   7.795825495
O       16.342555030   8.532452650   1.044558800    0   0   0
O        6.301916457   6.119898755   4.261678683
O       16.365095173  12.721340296   4.232808663
O        6.276731200   1.934719320   1.044558800    0   0   0
O        6.401703464  10.219077023   7.676615371
O       13.073668487   6.110110142   4.211130130
O        3.081473520   3.655859843   7.577882414
O        9.571705030   8.532452650   1.044558800    0   0   0
O       13.047581200   1.934719320   1.044558800    0   0   0
O       13.105566638  10.252718917   7.492910840
O        9.590891233  12.715189290   4.191054442
O       11.484974485   6.594892579   8.684966192
O       18.048928480  11.521621710   2.149718790    0   0   0
O        8.058631358   9.050440466   5.297996780
O       11.520963049   2.485639512   5.315411836
O        1.542363135   0.089896917   8.371415541
O        7.983104650   4.923888380   2.149718790    0   0   0
O       14.811404249   9.045404943   5.303522454
O        4.820989679   6.690255561   8.372863459
O       11.278078480  11.521621710   2.149718790    0   0   0
O        8.313525699   0.098673091   8.379774065
O       14.753954650   4.923888380   2.149718790    0   0   0
O        4.755419981   2.461796647   5.306367975
H       11.100417344   6.651976373   9.575851641
H        8.712253382   4.916148690   9.441168765
