# Supplementary material for: Coverage-Dependent Hydrogen Adsorption, Spillover, and Vacancy Formation in Ni/ZrO2 Systems: A First-Principles DFT Investigation
Source: ACS Omega. 2026 Apr 24;11(18):27143–58. doi: 10.1021/acsomega.6c00781 (PMC13177261; doi:10.1021/acsomega.6c00781)
Supplement: Supplementary file 2 [file ao6c00781_si_002.zip › XYZ_Structures/SI/Figure_S4/H2@ZrO2_vac.xyz]

145
Lattice="13.54170000 0.0 0.0; 6.58994766 13.19546665 0.0; 0.0 0.0 23.05410000"!    total energy = -7875.1869979297 Ry
Zr       8.261128059   5.147526024   4.363658740
Zr       4.755704470   7.625924090   1.169007660    0   0   0
Zr      11.818208799   2.725001513   7.390459184
Zr       8.231580640   1.028190760   1.169007660    0   0   0
Zr       8.342474842   9.312051047   7.376021147
Zr      18.328668972  11.746776567   4.320638687
Zr       5.053295263   2.712084982   7.382555541
Zr      11.526554470   7.625924090   1.169007660    0   0   0
Zr      15.041471526   5.150991267   4.320846625
Zr      11.562514865  11.750359178   4.318502426
Zr       1.460730640   1.028190760   1.169007660    0   0   0
Zr      15.102098582   9.324364192   7.372945995
O        8.121698048   5.489649922   6.378592761
O       14.604542700  10.463741140   0.000000000    0   0   0
O        4.587753849   7.959909041   3.147522829
O        8.059778376   1.377099324   3.146166089
O        4.538718870   3.866007820   0.000000000    0   0   0
O       18.092049989  12.194714980   6.311448759
O       11.352099276   7.983488042   3.142141700
O        7.833692700  10.463741140   0.000000000    0   0   0
O       14.780642002   5.607249877   6.311112725
O       11.309568870   3.866007820   0.000000000    0   0   0
O       11.312369532  12.202046533   6.306383425
O        1.284220951   1.380061706   3.146653599
O        9.790517017   7.858253258   6.840277228
O       16.311098170  12.777830130   0.589779380    0   0   0
O        6.283853616  10.333124395   3.799203492
O        9.765565390   3.738616787   3.806688522
O        6.245274340   6.180096810   0.589779380    0   0   0
O       13.270528366   1.270406691   6.864159149
O       13.051095097  10.329842442   3.796286586
O        9.540248170  12.777830130   0.589779380    0   0   0
O       16.538086173   7.878741457   6.830707400
O        6.484180235   1.240755742   6.833196462
O       13.016124340   6.180096810   0.589779380    0   0   0
O        2.990623565   3.732302691   3.800976631
Zr      10.033470977   8.140684279   4.721962191
Zr       6.523748220  10.596223630   1.599167850    0   0   0
Zr      13.603714210   5.699337297   7.929875332
Zr       9.999624390   3.998490300   1.599167850    0   0   0
Zr      10.126281091  12.288363135   7.916125510
Zr      13.510918814   1.516056609   4.742553653
Zr       6.734492296   5.723477415   7.973942231
Zr      13.294598220  10.596223630   1.599167850    0   0   0
Zr      16.801166172   8.129955617   4.730749155
Zr       6.738233247   1.524471675   4.734406554
Zr       3.228774390   3.998490300   1.599167850    0   0   0
Zr      16.892986630  12.303404338   7.912683641
O       10.251591763  10.183613382   4.616570100
O        6.740616200  12.646007420   1.462003560    0   0   0
O       13.777492643   7.836884006   7.931268398
O        3.722562563   1.226288955   7.921326666
O       10.216492370   6.048274090   1.462003560    0   0   0
O       13.731749889   3.579166103   4.612476586
O        7.040678349   7.800729970   7.899067841
O       13.511466200  12.646007420   1.462003560    0   0   0
O       17.017424133  10.183423300   4.609867468
O        6.945283126   3.579439217   4.607499720
O        3.445642370   6.048274090   1.462003560    0   0   0
O       10.502242707   1.234767102   7.890180276
O        8.509635441   7.216468339   3.459384191
O        5.034242750   9.656838360   0.356843580    0   0   0
O       11.987621226   4.727713342   6.644026928
O        8.510118920   3.059105030   0.356843580    0   0   0
O        8.512981811  11.322670629   6.666486711
O       11.988152006   0.625048022   3.450784084
O        5.196505775   4.729560648   6.700473581
O       11.805092750   9.656838360   0.356843580    0   0   0
O       15.284171974   7.222562097   3.449319777
O        5.214516830   0.627667606   3.450041033
O        1.739268920   3.059105030   0.356843580    0   0   0
O       15.278324410  11.333775420   6.668298089
Zr      11.737519100   0.357069330   1.337554700    0   0   0
Zr      11.761148680   8.633504052   7.640579767
Zr       8.272220718  11.151111164   4.509767173
Zr      11.772347340   4.534005970   4.483135462
Zr       1.706146334   2.030036376   7.645711745
Zr       8.261642930   6.954802650   1.337554700    0   0   0
Zr      15.041084546  11.149868552   4.505738376
Zr       4.966669100   0.357069330   1.337554700    0   0   0
Zr       4.978594667   8.650993764   7.634925863
Zr       8.466063662   2.046870660   7.647597488
Zr      15.032492930   6.954802650   1.337554700    0   0   0
Zr       4.981832258   4.542388673   4.513283497
O       12.008534229   8.321878841   5.667347044
O        8.478559010  10.714850870   2.506562370    0   0   0
O       15.371963166   5.771425669   8.813545706
O       11.954435180   4.117117550   2.506562370    0   0   0
O       11.907658362  12.356912725   8.809682105
O        1.944594958   1.723541911   5.671899913
O       15.249409010  10.714850870   2.506562370    0   0   0
O        5.230789270   8.356203380   5.663988560
O        8.716371049   1.760317418   5.671674699
O        5.183585180   4.117117550   2.506562370    0   0   0
O       18.671957947  12.367023542   8.813089775
O       10.264071206   5.951726068   5.042219857
O        6.772138950   8.400761890   1.916782990    0   0   0
O       13.603772296   3.425508513   8.280689545
O       10.248015120   1.803028560   1.916782990    0   0   0
O       10.137880594  10.004022145   8.275119152
O        6.758675871  12.542972676   5.056866539
O        6.876563908   3.360674870   8.210122774
O       13.542988950   8.400761890   1.916782990    0   0   0
O        3.461904285   5.941544944   5.057420117
O       13.528529798  12.540126123   5.040826179
O        3.477165120   1.803028560   1.916782990    0   0   0
O       16.903056271  10.016786060   8.268306464
Zr      10.075650101   5.679588031   7.234784309
Zr      16.559423010  10.582236430   0.907394510    0   0   0
Zr       6.547642236   8.138299224   4.046852824
Zr      10.023033457   1.541602999   4.045912420
Zr       6.493599180   3.984503110   0.907394510    0   0   0
Zr       6.516148807  12.297361162   7.385745424
Zr      13.319597771   8.137326339   4.042729885
Zr       3.207424762   5.701478247   7.366470168
Zr       9.788573010  10.582236430   0.907394510    0   0   0
Zr      13.264449180   3.984503110   0.907394510    0   0   0
Zr      13.286017847  12.306476240   7.374193669
Zr       3.251696691   1.538323383   4.043603938
O        9.884958353   3.669924312   7.758266371
O       16.342555030   8.532452650   1.044558800    0   0   0
O        6.318486605   6.109180011   4.286601824
O       16.370050418  12.708777953   4.224730869
O        6.276731200   1.934719320   1.044558800    0   0   0
O        6.395542898  10.215096261   7.636698660
O       13.080316050   6.105096679   4.206983818
O        3.079607429   3.618459517   7.620914978
O        9.571705030   8.532452650   1.044558800    0   0   0
O       13.047581200   1.934719320   1.044558800    0   0   0
O       13.144279296  10.221314430   7.593248936
O        9.597554762  12.704724854   4.214105753
O       11.585415363   6.654193645   8.363556228
O       18.048928480  11.521621710   2.149718790    0   0   0
O        8.059096128   9.037444824   5.284173704
O       11.539174475   2.433746382   5.293616430
O        1.539342997   0.058386098   8.374775480
O        7.983104650   4.923888380   2.149718790    0   0   0
O       14.822698131   9.042635462   5.280006005
O        4.779800609   6.712845154   8.329844241
O       11.278078480  11.521621710   2.149718790    0   0   0
O        8.308354923   0.077630874   8.370422858
O       14.753954650   4.923888380   2.149718790    0   0   0
O        4.762399525   2.442648885   5.289763595
H        6.856685368   5.530678741   9.819879290
H        8.696990752   5.871983147   8.684182377
