# Supplementary material for: Coverage-Dependent Hydrogen Adsorption, Spillover, and Vacancy Formation in Ni/ZrO2 Systems: A First-Principles DFT Investigation
Source: ACS Omega. 2026 Apr 24;11(18):27143–58. doi: 10.1021/acsomega.6c00781 (PMC13177261; doi:10.1021/acsomega.6c00781)
Supplement: Supplementary file 2 [file ao6c00781_si_002.zip › XYZ_Structures/SI/Figure_S5/H2@ZrO2_vac_1.xyz]

145
Lattice="13.54170000 0.0 0.0; 6.58994766 13.19546665 0.0; 0.0 0.0 23.05410000"!    total energy =  -7875.0710067747 Ry
Zr       8.259239313   5.154047286   4.330310135
Zr       4.755704470   7.625924090   1.169007660    0   0   0
Zr      11.819511956   2.738412285   7.378051942
Zr       8.231580640   1.028190760   1.169007660    0   0   0
Zr       8.336558373   9.357543125   7.364729288
Zr      18.320897609  11.748025859   4.308841609
Zr       4.975389203   2.677013914   7.397254124
Zr      11.526554470   7.625924090   1.169007660    0   0   0
Zr      15.041005995   5.155554391   4.315789289
Zr      11.552140614  11.762021242   4.309786962
Zr       1.460730640   1.028190760   1.169007660    0   0   0
Zr      15.060983852   9.323660407   7.357786607
O        8.088510541   5.517740725   6.374159527
O       14.604542700  10.463741140   0.000000000    0   0   0
O        4.583042601   7.956239953   3.162217723
O        8.052339293   1.385132524   3.159020382
O        4.538718870   3.866007820   0.000000000    0   0   0
O       18.075885946  12.172246078   6.316403273
O       11.339791803   7.991577945   3.155096359
O        7.833692700  10.463741140   0.000000000    0   0   0
O       14.760573652   5.655495324   6.312945656
O       11.309568870   3.866007820   0.000000000    0   0   0
O       11.284783019  12.277137151   6.308828971
O        1.277674541   1.394897611   3.153893059
O        9.755358390   7.855509192   6.874180020
O       16.311098170  12.777830130   0.589779380    0   0   0
O        6.278051575  10.332500340   3.804962033
O        9.759810903   3.741344316   3.808092055
O        6.245274340   6.180096810   0.589779380    0   0   0
O       13.248579160   1.277997752   6.870533132
O       13.043942143  10.339438223   3.808004616
O        9.540248170  12.777830130   0.589779380    0   0   0
O       16.513337423   7.895198877   6.843827783
O        6.513332988   1.313729857   6.874409994
O       13.016124340   6.180096810   0.589779380    0   0   0
O        2.989719897   3.734772088   3.811160671
Zr      10.021625794   8.145182900   4.726866495
Zr       6.523748220  10.596223630   1.599167850    0   0   0
Zr      13.588107474   5.718289678   7.920598072
Zr       9.999624390   3.998490300   1.599167850    0   0   0
Zr      10.106264890  12.295052806   7.918306277
Zr      13.502323387   1.520466098   4.730900818
Zr       6.698786960   5.907090381   7.838510080
Zr      13.294598220  10.596223630   1.599167850    0   0   0
Zr      16.791468558   8.129039406   4.730295911
Zr       6.734868622   1.528562627   4.742005732
Zr       3.228774390   3.998490300   1.599167850    0   0   0
Zr      16.897935896  12.241689757   7.921595052
O       10.243634657  10.196299697   4.653893157
O        6.740616200  12.646007420   1.462003560    0   0   0
O       13.740054281   7.853516143   7.964430715
O        3.685927213   1.264492893   7.992069279
O       10.216492370   6.048274090   1.462003560    0   0   0
O       13.725588969   3.591133070   4.641403875
O        7.029993872   7.897208261   8.023333044
O       13.511466200  12.646007420   1.462003560    0   0   0
O       17.002350026  10.178646414   4.616113241
O        6.936202963   3.585213524   4.632172553
O        3.445642370   6.048274090   1.462003560    0   0   0
O       10.516462161   1.214525327   7.882303188
O        8.505103899   7.224258019   3.476172426
O        5.034242750   9.656838360   0.356843580    0   0   0
O       11.961643063   4.738155063   6.659040594
O        8.510118920   3.059105030   0.356843580    0   0   0
O        8.499220912  11.352795370   6.670019867
O       11.981726645   0.630211782   3.464266276
O        5.268253225   4.702420955   6.799059298
O       11.805092750   9.656838360   0.356843580    0   0   0
O       15.286278501   7.220157891   3.469286724
O        5.213391584   0.640670341   3.473045792
O        1.739268920   3.059105030   0.356843580    0   0   0
O       15.254375342  11.317117804   6.667941293
Zr      11.737519100   0.357069330   1.337554700    0   0   0
Zr      11.730799646   8.636891618   7.641502118
Zr       8.262883210  11.159078721   4.496229923
Zr      11.767141416   4.538913324   4.472592201
Zr       1.659114905   2.041580820   7.639224651
Zr       8.261642930   6.954802650   1.337554700    0   0   0
Zr      15.032325717  11.151339072   4.499724914
Zr       4.966669100   0.357069330   1.337554700    0   0   0
Zr       4.935903238   8.717107355   7.631283643
Zr       8.562572324   1.954850301   7.643101167
Zr      15.032492930   6.954802650   1.337554700    0   0   0
Zr       4.984923098   4.531210370   4.507935918
O       11.990406725   8.299995924   5.685504014
O        8.478559010  10.714850870   2.506562370    0   0   0
O       15.359701286   5.770850752   8.816925104
O       11.954435180   4.117117550   2.506562370    0   0   0
O       11.892201949  12.375603024   8.807805772
O        1.933318100   1.696786834   5.683270975
O       15.249409010  10.714850870   2.506562370    0   0   0
O        5.228188151   8.351197293   5.686780389
O        8.728860313   1.741138902   5.674589354
O        5.183585180   4.117117550   2.506562370    0   0   0
O       18.669338769  12.356185992   8.820473656
O       10.248286086   5.945887172   5.071060053
O        6.772138950   8.400761890   1.916782990    0   0   0
O       13.593318528   3.437657177   8.277824022
O       10.248015120   1.803028560   1.916782990    0   0   0
O       10.122131975  10.042090681   8.272255000
O        6.744623438  12.546453289   5.064695809
O        6.880751686   3.097666987   8.576359835
O       13.542988950   8.400761890   1.916782990    0   0   0
O        3.479139620   5.922315310   5.109102256
O       13.515102375  12.548314861   5.078189368
O        3.477165120   1.803028560   1.916782990    0   0   0
O       16.873843292  10.030277861   8.288154701
Zr      10.060142373   5.677394016   7.242611395
Zr      16.559423010  10.582236430   0.907394510    0   0   0
Zr       6.539940115   8.141200357   4.040853379
Zr      10.025231597   1.539220518   4.029940625
Zr       6.493599180   3.984503110   0.907394510    0   0   0
Zr       6.506011719  12.313467928   7.371835542
Zr      13.308273777   8.136325331   4.036039988
Zr       3.192949325   5.721100760   7.372927019
Zr       9.788573010  10.582236430   0.907394510    0   0   0
Zr      13.264449180   3.984503110   0.907394510    0   0   0
Zr      13.264085941  12.309315255   7.363893887
Zr       3.243566990   1.539316479   4.037356389
O        9.862671053   3.659557873   7.785637981
O       16.342555030   8.532452650   1.044558800    0   0   0
O        6.306374616   6.105375880   4.290491860
O       16.360574588  12.706730893   4.225406096
O        6.276731200   1.934719320   1.044558800    0   0   0
O        6.375243998  10.244729041   7.603888236
O       13.069038755   6.105662518   4.200061554
O        3.041599358   3.631062862   7.530692279
O        9.571705030   8.532452650   1.044558800    0   0   0
O       13.047581200   1.934719320   1.044558800    0   0   0
O       13.100210115  10.234234742   7.573622083
O        9.585550429  12.704462642   4.191663929
O       11.550699675   6.646787851   8.373930563
O       18.048928480  11.521621710   2.149718790    0   0   0
O        8.043654039   9.048141229   5.297312106
O       11.526588132   2.448064488   5.296907432
O        1.523255934   0.072288629   8.377703706
O        7.983104650   4.923888380   2.149718790    0   0   0
O       14.798604855   9.041749409   5.284573962
O        4.761948052   6.769549636   8.337558714
O       11.278078480  11.521621710   2.149718790    0   0   0
O        8.331744314   0.023490965   8.374756732
O       14.753954650   4.923888380   2.149718790    0   0   0
O        4.739098024   2.440916023   5.326415100
H        6.968084795   3.696857390   9.352621715
H        8.580336877   5.795841015   8.730859627
