# Supplementary material for: Coverage-Dependent Hydrogen Adsorption, Spillover, and Vacancy Formation in Ni/ZrO2 Systems: A First-Principles DFT Investigation
Source: ACS Omega. 2026 Apr 24;11(18):27143–58. doi: 10.1021/acsomega.6c00781 (PMC13177261; doi:10.1021/acsomega.6c00781)
Supplement: Supplementary file 2 [file ao6c00781_si_002.zip › XYZ_Structures/SI/Figure_S5/H2@ZrO2_vac_2.xyz]

145
Lattice="13.54170000 0.0 0.0; 6.58994766 13.19546665 0.0; 0.0 0.0 23.05410000"!    total energy =  -7875.0476019832 Ry
Zr       8.265353693   5.155922733   4.315292641
Zr       4.755704470   7.625924090   1.169007660    0   0   0
Zr      11.809016384   2.729153454   7.384606891
Zr       8.231580640   1.028190760   1.169007660    0   0   0
Zr       8.329564268   9.306118447   7.379556251
Zr      18.328838623  11.753047264   4.308297570
Zr       5.025540109   2.736947510   7.382414423
Zr      11.526554470   7.625924090   1.169007660    0   0   0
Zr      15.028824708   5.157923433   4.291196645
Zr      11.558617941  11.762475425   4.312809547
Zr       1.460730640   1.028190760   1.169007660    0   0   0
Zr      15.096964845   9.323176994   7.372380663
O        8.104134862   5.521625587   6.369928859
O       14.604542700  10.463741140   0.000000000    0   0   0
O        4.579944793   7.965549785   3.161983167
O        8.049449120   1.394533715   3.160967196
O        4.538718870   3.866007820   0.000000000    0   0   0
O       18.079676753  12.213624184   6.309869760
O       11.347846010   7.988385673   3.155421030
O        7.833692700  10.463741140   0.000000000    0   0   0
O       14.758834331   5.600315970   6.327226605
O       11.309568870   3.866007820   0.000000000    0   0   0
O       11.301051509  12.231623424   6.315537927
O        1.281600780   1.387214040   3.157612206
O        9.763579629   7.842168872   6.872967548
O       16.311098170  12.777830130   0.589779380    0   0   0
O        6.281416502  10.334572769   3.811886554
O        9.762803296   3.736864229   3.808390667
O        6.245274340   6.180096810   0.589779380    0   0   0
O       13.254866431   1.271140484   6.879432717
O       13.052037027  10.334466038   3.813827807
O        9.540248170  12.777830130   0.589779380    0   0   0
O       16.567769192   7.848538416   6.885241430
O        6.477167820   1.287117116   6.873257694
O       13.016124340   6.180096810   0.589779380    0   0   0
O        2.984693069   3.732740738   3.800761109
Zr      10.026309873   8.142854276   4.723582515
Zr       6.523748220  10.596223630   1.599167850    0   0   0
Zr      13.577052927   5.700799971   7.947611474
Zr       9.999624390   3.998490300   1.599167850    0   0   0
Zr      10.122985021  12.298245837   7.919573621
Zr      13.504500930   1.518534141   4.736386960
Zr       6.806537724   5.669661072   7.865733296
Zr      13.294598220  10.596223630   1.599167850    0   0   0
Zr      16.800171642   8.128185398   4.733778613
Zr       6.731910799   1.534901830   4.741053534
Zr       3.228774390   3.998490300   1.599167850    0   0   0
Zr      16.887967631  12.316561497   7.905575821
O       10.242818870  10.193414758   4.644171555
O        6.740616200  12.646007420   1.462003560    0   0   0
O       13.771818364   7.839377216   7.948061157
O        3.723198094   1.263069410   7.964052726
O       10.216492370   6.048274090   1.462003560    0   0   0
O       13.723831043   3.583958927   4.624942044
O        6.958117890   7.765663147   7.972068135
O       13.511466200  12.646007420   1.462003560    0   0   0
O       17.013308235  10.185779456   4.635010008
O        6.931150002   3.602021455   4.649170837
O        3.445642370   6.048274090   1.462003560    0   0   0
O       10.483987134   1.249638965   7.906036586
O        8.507814967   7.222073413   3.470652401
O        5.034242750   9.656838360   0.356843580    0   0   0
O       11.983542231   4.740509869   6.658619046
O        8.510118920   3.059105030   0.356843580    0   0   0
O        8.488749026  11.313741675   6.696391826
O       11.985688565   0.631541430   3.467094019
O        5.165468408   4.841659434   6.747225913
O       11.805092750   9.656838360   0.356843580    0   0   0
O       15.279633625   7.236200000   3.462637773
O        5.212596366   0.643739635   3.475194786
O        1.739268920   3.059105030   0.356843580    0   0   0
O       15.273935969  11.336366233   6.689258666
Zr      11.737519100   0.357069330   1.337554700    0   0   0
Zr      11.757401143   8.644453244   7.642075199
Zr       8.272872416  11.146316786   4.505444930
Zr      11.769877710   4.531945883   4.472064372
Zr       1.681996279   2.028935835   7.645818724
Zr       8.261642930   6.954802650   1.337554700    0   0   0
Zr      15.042325069  11.151066681   4.504244228
Zr       4.966669100   0.357069330   1.337554700    0   0   0
Zr       4.975368828   8.706759871   7.631940438
Zr       8.465722553   2.052014271   7.646314841
Zr      15.032492930   6.954802650   1.337554700    0   0   0
Zr       4.977698817   4.552067396   4.489988711
O       11.997759256   8.312528007   5.685958514
O        8.478559010  10.714850870   2.506562370    0   0   0
O       15.364553457   5.775783359   8.830521325
O       11.954435180   4.117117550   2.506562370    0   0   0
O       11.897909579  12.354094447   8.816382625
O        1.937466703   1.708337345   5.687756321
O       15.249409010  10.714850870   2.506562370    0   0   0
O        5.230003330   8.326416547   5.689228381
O        8.713176806   1.758629627   5.688121737
O        5.183585180   4.117117550   2.506562370    0   0   0
O       18.668293336  12.361370960   8.807406577
O       10.262879578   5.950454948   5.060901177
O        6.772138950   8.400761890   1.916782990    0   0   0
O       13.588853068   3.431718562   8.295144437
O       10.248015120   1.803028560   1.916782990    0   0   0
O       10.122284198  10.003526311   8.275809857
O        6.758855389  12.543032661   5.074188494
O        6.856998065   3.456408226   8.257781471
O       13.542988950   8.400761890   1.916782990    0   0   0
O        3.434672679   5.930297837   5.061481243
O       13.528133856  12.550049744   5.072157923
O        3.477165120   1.803028560   1.916782990    0   0   0
O       16.911435877  10.012921497   8.281813509
Zr      10.100608404   5.687887976   7.230564384
Zr      16.559423010  10.582236430   0.907394510    0   0   0
Zr       6.545492756   8.142122543   4.037688167
Zr      10.020144392   1.541604406   4.038850038
Zr       6.493599180   3.984503110   0.907394510    0   0   0
Zr       6.511802390  12.314240272   7.366766357
Zr      13.314901787   8.141990994   4.037275690
Zr       3.123417991   5.677658060   7.310698849
Zr       9.788573010  10.582236430   0.907394510    0   0   0
Zr      13.264449180   3.984503110   0.907394510    0   0   0
Zr      13.280809340  12.314852422   7.371683328
Zr       3.246038719   1.543211293   4.041243967
O        9.868075649   3.682944661   7.748944013
O       16.342555030   8.532452650   1.044558800    0   0   0
O        6.310067055   6.109103964   4.276831553
O       16.359196922  12.709363564   4.221382902
O        6.276731200   1.934719320   1.044558800    0   0   0
O        6.360981789  10.209187951   7.604567057
O       13.073056666   6.106198260   4.209998265
O        3.048160365   3.627648020   7.570384984
O        9.571705030   8.532452650   1.044558800    0   0   0
O       13.047581200   1.934719320   1.044558800    0   0   0
O       13.140775179  10.226368527   7.598419719
O        9.591029928  12.705095594   4.213697721
O       11.581216747   6.651897093   8.384653071
O       18.048928480  11.521621710   2.149718790    0   0   0
O        8.043357525   9.030813337   5.313698883
O       11.526340535   2.445072320   5.304248889
O        1.534180335   0.066706603   8.378999481
O        7.983104650   4.923888380   2.149718790    0   0   0
O       14.821118443   9.034724204   5.304732945
O        4.676549830   6.657437105   8.688028625
O       11.278078480  11.521621710   2.149718790    0   0   0
O        8.296508247   0.092430808   8.376396220
O       14.753954650   4.923888380   2.149718790    0   0   0
O        4.746100761   2.477095174   5.316194115
H        4.367004651   6.665038993   9.609867391
H        8.674762522   5.817244795   8.739353956
