# Supplementary material for: Coverage-Dependent Hydrogen Adsorption, Spillover, and Vacancy Formation in Ni/ZrO2 Systems: A First-Principles DFT Investigation
Source: ACS Omega. 2026 Apr 24;11(18):27143–58. doi: 10.1021/acsomega.6c00781 (PMC13177261; doi:10.1021/acsomega.6c00781)
Supplement: Supplementary file 2 [file ao6c00781_si_002.zip › XYZ_Structures/SI/Figure_S5/H2@ZrO2_vac_3.xyz]

145
Lattice="13.54170000 0.0 0.0; 6.58994766 13.19546665 0.0; 0.0 0.0 23.05410000"!    total energy = -7875.0499546425 Ry
Zr       8.255997411   5.150344026   4.298858258
Zr       4.755704470   7.625924090   1.169007660    0   0   0
Zr      11.806114248   2.735115273   7.386109371
Zr       8.231580640   1.028190760   1.169007660    0   0   0
Zr       8.341172903   9.302583457   7.382182834
Zr      18.328484294  11.751773301   4.311124067
Zr       5.036977863   2.714082226   7.382947530
Zr      11.526554470   7.625924090   1.169007660    0   0   0
Zr      15.040792654   5.155347574   4.303269999
Zr      11.560178518  11.755114343   4.310417224
Zr       1.460730640   1.028190760   1.169007660    0   0   0
Zr      15.086759531   9.303022609   7.377564837
O        8.056827464   5.523117648   6.355186495
O       14.604542700  10.463741140   0.000000000    0   0   0
O        4.581446176   7.966579377   3.161491549
O        8.056634130   1.383893645   3.158523836
O        4.538718870   3.866007820   0.000000000    0   0   0
O       18.090653119  12.182164305   6.319360143
O       11.347621653   7.985989745   3.152045972
O        7.833692700  10.463741140   0.000000000    0   0   0
O       14.801615236   5.576382911   6.333465255
O       11.309568870   3.866007820   0.000000000    0   0   0
O       11.302677542  12.244751050   6.305481454
O        1.279618957   1.389771420   3.159341043
O        9.805229437   7.816613294   6.908530681
O       16.311098170  12.777830130   0.589779380    0   0   0
O        6.283562519  10.329750699   3.813019740
O        9.765590585   3.730038948   3.801696457
O        6.245274340   6.180096810   0.589779380    0   0   0
O       13.256441809   1.277622187   6.887503185
O       13.053197576  10.332296203   3.814027716
O        9.540248170  12.777830130   0.589779380    0   0   0
O       16.529102805   7.853864050   6.865644556
O        6.492509119   1.275685808   6.873166345
O       13.016124340   6.180096810   0.589779380    0   0   0
O        2.987734826   3.731324573   3.805830383
Zr      10.030108744   8.132842438   4.728332940
Zr       6.523748220  10.596223630   1.599167850    0   0   0
Zr      13.687029267   5.640931061   7.954833107
Zr       9.999624390   3.998490300   1.599167850    0   0   0
Zr      10.124277840  12.297406575   7.910400723
Zr      13.508386668   1.516539214   4.746120597
Zr       6.720781730   5.691331987   7.883290398
Zr      13.294598220  10.596223630   1.599167850    0   0   0
Zr      16.798409761   8.128863506   4.733348037
Zr       6.736492815   1.526858794   4.732638800
Zr       3.228774390   3.998490300   1.599167850    0   0   0
Zr      16.893275631  12.292781276   7.912096444
O       10.251759229  10.189698196   4.646320218
O        6.740616200  12.646007420   1.462003560    0   0   0
O       13.677803323   7.805082005   7.975280494
O        3.720242264   1.240482125   7.952243695
O       10.216492370   6.048274090   1.462003560    0   0   0
O       13.723869980   3.587024604   4.640829450
O        7.057803035   7.769884889   7.953310232
O       13.511466200  12.646007420   1.462003560    0   0   0
O       17.008430465  10.182749345   4.623784396
O        6.940754538   3.584626496   4.615037285
O        3.445642370   6.048274090   1.462003560    0   0   0
O       10.493424339   1.246818356   7.900895820
O        8.503496897   7.229613336   3.460725694
O        5.034242750   9.656838360   0.356843580    0   0   0
O       11.948110618   4.794039654   6.704248256
O        8.510118920   3.059105030   0.356843580    0   0   0
O        8.503530909  11.317190900   6.686644961
O       11.984706614   0.634115945   3.474553802
O        5.202499239   4.742857731   6.679099715
O       11.805092750   9.656838360   0.356843580    0   0   0
O       15.283333687   7.226133984   3.466652688
O        5.216736384   0.633554764   3.465187792
O        1.739268920   3.059105030   0.356843580    0   0   0
O       15.264809986  11.311482850   6.698487509
Zr      11.737519100   0.357069330   1.337554700    0   0   0
Zr      11.756149012   8.697312098   7.620822727
Zr       8.275087643  11.146261897   4.507074512
Zr      11.775389649   4.536704052   4.477203017
Zr       1.700640341   2.023401744   7.645528028
Zr       8.261642930   6.954802650   1.337554700    0   0   0
Zr      15.043231327  11.141830381   4.504621369
Zr       4.966669100   0.357069330   1.337554700    0   0   0
Zr       4.980261607   8.639647481   7.651604401
Zr       8.463819278   2.038505193   7.650763976
Zr      15.032492930   6.954802650   1.337554700    0   0   0
Zr       4.979265795   4.537388889   4.487525882
O       11.997875028   8.277562748   5.680391947
O        8.478559010  10.714850870   2.506562370    0   0   0
O       15.418531597   5.766765079   8.834796403
O       11.954435180   4.117117550   2.506562370    0   0   0
O       11.910576162  12.342631810   8.806040467
O        1.945202545   1.712436016   5.688907172
O       15.249409010  10.714850870   2.506562370    0   0   0
O        5.227462234   8.336073420   5.694108914
O        8.715895126   1.756221273   5.689074922
O        5.183585180   4.117117550   2.506562370    0   0   0
O       18.664968256  12.354590220   8.816826014
O       10.240751754   5.949060826   5.036111630
O        6.772138950   8.400761890   1.916782990    0   0   0
O       13.605050181   3.441775320   8.293186690
O       10.248015120   1.803028560   1.916782990    0   0   0
O       10.140060282  10.005061880   8.288844121
O        6.761164269  12.542307739   5.075322871
O        6.836886108   3.446975849   8.281763250
O       13.542988950   8.400761890   1.916782990    0   0   0
O        3.460157314   5.933494173   5.073252091
O       13.534327004  12.546242961   5.070872838
O        3.477165120   1.803028560   1.916782990    0   0   0
O       16.892862050   9.993590060   8.273356608
Zr       9.991456627   5.645319217   7.183461635
Zr      16.559423010  10.582236430   0.907394510    0   0   0
Zr       6.546636680   8.138294215   4.041415418
Zr      10.022473368   1.542759543   4.041150355
Zr       6.493599180   3.984503110   0.907394510    0   0   0
Zr       6.514231028  12.287624178   7.378970622
Zr      13.314416759   8.138753375   4.034707282
Zr       3.244365532   5.696509160   7.335384825
Zr       9.788573010  10.582236430   0.907394510    0   0   0
Zr      13.264449180   3.984503110   0.907394510    0   0   0
Zr      13.286869646  12.322619855   7.358655293
Zr       3.250376231   1.534588619   4.037335647
O        9.840803614   3.665997044   7.748871115
O       16.342555030   8.532452650   1.044558800    0   0   0
O        6.304190176   6.107415674   4.264793901
O       16.362772499  12.706458321   4.235139765
O        6.276731200   1.934719320   1.044558800    0   0   0
O        6.393230022  10.192974592   7.661777614
O       13.082006018   6.100319916   4.226720117
O        3.082837897   3.626920687   7.615646176
O        9.571705030   8.532452650   1.044558800    0   0   0
O       13.047581200   1.934719320   1.044558800    0   0   0
O       13.108829384  10.222860422   7.529109718
O        9.590748897  12.702342572   4.208418254
O       11.466175889   6.557392306   8.670196987
O       18.048928480  11.521621710   2.149718790    0   0   0
O        8.054430040   9.027358448   5.309472798
O       11.527827346   2.460652733   5.314841254
O        1.535156750   0.060745739   8.377698114
O        7.983104650   4.923888380   2.149718790    0   0   0
O       14.812858085   9.027312638   5.308720909
O        4.812303663   6.668289204   8.376090589
O       11.278078480  11.521621710   2.149718790    0   0   0
O        8.307866583   0.076153069   8.375839362
O       14.753954650   4.923888380   2.149718790    0   0   0
O        4.755114990   2.441703089   5.304124443
H       11.113643483   6.592467633   9.574724829
H        8.631577377   5.791815282   8.739588811
