# Supplementary material for: Coverage-Dependent Hydrogen Adsorption, Spillover, and Vacancy Formation in Ni/ZrO2 Systems: A First-Principles DFT Investigation
Source: ACS Omega. 2026 Apr 24;11(18):27143–58. doi: 10.1021/acsomega.6c00781 (PMC13177261; doi:10.1021/acsomega.6c00781)
Supplement: Supplementary file 2 [file ao6c00781_si_002.zip › XYZ_Structures/SI/Figure_S5/H2@ZrO2_vac_4.xyz]

145
Lattice="13.54170000 0.0 0.0; 6.58994766 13.19546665 0.0; 0.0 0.0 23.05410000"!    total energy = -7874.9050959859 Ry
Zr       8.269636141   5.169320960   4.335952095
Zr       4.755704470   7.625924090   1.169007660    0   0   0
Zr      11.836175784   2.736225961   7.388067013
Zr       8.231580640   1.028190760   1.169007660    0   0   0
Zr       8.295746223   9.260049292   7.402898596
Zr      18.323193152  11.755686398   4.305994093
Zr       4.999599566   2.725029558   7.398655583
Zr      11.526554470   7.625924090   1.169007660    0   0   0
Zr      15.047420637   5.162142383   4.315402838
Zr      11.555415876  11.778689369   4.304435347
Zr       1.460730640   1.028190760   1.169007660    0   0   0
Zr      15.019270533   9.350379016   7.346452739
O        8.151742685   5.526621658   6.446112149
O       14.604542700  10.463741140   0.000000000    0   0   0
O        4.581127774   7.955582607   3.147298876
O        8.053192484   1.392684027   3.159351963
O        4.538718870   3.866007820   0.000000000    0   0   0
O       18.113060100  12.032998007   6.345767291
O       11.344323815   7.991838410   3.145804664
O        7.833692700  10.463741140   0.000000000    0   0   0
O       14.792880949   5.634126629   6.328571420
O       11.309568870   3.866007820   0.000000000    0   0   0
O       11.281613320  12.270187570   6.304136047
O        1.280202695   1.396712088   3.156383599
O        9.791038899   7.838393647   6.811676749
O       16.311098170  12.777830130   0.589779380    0   0   0
O        6.279240599  10.352335964   3.801167187
O        9.759201679   3.746460286   3.811467944
O        6.245274340   6.180096810   0.589779380    0   0   0
O       13.254129203   1.256333360   6.894101288
O       13.040258152  10.354141483   3.797350191
O        9.540248170  12.777830130   0.589779380    0   0   0
O       16.462436496   7.915859434   6.810293253
O        6.504791659   1.313358010   6.863481401
O       13.016124340   6.180096810   0.589779380    0   0   0
O        2.993199015   3.743583297   3.809897928
Zr      10.022361694   8.176389020   4.708097158
Zr       6.523748220  10.596223630   1.599167850    0   0   0
Zr      13.634723240   5.728521385   7.942349112
Zr       9.999624390   3.998490300   1.599167850    0   0   0
Zr      10.106269981  12.272522163   7.912313763
Zr      13.511340648   1.515433685   4.741808466
Zr       6.695991791   6.218854046   7.676226494
Zr      13.294598220  10.596223630   1.599167850    0   0   0
Zr      16.763604091   8.163089364   4.689605980
Zr       6.735588874   1.547268614   4.740198115
Zr       3.228774390   3.998490300   1.599167850    0   0   0
Zr      16.890684403  12.252219838   7.924141216
O       10.254377195  10.211972567   4.636461552
O        6.740616200  12.646007420   1.462003560    0   0   0
O       13.726170079   7.860178935   7.965770371
O        3.703647977   1.272525457   7.943048839
O       10.216492370   6.048274090   1.462003560    0   0   0
O       13.737404060   3.589334100   4.634027652
O        7.881439697   7.657805426   8.854759736
O       13.511466200  12.646007420   1.462003560    0   0   0
O       16.973766143  10.204625371   4.573542808
O        6.946326501   3.615419910   4.649392072
O        3.445642370   6.048274090   1.462003560    0   0   0
O       10.523989212   1.218244320   7.855475567
O        8.508490562   7.213269726   3.479493328
O        5.034242750   9.656838360   0.356843580    0   0   0
O       11.997477453   4.750080888   6.644753795
O        8.510118920   3.059105030   0.356843580    0   0   0
O        8.470634285  11.305934897   6.703795272
O       11.990147024   0.633830297   3.468538296
O        5.243268646   4.770924579   6.819140414
O       11.805092750   9.656838360   0.356843580    0   0   0
O       15.274643353   7.222198384   3.453885736
O        5.210551408   0.657060944   3.469992244
O        1.739268920   3.059105030   0.356843580    0   0   0
O       15.241814731  11.349335114   6.647354611
Zr      11.737519100   0.357069330   1.337554700    0   0   0
Zr      11.715986534   8.653959205   7.629081466
Zr       8.266977420  11.158951681   4.508343280
Zr      11.790620245   4.529892961   4.456547936
Zr       1.691729136   2.043958358   7.641300946
Zr       8.261642930   6.954802650   1.337554700    0   0   0
Zr      15.021872876  11.171749053   4.490136307
Zr       4.966669100   0.357069330   1.337554700    0   0   0
Zr       4.838876512   8.837801955   7.537731406
Zr       8.551634758   1.976198859   7.644449460
Zr      15.032492930   6.954802650   1.337554700    0   0   0
Zr       4.984519567   4.548805876   4.507415879
O       11.998585445   8.315911736   5.666852560
O        8.478559010  10.714850870   2.506562370    0   0   0
O       15.406466096   5.821199930   8.816623320
O       11.954435180   4.117117550   2.506562370    0   0   0
O       11.889666732  12.380438839   8.802213120
O        1.937756172   1.720572037   5.685323724
O       15.249409010  10.714850870   2.506562370    0   0   0
O        5.153987986   8.455235400   5.612115386
O        8.726232040   1.765269926   5.674449764
O        5.183585180   4.117117550   2.506562370    0   0   0
O       18.673197938  12.345760205   8.819366252
O       10.274125885   5.938932829   5.048517024
O        6.772138950   8.400761890   1.916782990    0   0   0
O       13.608773155   3.449581569   8.282515971
O       10.248015120   1.803028560   1.916782990    0   0   0
O       10.162959212  10.009206129   8.256620247
O        6.752992626  12.552169301   5.089148871
O        6.868791562   3.068858660   8.577814797
O       13.542988950   8.400761890   1.916782990    0   0   0
O        3.482424663   5.947841718   5.091924219
O       13.506957746  12.572715972   5.061863207
O        3.477165120   1.803028560   1.916782990    0   0   0
O       16.771881041  10.077584692   8.326627201
Zr      10.164709748   5.682675752   7.177055610
Zr      16.559423010  10.582236430   0.907394510    0   0   0
Zr       6.541086628   8.155722389   4.062931045
Zr      10.028469719   1.550611717   4.034906626
Zr       6.493599180   3.984503110   0.907394510    0   0   0
Zr       6.533999019  12.283419384   7.390352203
Zr      13.303719567   8.144500967   4.030934691
Zr       3.228341752   5.760581258   7.348285676
Zr       9.788573010  10.582236430   0.907394510    0   0   0
Zr      13.264449180   3.984503110   0.907394510    0   0   0
Zr      13.258386214  12.335288731   7.354289639
Zr       3.247546724   1.549709731   4.038746834
O        9.890865634   3.693381456   7.816140821
O       16.342555030   8.532452650   1.044558800    0   0   0
O        6.311704754   6.120038627   4.327859871
O       16.372610651  12.729183900   4.252757058
O        6.276731200   1.934719320   1.044558800    0   0   0
O        6.419334278  10.135491252   7.765032418
O       13.082430381   6.106294866   4.211982674
O        3.058825232   3.662290482   7.573936905
O        9.571705030   8.532452650   1.044558800    0   0   0
O       13.047581200   1.934719320   1.044558800    0   0   0
O       13.084546951  10.251652400   7.542930134
O        9.587732351  12.719119899   4.204863116
O       11.535900238   6.643534139   8.394119405
O       18.048928480  11.521621710   2.149718790    0   0   0
O        8.056477626   9.084237027   5.264499932
O       11.538320440   2.453435207   5.306582551
O        1.543157359   0.066822945   8.380646807
O        7.983104650   4.923888380   2.149718790    0   0   0
O       14.780593107   9.072935832   5.259833341
O        4.819173095   6.941387924   8.311775623
O       11.278078480  11.521621710   2.149718790    0   0   0
O        8.331390711   0.050066350   8.367730824
O       14.753954650   4.923888380   2.149718790    0   0   0
O        4.748702053   2.475007763   5.325227841
H        7.061153989   3.956211527   8.990833180
H        8.369229715   7.431505790   9.665436985
