# Supplementary material for: Coverage-Dependent Hydrogen Adsorption, Spillover, and Vacancy Formation in Ni/ZrO2 Systems: A First-Principles DFT Investigation
Source: ACS Omega. 2026 Apr 24;11(18):27143–58. doi: 10.1021/acsomega.6c00781 (PMC13177261; doi:10.1021/acsomega.6c00781)
Supplement: Supplementary file 2 [file ao6c00781_si_002.zip › XYZ_Structures/ZrO2_surface.xyz]

144
Lattice="13.54170000 0.0 0.0; 6.58994766 13.19546665 0.0; 0.0 0.0 23.05410000"!    total energy =  -7905.4260569899 Ry
Zr       8.256007522   5.148525198   4.320558086
Zr       4.755704470   7.625924090   1.169007660    0   0   0
Zr      11.801425989   2.731692301   7.370815983
Zr       8.231580640   1.028190760   1.169007660    0   0   0
Zr       8.325547045   9.329428708   7.370817070
Zr      18.321832019  11.746264161   4.320582582
Zr       5.030577132   2.731691076   7.370806927
Zr      11.526554470   7.625924090   1.169007660    0   0   0
Zr      15.026857808   5.148525969   4.320555672
Zr      11.550981625  11.746261384   4.320572564
Zr       1.460730640   1.028190760   1.169007660    0   0   0
Zr      15.096397332   9.329428059   7.370817320
O        7.997034101   5.650633601   6.300011221
O       14.604542700  10.463741140   0.000000000    0   0   0
O        4.572606409   7.992075480   3.142062495
O        8.048495932   1.394301110   3.142071776
O        4.538718870   3.866007820   0.000000000    0   0   0
O       18.062872900  12.248338987   6.300058274
O       11.343453821   7.992068417   3.142061680
O        7.833692700  10.463741140   0.000000000    0   0   0
O       14.767886225   5.650637224   6.300008303
O       11.309568870   3.866007820   0.000000000    0   0   0
O       11.292020013  12.248349259   6.300040353
O        1.277640367   1.394305726   3.142071162
O        9.778283469   7.877533125   6.852971903
O       16.311098170  12.777830130   0.589779380    0   0   0
O        6.279878439  10.332943428   3.799350315
O        9.755757263   3.735197209   3.799351326
O        6.245274340   6.180096810   0.589779380    0   0   0
O       13.254164384   1.279788421   6.852996436
O       13.050728264  10.332940014   3.799348818
O        9.540248170  12.777830130   0.589779380    0   0   0
O       16.549135037   7.877534402   6.852973044
O        6.483316944   1.279789674   6.852987353
O       13.016124340   6.180096810   0.589779380    0   0   0
O        2.984904848   3.735197554   3.799350291
Zr      10.024600139   8.124181058   4.731701487
Zr       6.523748220  10.596223630   1.599167850    0   0   0
Zr      13.586055839   5.706949041   7.912398366
Zr       9.999624390   3.998490300   1.599167850    0   0   0
Zr      10.110183554  12.304678185   7.912429048
Zr      13.500488071   1.526438629   4.731715948
Zr       6.815205662   5.706946385   7.912402353
Zr      13.294598220  10.596223630   1.599167850    0   0   0
Zr      16.795453835   8.124179733   4.731702823
Zr       6.729640510   1.526436555   4.731712111
Zr       3.228774390   3.998490300   1.599167850    0   0   0
Zr      16.881030801  12.304676284   7.912445053
O       10.246577130  10.184570331   4.638928941
O        6.740616200  12.646007420   1.462003560    0   0   0
O       13.775425384   7.855228368   7.951127802
O        3.709610653   1.257493371   7.951133049
O       10.216492370   6.048274090   1.462003560    0   0   0
O       13.722462047   3.586830365   4.638906672
O        7.004575908   7.855227078   7.951135145
O       13.511466200  12.646007420   1.462003560    0   0   0
O       17.017432715  10.184568139   4.638937006
O        6.951614566   3.586827347   4.638904648
O        3.445642370   6.048274090   1.462003560    0   0   0
O       10.480461442   1.257497343   7.951161158
O        8.506851640   7.222875987   3.448063981
O        5.034242750   9.656838360   0.356843580    0   0   0
O       11.975213668   4.741649294   6.663229467
O        8.510118920   3.059105030   0.356843580    0   0   0
O        8.499325821  11.339389313   6.663250668
O       11.982733244   0.625137414   3.448070209
O        5.204366109   4.741647468   6.663226927
O       11.805092750   9.656838360   0.356843580    0   0   0
O       15.277703250   7.222875814   3.448062312
O        5.211883851   0.625135111   3.448065091
O        1.739268920   3.059105030   0.356843580    0   0   0
O       15.270180212  11.339388945   6.663254657
Zr      11.737519100   0.357069330   1.337554700    0   0   0
Zr      11.751730787   8.640458834   7.637794670
Zr       8.264187412  11.151204568   4.508559857
Zr      11.740070028   4.553469239   4.508555109
Zr       1.685913404   2.042721777   7.637806913
Zr       8.261642930   6.954802650   1.337554700    0   0   0
Zr      15.035042305  11.151202460   4.508561415
Zr       4.966669100   0.357069330   1.337554700    0   0   0
Zr       4.980880737   8.640456007   7.637803199
Zr       8.456764565   2.042723848   7.637808872
Zr      15.032492930   6.954802650   1.337554700    0   0   0
Zr       4.969220564   4.553468676   4.508553246
O       12.001917894   8.305196812   5.669469239
O        8.478559010  10.714850870   2.506562370    0   0   0
O       15.368846296   5.759832723   8.803733658
O       11.954435180   4.117117550   2.506562370    0   0   0
O       11.892966876  12.357558254   8.803770790
O        1.936098639   1.707463154   5.669481516
O        8.597995726   5.759831743   8.803736661
O       15.249409010  10.714850870   2.506562370    0   0   0
O        5.231074648   8.305191495   5.669477507
O        8.706956343   1.707466994   5.669484114
O        5.183585180   4.117117550   2.506562370    0   0   0
O       18.663814806  12.357558432   8.803783405
O       10.220992481   5.948421836   5.052037121
O        6.772138950   8.400761890   1.916782990    0   0   0
O       13.597761285   3.430539945   8.270931333
O       10.248015120   1.803028560   1.916782990    0   0   0
O       10.121879723  10.028259090   8.270947529
O        6.745108966  12.546152489   5.052061220
O        6.826909435   3.430534786   8.270933146
O       13.542988950   8.400761890   1.916782990    0   0   0
O        3.450144146   5.948421853   5.052034894
O       13.515965404  12.546151413   5.052056156
O        3.477165120   1.803028560   1.916782990    0   0   0
O       16.892720114  10.028254344   8.270965266
Zr       9.976977251   5.716499103   7.368423627
Zr      16.559423010  10.582236430   0.907394510    0   0   0
Zr       6.540543120   8.134208480   4.041784331
Zr      10.016428548   1.536472967   4.041783165
Zr       6.493599180   3.984503110   0.907394510    0   0   0
Zr       6.501098465  12.314228541   7.368464381
Zr      13.311393557   8.134208422   4.041783686
Zr       3.206127227   5.716497508   7.368421663
Zr       9.788573010  10.582236430   0.907394510    0   0   0
Zr      13.264449180   3.984503110   0.907394510    0   0   0
Zr      13.271951937  12.314229765   7.368452183
Zr       3.245574953   1.536471133   4.041783480
O        9.833676501   3.634397512   7.557309754
O       16.342555030   8.532452650   1.044558800    0   0   0
O        6.291002255   6.105407823   4.197640007
O       16.356841597  12.703140183   4.197687761
O        6.276731200   1.934719320   1.044558800    0   0   0
O        6.357795328  10.232126527   7.557346963
O       13.061851242   6.105410141   4.197644124
O        3.062828312   3.634396081   7.557308167
O        9.571705030   8.532452650   1.044558800    0   0   0
O       13.047581200   1.934719320   1.044558800    0   0   0
O       13.128643757  10.232128200   7.557328648
O        9.585985023  12.703142027   4.197676502
O       11.589216647   6.670710308   8.369537613
O       18.048928480  11.521621710   2.149718790    0   0   0
O        8.050623094   9.033100632   5.283832865
O       11.526513193   2.435349897   5.283837497
O        1.523399880   0.072983869   8.369578317
O        7.983104650   4.923888380   2.149718790    0   0   0
O       14.821477502   9.033100484   5.283830044
O        4.818366218   6.670705479   8.369538418
O       11.278078480  11.521621710   2.149718790    0   0   0
O        8.294245935   0.072982961   8.369575227
O       14.753954650   4.923888380   2.149718790    0   0   0
O        4.755665217   2.435349477   5.283828714
